# Supplementary material for: Fetal inflammatory signals regulate maternal investment during marsupial pregnancy
Source: PLoS Biol. 2026 Feb 24;24(2):e3003670. doi: 10.1371/journal.pbio.3003670 (PMC12981560; doi:10.1371/journal.pbio.3003670)
Supplement: S1 Data — Wald test statistics are output from pairwise pyDESeq2 [65] tests between 13.5 dpc placenta and the two indicated comparison sets. Counts from kallisto pseudoalignment [64] were used for statistical analysis, while normalized expression values are also reported and used for plotting. (XLSX) [file pbio.3003670.s004.xlsx]

## Sheet: S1 Data
S1 Data: Bulk RNA expression (TPM) and differential gene expression testing results between 13.5 dpc placenta, 12.5 dpc placenta (21) and 13.5 dpc-equivalent pseudopregnant uterus (18). Wald test statistics are output from pairwise pyDESeq2 (65) tests between 13.5 dpc placenta and the two indicated comparison sets. Counts from kallisto pseudoalignment (64) were used for statistical analysis, whil…
Ensembl Gene ID	log2Fold Change of 13.5 dpc Placenta vs. Pseudo-Pregnant Uterus	log2Fold Change of 13.5 dpc Placenta vs. Pseudo-Pregnant Uterus Standard Error	Wald Test Statistic of 13.5 dpc Placenta vs. Pseudo-Pregnant Uterus	Wald Test P-Value of 13.5 dpc Placenta vs. Pseudo-Pregnant Uterus	Wald Test P-Value of 13.5 dpc Placenta vs. Pseudo-Pregnant Uterus, Benjamini-Hochberg-corrected	log2Fold Change of 13.5 dpc Placenta vs. 12.5 dpc Placenta	log2Fold Change of 13.5 dpc Placenta vs. 12.5 dpc Placenta Standard Error	Wald Test Statistic of 13.5 dpc Placenta vs. 12.5 dpc Placenta	Wald Test P-Value of 13.5 dpc Placenta vs. 12.5 dpc Placenta	Wald Test P-Value of 13.5 dpc Placenta vs. 12.5 dpc Placenta, Benjamini-Hochberg-corrected	Human Ortholog	Expression (TPM)	Expression (TPM)	Expression (TPM)	Expression (TPM)	Expression (TPM)	Expression (TPM)	Expression (TPM)	Expression (TPM)	Expression (TPM)	Expression (TPM)	Expression (TPM)	Expression (TPM)	Expression (TPM)	Expression (TPM)
Ensembl_gene_id	log2FoldChange_vsUterus	lfcSE_vsUterus	stat_vsUterus	pvalue_vsUterus	padj_vsUterus	log2FoldChange_vs12.5d	lfcSE_vs12.5d	stat_vs12.5d	pvalue_vs12.5d	padj_vs12.5d	BLAST_top_Human_ortholog	Wang_Placenta_12.5dpc_RepA0571-E4_tpm	Wang_Placenta_12.5dpc_RepA0579-E3_tpm	Wang_Placenta_12.5dpc_RepA0580-E5_tpm	Wang_Placenta_12.5dpc_RepA0580-E1_tpm	Wang_Placenta_12.5dpc_RepA0572-E1_tpm	Wang_Placenta_12.5dpc_RepA0579-E4_tpm	Wang_Placenta_12.5dpc_RepA0572-E3_tpm	Wang_Placenta_12.5dpc_RepA0571-E1_tpm	Griffith_Uterus_PseudoPregnant_RepMd15Q5_tpm	Griffith_Uterus_PseudoPregnant_RepMd14O3_tpm	Griffith_Uterus_PseudoPregnant_RepMd15R2_tpm	Stadtmauer_Placenta_13.5dpc_RepA_tpm	Stadtmauer_Placenta_13.5dpc_RepI_tpm	Stadtmauer_Placenta_13.5dpc_RepN_tpm
ENSMODG00000000002	0.539344	1.47077	0.366709	0.713836	0.767721	-3.93943	1.00767	-3.90945	9.2508e-05	0.00021266	RPL10A	0.556576	0.924078	0.712164	0.401171	0.406523	0.956174	0.703719	0.616611	0.0707998	0.0713021	0	0	0.0921655	0
ENSMODG00000000005	-1.38338	0.326382	-4.23853	2.24992e-05	6.72706e-05	-1.06349	0.27423	-3.87809	0.000105278	0.000240494	PRKX	3.92783	4.31768	7.3311	7.12556	4.38464	6.26023	4.64014	4.10637	11.2572	7.77193	11.5174	2.51159	2.58064	1.27448
ENSMODG00000000006	2.87407	0.203483	14.1244	2.68712e-45	2.3202e-43	0.437251	0.159297	2.74488	0.0060533	0.0105548	INAVA	27.1132	32.5021	35.2102	45.3132	40.7394	31.9687	37.3411	29.6629	8.07118	9.19797	12.4772	30.8872	46.943	42.5769
ENSMODG00000000011	-0.274599	0.429908	-0.638739	0.522993	0.59471	-1.84601	0.340117	-5.42756	5.71286e-08	1.92748e-07	PCDH9	1.97187	1.43391	2.22028	1.77661	2.55529	1.87627	2.52899	1.54809	1.6992	0.784323	0.590638	0.320628	0.460828	0.613637
ENSMODG00000000012	2.95361	0.568526	5.19521	2.04487e-07	8.43849e-07	0.44885	0.469079	0.956875	0.33863	0.401919	SPOCK2	63.3383	41.7428	23.0616	32.2465	34.8448	58.6333	41.5194	91.6651	16.284	8.41365	18.6051	72.2482	56.6511	50.8846
ENSMODG00000000013	2.34235	0.671342	3.48905	0.00048474	0.00114828	3.29873	0.541772	6.08878	1.13776e-09	4.58318e-09	CLEC5A	0.0795108	0.127459	0.775002	0.725928	0.348448	0.36082	0.219912	0.20991	0.920398	1.21214	0.812128	4.16817	2.51919	1.55769
ENSMODG00000000015	-2.41708	1.34175	-1.80143	0.0716351	0.107033	-0.45036	1.24617	-0.361396	0.717804	0.760457	AHCYL2	0.0159022	0.0159324	0.062838	0.11462	0.0580747	0.036082	0.0439824	0.0262388	0.283199	0.213906	0.295319	0	0.0307218	0.0472028
ENSMODG00000000018	0.82252	1.08604	0.757359	0.448835	0.523491	3.42371	0.958786	3.57089	0.000355776	0.000753213	SUN5	0.0477065	0	0.041892	0.0382067	0.0290373	0	0	0.0131194	0.1416	0.213906	0.221489	0.106876	0.307219	0.141608
ENSMODG00000000020	-3.46922	0.71207	-4.87203	1.10458e-06	4.06433e-06	-1.8142	0.603389	-3.00669	0.00264111	0.00490086	MXRA5	2.06728	2.86783	2.59731	1.56648	1.91646	2.39945	2.35306	2.68947	13.8768	6.41719	15.4304	1.28251	0.0307218	0.424825
ENSMODG00000000021	3.18309	0.79041	4.02713	5.64612e-05	0.000157582	1.63638	0.538319	3.03979	0.00236741	0.00442654	ATP6V1E1	0.492967	0.493904	0.481758	0.17193	0.406523	0.342779	0.439824	0.314865	0.353999	0.142604	0.14766	0.641256	0.49155	2.07692
ENSMODG00000000022	-4.05768	0.312773	-12.9732	1.73539e-38	1.05744e-36	-3.36784	0.270829	-12.4353	1.68069e-35	4.77311e-34	MAPKBP1	16.2202	11.6147	18.244	20.5552	21.023	11.6725	20.6058	19.3905	41.7719	43.0665	43.2643	1.33595	2.18125	0.660839
ENSMODG00000000023	2.97449	1.50257	1.9796	0.0477489	0.0745726	5.62593	1.29778	4.33504	1.45731e-05	3.70631e-05	GRPEL1	0.0477065	0.0318648	0	0	0	0	0	0	0.283199	0	0.0738298	0.641256	0.460828	0.377623
ENSMODG00000000026	0.616542	0.763169	0.807871	0.419165	0.494578	0.563129	0.611707	0.920586	0.357267	0.420461	CLCA2	0.349848	0.175256	0.565542	0.783238	0.406523	0.432984	0.17593	0.41982	0.707998	0	1.18128	0.53438	0.614437	0.377623
ENSMODG00000000031	2.12639	0.387705	5.48456	4.14509e-08	1.88018e-07	0.647913	0.319449	2.02822	0.0425375	0.0631503	ANAPC16	42.8563	36.8038	31.8379	30.9284	32.696	49.8473	30.106	41.0112	27.9659	15.5439	21.5583	60.5453	41.1058	51.3567
ENSMODG00000000032	1.78512	0.60197	2.96547	0.00302221	0.00617692	-2.41384	0.430923	-5.60156	2.1243e-08	7.50108e-08	BMPER	5.56576	2.08714	11.0804	7.25928	6.24303	2.43554	8.07077	3.47664	0.353999	0.427813	0.590638	0.53438	1.29032	0.755245
ENSMODG00000000035	-0.248135	0.409103	-0.606534	0.54416	0.614894	-0.734617	0.339091	-2.16643	0.0302783	0.0463736	DDIT4	52.6362	84.8081	94.7598	155.883	90.2771	134.802	98.2787	43.8319	79.0834	79.4306	151.573	41.361	63.4713	38.5647
ENSMODG00000000036	8.72855	0.68865	12.6749	8.15012e-37	4.38353e-35	5.70565	0.353565	16.1375	1.39162e-58	1.38122e-56	ARSH	0.826912	0.557634	0.775002	1.35634	1.45187	0.920092	0.703719	0.577253	0.283199	0	0.221489	34.6278	62.6726	20.014
ENSMODG00000000040	0.43511	0.578579	0.752032	0.452032	0.526718	-1.84654	0.477908	-3.8638	0.000111637	0.000254537	PCDH18	11.6563	18.4656	71.9496	52.5152	66.902	16.2369	70.2839	11.4007	10.7616	11.7649	11.5913	9.45853	7.37324	8.54371
ENSMODG00000000042	0.0838514	0.830357	0.100982	0.919564	0.942252	0.138192	0.678516	0.203667	0.838614	0.866329	THEM6	0.190826	0.143391	0.775002	0.974272	0.958232	0.108246	0.923631	0.170552	1.2744	0.499115	0.516809	0.213752	0.49155	0.613637
ENSMODG00000000043	0.425796	0.161865	2.63056	0.00852442	0.0158679	0.871731	0.133303	6.53945	6.17465e-11	2.78829e-10	DNAJB12	18.0172	18.5294	23.8156	28.273	24.4785	16.1647	28.3906	19.4429	48.9935	42.3535	46.2913	38.7426	34.8079	27.8025
ENSMODG00000000044	6.59696	0.829822	7.94985	1.8674e-15	1.97262e-14	-0.162884	0.6714	-0.242603	0.808313	0.840029	ENSMODG00000000044	115.911	149.653	85.0618	78.7823	36.2386	166.645	27.577	114.703	0.920398	1.71125	1.84574	11.9701	116.866	117.677
ENSMODG00000000049	0.991597	0.625689	1.58481	0.11301	0.160023	1.61874	0.51755	3.1277	0.00176182	0.00336445	ARSD	5.50215	3.95123	2.70204	3.80157	3.6587	5.98962	3.51859	5.28711	9.91198	12.3353	9.74553	23.299	8.17201	3.11539
ENSMODG00000000052	-1.47296	0.279242	-5.27485	1.32861e-07	5.63366e-07	-0.933676	0.232364	-4.01816	5.86543e-05	0.000138168	MGA	23.3603	16.6015	32.99	39.5058	51.6574	18.7807	39.5182	20.112	70.9415	46.7742	78.7764	11.9701	11.6743	14.7745
ENSMODG00000000053	-5.12178	2.08781	-2.45319	0.0141597	0.0251216	-2.89044	2.0342	-1.42093	0.155339	0.203085	SLC7A11	0.0318043	0.0637295	0.125676	0.0573101	0.145187	0.054123	0.0439824	0.0524775	0.920398	0.427813	0.14766	0	0	0
ENSMODG00000000054	-2.8434	0.699514	-4.06483	4.80678e-05	0.000135671	-1.20645	0.624833	-1.93084	0.0535032	0.0779749	MGAM	0.397554	0.462039	0.272298	0.17193	0.696896	0.451025	0.439824	0.406701	1.3452	2.42427	2.21489	0.053438	0.245775	0.141608
ENSMODG00000000056	0.636906	0.23359	2.7266	0.00639911	0.0122602	1.16131	0.192459	6.0341	1.59856e-09	6.34514e-09	ODF2L	9.77983	7.48822	16.2541	17.4223	15.0704	11.2396	13.9864	6.27107	30.4439	19.5368	28.9413	20.8943	24.3931	21.5717
ENSMODG00000000057	3.06303	2.1275	1.43973	0.149943	0.205082	2.181	1.42149	1.5343	0.124955	0.167269	BPIFB4	0	0.0159324	0.020946	0	0.0290373	0.072164	0.0439824	0.0524775	0	0.0713021	0	0	0.307219	0.0472028
ENSMODG00000000060	7.6024	1.98461	3.83067	0.000127794	0.000336297	-3.55608	0.358638	-9.91551	3.56437e-23	4.53315e-22	GYG2	14.4869	14.0683	15.6257	20.4788	34.8448	17.2292	27.9068	16.2156	0	0	0	2.13752	1.53609	0.566434
ENSMODG00000000065	-2.48562	0.265607	-9.35827	8.10559e-21	1.41243e-19	-4.18757	0.224949	-18.6156	2.40011e-77	5.43695e-75	DPY19L1	58.2178	52.2423	89.5652	67.1675	84.3825	47.2855	79.2563	46.7444	32.7095	18.0394	42.3045	2.19096	3.59446	3.16259
ENSMODG00000000067	0.831424	0.433868	1.91631	0.0553261	0.0851212	-0.163114	0.359387	-0.453868	0.649924	0.7001	MICU1	110.663	114.522	64.786	67.3585	91.3514	136.661	84.996	119.793	79.8622	79.8584	82.6155	84.3252	65.714	86.4756
ENSMODG00000000074	2.03431	1.4431	1.40968	0.158633	0.215423	1.28841	0.947696	1.35952	0.173983	0.224354	ASMT	0.0795108	0.0318648	0.020946	0.0191034	0.0580747	0.108246	0.0219912	0.0524775	0.0707998	0.0713021	0	0.106876	0.122887	0.0944056
ENSMODG00000000076	4.499	1.47639	3.04729	0.00230918	0.00483559	-0.22766	1.0152	-0.224252	0.822561	0.852358	ENSMODG00000000076	0.206728	0.302715	2.19933	3.13295	2.52625	0.216492	2.28708	0.380462	0	0	0.221489	0	1.29032	1.41608
ENSMODG00000000077	3.76664	0.409339	9.20176	3.52132e-20	5.80505e-19	0.203793	0.326327	0.624504	0.532297	0.591715	GRPEL1	33.8398	27.0054	27.6697	22.2172	23.4041	32.564	22.453	30.4895	3.82319	3.85031	3.47	18.5964	24.4546	40.9248
ENSMODG00000000079	-0.790402	1.1767	-0.67171	0.501768	0.574784	-0.884165	0.978125	-0.903938	0.366028	0.429251	DPY19L2	0.206728	0.286783	0.900679	0.783238	0.087112	0.396902	0.0219912	0.131194	0.566399	0.142604	0.812128	0	0.184331	0.283217
ENSMODG00000000082	1.06386	0.274359	3.87761	0.000105486	0.000281554	1.42202	0.226658	6.27385	3.52234e-10	1.48408e-09	AKAP17A	15.9976	17.7327	29.2616	30.7564	24.4785	22.4971	23.1128	15.5071	40.0727	52.9062	35.2906	59.049	56.5896	33.9388
ENSMODG00000000083	-0.83514	0.178526	-4.67796	2.8974e-06	9.96953e-06	0.328495	0.148796	2.20769	0.027266	0.0421354	STIM2	14.5823	12.1405	24.9048	21.6441	21.0811	12.0514	21.6613	13.2899	66.7643	50.5532	61.2049	21.108	17.8187	15.7185
ENSMODG00000000084	3.08795	2.78187	1.11003	0.266988	0.337548	1.29049	1.74567	0.73925	0.459755	0.521292	ENSMODG00000000084	0	0.0477972	0.062838	0.0382067	0.0290373	0	0.0439824	0.0262388	0	0	0	0	0	0.188811
ENSMODG00000000085	7.97524	0.947767	8.41478	3.93646e-17	4.8838e-16	-1.54278	0.376409	-4.09867	4.15526e-05	9.97997e-05	TBX20	31.6453	24.4243	23.7947	55.6863	49.015	22.4611	37.0992	34.4384	0.0707998	0.0713021	0.0738298	3.68722	17.2042	9.53497
ENSMODG00000000086	0.302713	0.997915	0.303345	0.761627	0.809423	4.19429	0.890617	4.70942	2.48427e-06	6.94363e-06	P2RY8	0.0636087	0.0318648	0.10473	0.0382067	0	0.036082	0	0.0131194	0.495599	0.142604	1.9934	0.694694	0.307219	0.708042
ENSMODG00000000087	2.68473	0.553949	4.84652	1.25644e-06	4.58457e-06	2.10647	0.455375	4.62578	3.73184e-06	1.02098e-05	NOCT	8.71439	7.8228	4.81758	6.03667	3.22314	6.89167	4.0024	11.6107	7.07998	5.77547	9.52404	18.6499	28.5099	31.7203
ENSMODG00000000088	1.27928	0.192859	6.6332	3.28475e-11	2.23728e-10	-0.803113	0.156623	-5.12768	2.93328e-07	9.16145e-07	MCU	58.9652	56.0342	64.5975	64.875	82.1176	67.0043	74.0224	66.6596	23.2224	24.4566	25.4713	31.9559	34.1934	31.8147
ENSMODG00000000089	-0.662786	0.239456	-2.76788	0.00564216	0.0109087	-1.15784	0.198413	-5.8355	5.36282e-09	2.02314e-08	ELF2	17.5878	17.9239	37.4724	41.4925	37.0516	20.1157	38.4626	19.5085	31.4351	26.9522	31.7468	7.96227	13.0568	10.3374
ENSMODG00000000090	3.09485	0.436678	7.08726	1.36795e-12	1.08708e-11	1.61206	0.360279	4.47448	7.6596e-06	2.01456e-05	ASMTL	41.5046	37.3774	40.0907	33.9467	37.342	63.9193	31.2055	34.6483	31.2227	11.1231	28.1291	140.435	98.5557	80.764
ENSMODG00000000092	1.37864	0.374604	3.68026	0.000232998	0.000585077	-0.652992	0.304608	-2.14371	0.0320562	0.0487745	TYRO3	17.4288	17.5894	14.2852	22.9814	16.0867	13.2421	18.4506	25.4122	5.66399	4.91985	10.7053	7.90883	11.0906	11.1871
ENSMODG00000000094	1.86333	0.13364	13.9429	3.47696e-44	2.78954e-42	1.46618	0.107964	13.5803	5.2435e-42	2.13004e-40	APPL1	32.5835	24.6793	33.2832	44.0333	40.7684	25.4378	36.8133	27.9312	44.2499	33.512	37.6532	73.9048	83.3791	72.9756
ENSMODG00000000095	3.05957	0.968737	3.15831	0.00158684	0.00343697	0.554806	0.72084	0.769666	0.441498	0.503467	OIT3	0.604282	0.462039	1.69663	0.936065	0.725933	1.55153	0.879648	0.498537	0.1416	0.427813	0.14766	0.320628	3.01074	0.141608
ENSMODG00000000097	2.01264	0.396685	5.07364	3.90278e-07	1.53803e-06	1.98952	0.322391	6.17115	6.77958e-10	2.78042e-09	CCDC82	3.6734	2.66071	3.10001	3.59143	4.32656	3.66233	4.04638	2.93874	7.00919	3.13729	6.12787	7.74851	21.321	6.93881
ENSMODG00000000098	4.94828	0.406246	12.1805	3.94741e-34	1.72353e-32	3.74822	0.335176	11.1829	4.9475e-29	9.44144e-28	NDUFC1	43.8105	41.5517	30.8116	33.1635	30.7505	61.4477	31.7333	36.4063	31.7891	24.9557	25.3236	443.963	406.358	536.413
ENSMODG00000000099	2.9364	1.58846	1.84858	0.0645181	0.0975268	0.12265	0.729731	0.168075	0.866524	0.890242	CNTNAP5	0.095413	0.0637295	0.167568	0.210137	0.116149	0.0902051	0.17593	0.0655969	0.0707998	0	0	0.106876	0.122887	0.0944056
ENSMODG00000000101	1.21893	2.42584	0.502478	0.615331	0.682972	3.09335	2.0114	1.5379	0.124072	0.166203	ENSMODG00000000101	595.743	2.53325	2.55541	0.764135	0.43556	2.8144	2.66094	609.448	0	319.861	0	213.966	114.377	123.199
ENSMODG00000000102	12.9958	1.47361	8.81906	1.15428e-18	1.66112e-17	0.281685	0.406189	0.693484	0.488006	0.549217	PLA2G12B	119.823	129.148	76.9347	82.24	80.7819	153.168	72.8129	128.098	0	0.0713021	0	100.463	144.116	104.979
ENSMODG00000000105	0.458969	1.58934	0.288779	0.77275	0.818804	0.610699	1.26341	0.483373	0.628831	0.681381	ASB14	0.0477065	0	0	0.0955169	0.087112	0.108246	0.0659736	0.0524775	0	0.0713021	0.221489	0.160314	0.0614437	0
ENSMODG00000000107	-0.00243841	0.483376	-0.00504454	0.995975	0.996953	-0.635386	0.400542	-1.58632	0.112668	0.152604	NAA15	33.8716	24.2013	116.481	103.349	101.805	22.1002	94.5622	29.8466	62.3039	52.1932	64.7487	31.8491	37.0506	29.3129
ENSMODG00000000109	0.107815	0.307295	0.350851	0.7257	0.778633	-0.0278179	0.253936	-0.109547	0.912769	0.928979	TBC1D19	14.9798	16.2351	26.5176	23.5162	22.9105	16.8683	18.9784	11.2171	33.5591	11.5509	34.9953	14.5886	17.1428	14.4913
ENSMODG00000000111	-0.629347	0.310338	-2.02794	0.0425661	0.067286	-0.744066	0.257298	-2.89185	0.00382984	0.00689063	RPAP1	20.7682	19.4056	41.6616	53.1838	44.9498	15.8941	48.0728	24.8612	44.0375	35.2946	57.5134	14.268	18.771	15.3409
ENSMODG00000000113	2.93555	1.72827	1.69855	0.0894035	0.130315	-1.1034	0.910171	-1.2123	0.225396	0.281983	CCKAR	0.174924	0.0955943	0.83784	0.305654	0.261336	0.0902051	0.527789	0.118074	0.0707998	0	0	0	0.215053	0.0944056
ENSMODG00000000115	0.477587	0.430889	1.10837	0.2677	0.338337	2.34089	0.358135	6.53634	6.30431e-11	2.84618e-10	ENSMODG00000000115	1.78104	1.38612	0.754056	1.56648	1.97454	1.98451	1.78129	1.66616	10.8324	7.41542	9.81936	4.96974	11.6436	4.9563
ENSMODG00000000116	0.177437	0.153523	1.15577	0.247776	0.316521	-0.196245	0.126396	-1.55262	0.120515	0.162047	MTMR2	38.0698	38.3652	67.0063	63.5187	62.5174	41.9273	57.529	31.4603	60.2507	51.6227	62.2385	33.7194	34.4699	39.792
ENSMODG00000000117	-1.7554	2.42421	-0.724112	0.468997	0.543353	-4.75521	2.11956	-2.24349	0.0248653	0.03873	LTK	0.22263	0.143391	0.062838	0.133724	0.377485	0.072164	0.17593	0.695327	0.0707998	0.0713021	0	0	0	0
ENSMODG00000000121	-1.50576	0.24278	-6.20215	5.56961e-10	3.26761e-09	-1.65438	0.201496	-8.2105	2.20266e-16	1.5855e-15	P4HA1	194.165	150.641	206.528	216.556	196.554	200.454	189.982	240.819	284.12	235.154	330.167	46.598	66.2977	51.4511
ENSMODG00000000122	1.49993	0.436233	3.43836	0.000585247	0.00136942	0.251535	0.351933	0.714724	0.47478	0.536212	SETD7	6.91744	4.82751	3.07906	5.36805	5.66228	5.21385	5.76169	6.13987	3.82319	2.06776	5.09426	6.19881	7.18891	3.3986
ENSMODG00000000124	0.0467604	1.15651	0.0404322	0.967749	0.980957	1.1087	0.953826	1.16237	0.245087	0.303482	KLHL1	0.0318043	0.0159324	0.041892	0.17193	0.0290373	0.072164	0.0879648	0.0918357	0.0707998	0.142604	0.442979	0.213752	0.153609	0
ENSMODG00000000126	2.72289	0.619061	4.39842	1.09042e-05	3.42736e-05	-1.43752	0.453047	-3.173	0.00150875	0.00291413	ITPKA	5.77249	4.74785	3.9169	10.7743	7.34645	4.27572	3.93643	8.78999	0.424799	0.855626	0.295319	1.17564	3.50229	1.22727
ENSMODG00000000129	-0.359277	0.23421	-1.53399	0.125031	0.174886	0.244188	0.19417	1.2576	0.208537	0.263287	RBPJ	19.0667	13.8134	35.2102	26.2289	32.5799	17.4276	33.4926	13.8016	55.7903	47.5585	58.2517	21.2149	25.407	22.5629
ENSMODG00000000130	-5.62983	0.90024	-6.2537	4.0085e-10	2.38663e-09	-2.15201	0.766886	-2.80616	0.00501354	0.00885485	LFNG	0.302141	0.796619	3.83312	3.15206	2.70047	1.0103	2.85886	0.472298	34.9751	5.91808	50.3519	0.694694	0.0921655	0.188811
ENSMODG00000000131	1.51283	0.285618	5.29669	1.17924e-07	5.0391e-07	1.18467	0.234474	5.05248	4.3611e-07	1.33312e-06	CEP57	11.6086	10.133	26.7062	20.4979	23.0266	13.4225	23.1347	9.05238	23.4348	15.6865	21.7798	33.5591	25.1919	35.4493
ENSMODG00000000134	-1.08932	0.60848	-1.79024	0.0734157	0.109278	0.61633	0.509379	1.20996	0.226293	0.282976	ENSMODG00000000134	0.508869	0.446107	1.84325	1.73841	2.03261	0.721641	1.7593	0.537895	5.45159	4.84854	6.34936	0.26719	1.84331	2.21853
ENSMODG00000000135	1.06661	0.19582	5.4469	5.12541e-08	2.29404e-07	1.09276	0.16168	6.75882	1.39121e-11	6.68026e-11	RTF1	40.9958	33.7448	72.4732	72.8794	69.4283	39.8346	69.5142	38.5448	72.7114	91.8371	80.7698	87.8521	100.184	97.757
ENSMODG00000000137	0.688508	0.342612	2.00959	0.0444749	0.0699586	0.639563	0.282402	2.26472	0.0235297	0.0367926	SMIM20	12.0061	10.4198	10.9129	9.68541	11.2665	12.8452	9.91803	12.2404	20.2488	11.6222	20.3032	19.5583	11.4285	14.1608
ENSMODG00000000138	6.72481	3.25454	2.06628	0.0388016	0.0619147	7.67728	2.40915	3.18671	0.001439	0.00278807	BPIFA1	0	0.0159324	0	0	0	0	0	0	0	0	0	1.33595	0.952377	0
ENSMODG00000000139	-0.749081	0.409999	-1.82703	0.0676949	0.101674	-0.798499	0.340141	-2.34755	0.0188973	0.0301418	FAM76B	6.47218	5.71973	20.4014	20.0012	16.6674	6.92775	14.5362	5.49702	16.9212	13.9752	19.1957	5.93162	6.69736	3.68182
ENSMODG00000000141	1.569	0.234746	6.68384	2.32754e-11	1.61095e-10	2.02191	0.193576	10.4451	1.54364e-25	2.32938e-24	NDUFAF1	18.8123	17.6212	24.0879	20.7463	22.3587	24.211	21.6393	16.1106	42.9047	48.5567	38.9083	71.8207	60.307	81.8025
ENSMODG00000000142	-1.8905	0.272962	-6.92587	4.33296e-12	3.26158e-11	0.319517	0.231357	1.38106	0.167262	0.216673	NUDT13	3.57799	3.36173	3.64461	4.31736	4.41367	3.68037	3.98041	4.21132	28.9571	28.8774	25.9881	5.71787	3.6559	3.11539
ENSMODG00000000144	-1.33742	1.01618	-1.31613	0.188132	0.249557	0.534653	0.844615	0.633013	0.526725	0.586519	KIF21B	0.683793	0.462039	3.03717	5.1197	3.92004	0.378861	3.7605	0.354223	9.34558	3.63641	20.7462	1.92377	5.13055	0.188811
ENSMODG00000000145	-4.96149	0.655567	-7.56825	3.783e-14	3.5446e-13	-3.02762	0.546818	-5.53679	3.08066e-08	1.06957e-07	TTYH3	8.95292	8.76281	48.5529	38.3978	50.6411	7.34269	57.507	10.1675	176.858	104.6	179.406	2.19096	3.90167	1.98252
ENSMODG00000000147	1.17517	0.210335	5.58712	2.30868e-08	1.08476e-07	0.666781	0.173309	3.84735	0.000119402	0.000271149	TSN	38.6582	39.0343	79.5529	58.0169	69.0508	47.6283	63.4006	32.8116	66.1979	47.7724	55.8892	73.3704	59.7847	75.7133
ENSMODG00000000148	4.64929	0.893521	5.20334	1.95743e-07	8.10718e-07	3.46237	0.58086	5.96077	2.51055e-09	9.76777e-09	BPIFB1	0.238532	0.414242	0.125676	0.210137	0.174224	0.234533	0.0879648	0.104955	0.0707998	0.0713021	0.295319	2.08408	2.82641	1.03846
ENSMODG00000000149	0.451245	0.134857	3.3461	0.00081957	0.00186755	0.00881627	0.111131	0.0793319	0.936769	0.948343	ECD	80.2264	83.4379	112.627	105.03	103.925	74.365	103.271	83.6361	111.014	92.0511	113.919	68.4007	77.0197	92.2343
ENSMODG00000000151	2.35514	0.493943	4.76804	1.86031e-06	6.58703e-06	0.305077	0.407945	0.747839	0.454557	0.51628	ENSMODG00000000151	26.7156	28.4871	103.117	93.4346	115.22	33.5022	101.797	20.4662	27.3995	18.182	21.4106	66.7975	67.2194	52.8672
ENSMODG00000000152	1.21611	0.332022	3.66273	0.000249537	0.000623276	0.110984	0.273531	0.405745	0.68493	0.731628	NIFK	24.2508	20.2819	59.3191	46.6122	47.447	24.6801	45.016	17.1733	27.0455	21.4619	24.0685	24.5281	24.8233	43.0018
ENSMODG00000000154	-2.45772	0.604561	-4.06529	4.79724e-05	0.000135441	-1.00419	0.503023	-1.99631	0.0459	0.0677244	SEL1L3	15.5682	9.5435	6.17907	7.54583	6.24303	15.6416	5.67373	15.3497	55.9319	24.6705	63.0506	4.00785	6.78953	3.3514
ENSMODG00000000157	-1.41824	0.394243	-3.59736	0.00032146	0.000786727	-1.30581	0.329725	-3.96029	7.48589e-05	0.000174294	ZNF18	7.96698	5.00277	4.81758	5.50177	7.34645	7.46898	6.2455	5.77253	12.2484	8.05714	12.1081	3.31316	1.90475	1.36888
ENSMODG00000000158	-0.559829	0.479689	-1.16707	0.243183	0.311253	-2.05893	0.397689	-5.17724	2.25196e-07	7.12596e-07	CHP1	394.103	283.66	166.207	216.709	218.825	273.772	196.733	414.376	185.85	138.683	149.284	56.4306	45.8677	72.9756
ENSMODG00000000160	6.99202	1.1679	5.98685	2.13947e-09	1.16207e-08	2.51381	0.482963	5.20498	1.94013e-07	6.19831e-07	CLGN	0.667891	0.525769	0.670272	0.859652	0.784008	0.649476	1.09956	0.406701	0.0707998	0.0713021	0	2.03064	7.18891	1.03846
ENSMODG00000000161	-0.40734	0.210809	-1.93227	0.0533261	0.0823675	0.376457	0.174914	2.15224	0.0313783	0.0478641	FAM149B1	11.2587	12.6662	20.5061	19.0461	17.887	14.7936	17.6589	9.45908	45.5243	32.4425	42.9689	20.1996	14.7465	14.6329
ENSMODG00000000162	-0.482412	0.297771	-1.62008	0.105215	0.150659	-0.718651	0.246647	-2.91369	0.00357187	0.00646517	ENSMODG00000000162	21.6906	19.9792	24.2764	26.7065	22.533	22.4611	21.4634	20.7024	38.5151	19.0377	32.9281	13.2526	15.023	6.75
ENSMODG00000000163	-2.21069	0.514794	-4.29433	1.75222e-05	5.32329e-05	0.125237	0.429366	0.29168	0.770531	0.807609	SESN3	5.67707	3.45733	5.55069	6.43784	5.89458	3.80665	4.90404	4.78858	53.8079	12.1927	55.8153	4.80942	7.68046	1.55769
ENSMODG00000000164	-1.68892	0.380696	-4.43641	9.14723e-06	2.91268e-05	0.184398	0.322442	0.571879	0.567404	0.624699	EXD1	1.19266	1.92782	2.32501	2.59806	1.91646	3.13914	1.80328	1.07579	11.7528	9.9823	12.2557	1.60314	2.15053	2.02972
ENSMODG00000000165	-1.77922	0.54941	-3.23842	0.00120196	0.00266417	-1.49369	0.458527	-3.25757	0.0011237	0.00221213	ENDOD1	10.8612	6.38889	4.21015	3.36219	5.34287	6.71126	5.82767	7.72732	12.744	8.77016	16.8332	2.99253	1.65898	1.36888
ENSMODG00000000167	0.558644	0.410324	1.36147	0.173366	0.232284	-0.0917694	0.338896	-0.270789	0.786553	0.821718	DNAJC9	12.4514	11.073	33.9954	27.0313	32.0282	10.9148	35.2079	9.82642	21.3816	18.8951	18.7528	10.9548	14.9615	22.0909
ENSMODG00000000168	2.08768	0.199482	10.4655	1.24433e-25	3.14561e-24	1.25287	0.160421	7.80988	5.7242e-15	3.74387e-14	MRPS16	14.9957	18.5931	19.8359	21.4149	18.8452	17.3374	18.4946	17.8686	17.7708	15.1161	15.2828	34.4675	35.7295	42.3409
ENSMODG00000000169	2.9124	0.192481	15.1309	1.01366e-51	1.24319e-49	2.18399	0.157797	13.8405	1.45161e-43	6.48509e-42	CWC15	44.0967	43.5273	63.9272	56.0302	54.8225	59.8601	54.7361	37.7314	49.7723	47.2733	47.1034	180.14	192.104	225.818
ENSMODG00000000172	5.09897	2.27383	2.24246	0.0249317	0.0417517	1.75612	1.0301	1.7048	0.0882316	0.122452	UCP1	0.0636087	0.143391	0.293244	0.0191034	0.0290373	0.018041	0.0219912	0.0918357	0	0	0	0.374066	0.184331	0.188811
ENSMODG00000000173	-2.03857	0.477356	-4.27055	1.94987e-05	5.88476e-05	0.46727	0.400555	1.16656	0.24339	0.301613	DACH1	1.74924	1.22679	4.31488	2.34971	4.18138	1.04638	4.83806	1.12827	21.0984	22.4602	19.4172	3.47347	2.24269	2.73776
ENSMODG00000000175	0.224418	0.417795	0.53715	0.591164	0.660221	-1.51039	0.343061	-4.40269	1.06916e-05	2.76367e-05	CDK5RAP1	9.00062	25.5237	17.846	14.595	16.4061	18.474	14.5582	9.44596	8.42518	5.63287	8.56426	4.16817	5.43777	4.81469
ENSMODG00000000176	-0.54233	0.254496	-2.13099	0.0330896	0.0537257	-0.193947	0.211053	-0.918949	0.358122	0.421263	BRAT1	20.2594	13.5107	18.8095	21.1474	18.3516	18.474	17.9008	21.1222	42.0551	27.8791	42.8213	13.3061	12.5345	16.2378
ENSMODG00000000179	0.925573	1.51792	0.609765	0.542017	0.613049	1.02749	1.19809	0.857607	0.39111	0.454842	TSPAN8	0.0477065	0.0159324	0.188514	0.152827	0	0	0.131947	0.0655969	0.2124	0	0.14766	0.053438	0.0307218	0.283217
ENSMODG00000000180	-2.62583	0.363225	-7.22922	4.85778e-13	4.03523e-12	-3.30571	0.307318	-10.7566	5.51419e-27	9.20067e-26	AMOTL1	17.1266	11.5191	25.1562	26.9166	38.9391	10.2834	34.3503	15.2447	22.302	15.1161	24.5115	1.76345	1.81259	1.88811
ENSMODG00000000181	-1.87963	0.506645	-3.70996	0.000207296	0.000524643	2.05392	0.431573	4.75915	1.94414e-06	5.49617e-06	TMEM9	0.763304	0.716957	0.83784	0.305654	0.406523	0.667517	0.857657	0.367343	15.576	16.8986	11.5913	1.97721	1.22887	3.44581
ENSMODG00000000182	0.832127	0.761225	1.09314	0.274331	0.345358	-0.934467	0.602434	-1.55115	0.120865	0.162424	AMZ1	1.57431	1.21086	1.27771	0.496688	1.45187	1.56957	0.967613	2.0335	0.920398	0.285209	0.738298	1.28251	0.33794	0.236014
ENSMODG00000000183	-7.07403	1.68008	-4.21053	2.54771e-05	7.55872e-05	1.83768	1.4143	1.29936	0.19382	0.246858	LBP	0.0159022	0.0796619	0.10473	0.11462	0.116149	0.36082	0.153938	0.104955	8.00038	256.402	6.42319	0	0	1.22727
ENSMODG00000000184	-0.982194	0.319011	-3.07887	0.00207788	0.00439713	-0.190641	0.264925	-0.719603	0.471769	0.533226	INO80	14.8844	12.3476	31.44	43.2309	30.2279	17.5178	27.467	13.0669	59.8259	55.9009	63.7889	16.9399	21.321	11.8479
ENSMODG00000000187	-1.52899	1.22599	-1.24715	0.212344	0.277011	-4.32093	1.06218	-4.06798	4.74216e-05	0.000113008	SYT4	0.508869	0.525769	1.02635	0.706825	0.609784	0.523189	0.747701	0.564134	0.283199	0.142604	0	0.053438	0.0307218	0
ENSMODG00000000188	-1.4188	0.597845	-2.37319	0.0176353	0.0306331	0.0145381	0.497644	0.0292137	0.976694	0.981332	CFAP70	4.86606	4.60446	2.84866	2.2924	2.26491	7.63135	2.08916	3.4504	24.7091	12.6205	14.1753	3.52691	3.87095	3.06818
ENSMODG00000000189	0.900726	0.643351	1.40005	0.161497	0.218634	-1.91974	0.525954	-3.65001	0.000262228	0.000565737	BORA	5.21591	5.0187	28.6332	22.1408	29.1825	4.9252	24.8721	4.46059	3.61079	2.06776	3.54383	2.83222	2.76497	3.72902
ENSMODG00000000190	6.51729	0.813442	8.01199	1.12869e-15	1.21413e-14	4.38321	0.667467	6.56693	5.1362e-11	2.33635e-10	CHAC1	7.80796	17.5097	1.96893	2.98013	3.62967	16.4173	5.7397	13.3162	2.90279	3.63641	3.76532	162.078	220.245	142.93
ENSMODG00000000192	-3.58131	0.323558	-11.0685	1.78292e-28	5.45789e-27	-3.02649	0.292107	-10.3609	3.73431e-25	5.47215e-24	GNA12	5.27952	4.22208	6.47232	6.97273	8.79831	3.73449	6.77329	5.32647	13.5228	9.19797	17.2762	0.427504	0.552993	0.849651
ENSMODG00000000193	-2.0319	0.300359	-6.76489	1.3341e-11	9.46505e-11	-1.95482	0.25022	-7.81242	5.60991e-15	3.67655e-14	CLASP1	50.4894	28.9969	53.7684	55.4571	71.1995	28.4146	56.6493	39.6074	63.0827	96.8283	63.9366	8.7104	9.12439	12.8864
ENSMODG00000000195	-3.94024	0.492101	-8.00696	1.17574e-15	1.26404e-14	-2.73801	0.445074	-6.15182	7.66006e-10	3.12886e-09	KIAA1755	1.12905	2.00748	3.83312	2.15868	2.09069	1.82214	3.23271	1.2857	7.15078	6.7737	8.78575	0.374066	0.33794	0.0944056
ENSMODG00000000198	-2.99928	0.63642	-4.71274	2.44413e-06	8.51026e-06	-1.1041	0.53887	-2.04891	0.0404708	0.0603007	DLL4	0.95413	0.828484	2.93244	6.41873	2.03261	0.992256	2.33107	0.603492	10.7616	8.69886	13.9538	0.587818	0.890934	0.802448
ENSMODG00000000199	0.604461	0.266639	2.26696	0.0233924	0.039476	0.8043	0.219969	3.65642	0.000255765	0.000552599	HTATSF1	15.8386	10.7703	18.5791	19.4854	21.3424	10.8066	20.1659	16.1237	25.3463	35.4372	24.5853	28.2687	18.9861	24.8287
ENSMODG00000000200	-0.947902	0.13735	-6.90137	5.15033e-12	3.83487e-11	-0.848725	0.11445	-7.41567	1.21015e-13	7.05461e-13	VPS18	27.4789	25.8105	36.7812	40.3845	39.1133	24.7523	40.1999	29.5842	49.2059	54.5461	56.7013	15.2298	14.6236	16.1434
ENSMODG00000000203	0.0819799	0.777398	0.105454	0.916015	0.939611	-4.52812	0.644466	-7.02616	2.12298e-12	1.09976e-11	TGM2	3706.65	1770.61	601.171	589.454	762.288	2174.66	683.355	2751.45	109.173	116.793	119.309	45.4758	101.689	57.5874
ENSMODG00000000204	-2.66802	0.287839	-9.26912	1.87686e-20	3.17566e-19	-3.76647	0.242877	-15.5077	3.07665e-54	2.46837e-52	DENND6A	44.9236	38.4289	76.5367	70.4723	69.98	37.7238	61.0036	43.8188	42.3383	24.2427	51.607	4.54223	2.27342	3.25699
ENSMODG00000000206	-1.72771	1.18364	-1.45966	0.144383	0.19831	-1.42012	1.03708	-1.36934	0.170894	0.220902	RIT2	0.190826	0.0637295	0.146622	0.22924	0.0290373	0.162369	0.17593	0.104955	0.353999	0.356511	0.0738298	0.053438	0	0.0944056
ENSMODG00000000207	-1.56711	0.542123	-2.8907	0.00384387	0.00769293	0.748813	0.459461	1.62976	0.103152	0.141034	RHOV	0.477065	0.892214	1.00541	0.496688	0.754971	1.13658	0.901639	0.511656	2.2656	6.91631	8.63809	0.855008	1.32104	1.18007
ENSMODG00000000208	0.0819429	0.315274	0.25991	0.794933	0.837745	-0.644565	0.260819	-2.47132	0.0134617	0.0220338	DIS3	32.4563	29.22	78.4638	62.9456	69.3121	33.6645	65.2259	21.7388	50.3387	30.6599	50.3519	23.5127	24.9154	27
ENSMODG00000000209	-4.69038	0.678609	-6.91175	4.787e-12	3.58234e-11	-1.98249	0.572904	-3.46042	0.000539326	0.001114	TBC1D9	2.62386	1.51358	5.42502	4.98598	7.25933	1.76802	8.20272	2.36149	25.0631	54.3322	36.6196	1.22907	0.122887	1.18007
ENSMODG00000000210	0.016623	0.18927	0.0878271	0.930014	0.951156	-0.294484	0.153222	-1.92195	0.0546125	0.0794412	RPRD1B	6.75842	5.71973	10.6406	10.8698	9.98884	5.46643	9.83007	6.23171	11.1864	7.27282	11.4436	5.77131	5.37632	5.38112
ENSMODG00000000211	-0.260122	0.447691	-0.581029	0.561221	0.63121	-0.338342	0.371182	-0.911527	0.362018	0.425221	ANXA7	287.352	278.211	159.273	157.297	185.694	275.396	198.647	280.112	408.798	311.234	344.342	128.251	135.76	222.608
ENSMODG00000000212	-1.09739	0.311779	-3.51975	0.000431952	0.00103281	0.0256595	0.25861	0.0992208	0.920963	0.93544	SPINT1	95.5084	76.2843	114.533	248.286	120.853	73.7517	126.164	111.672	322.281	396.369	452.872	112.54	103.901	85.3427
ENSMODG00000000213	0.0564543	1.23105	0.0458587	0.963423	0.977768	2.43682	1.0259	2.37531	0.0175344	0.0281284	CARD11	0.127217	0.971876	0.10473	0.0573101	0.261336	0.072164	0.241903	0.0393582	1.4868	2.42427	2.21489	3.04597	0.184331	0.188811
ENSMODG00000000214	-1.01119	0.198136	-5.10351	3.33404e-07	1.32666e-06	-1.05047	0.165148	-6.36077	2.0074e-10	8.64514e-10	TTI1	15.6636	13.1124	22.517	21.9307	25.4077	11.1493	24.894	14.2608	30.9395	21.3193	29.6057	7.48132	7.18891	7.50525
ENSMODG00000000215	-0.197364	0.386074	-0.511208	0.609205	0.677149	2.19409	0.324173	6.76825	1.3035e-11	6.27785e-11	PPP1R14D	0.842815	0.987808	0.73311	2.33061	1.16149	1.4974	1.38545	0.760924	7.50478	10.624	10.6315	4.70255	5.40705	3.82343
ENSMODG00000000217	-5.24009	2.76165	-1.89745	0.0577682	0.0884063	-3.73062	2.52667	-1.47649	0.139811	0.184742	PIWIL4	0	0	0.020946	0.248344	0.290373	0	0.593762	0.0131194	0.566399	0.213906	0.885957	0	0	0
ENSMODG00000000218	-1.45228	0.74717	-1.94371	0.0519309	0.0804513	-3.60706	0.623309	-5.78696	7.16723e-09	2.66059e-08	VSTM2L	4.51621	5.36921	13.0703	16.1615	9.37906	4.81695	14.3163	7.70108	2.69039	3.4938	2.95319	0.160314	0.0614437	1.6521
ENSMODG00000000219	-0.876669	0.284872	-3.07741	0.00208809	0.00441777	-0.591423	0.236414	-2.50164	0.0123618	0.0203703	PIK3C3	39.8826	32.8366	35.6711	31.5779	35.4546	46.5639	33.3826	29.3612	69.5255	65.8119	70.0645	17.9552	21.8125	21.9493
ENSMODG00000000220	-1.66244	0.240336	-6.91715	4.60831e-12	3.45803e-11	-1.31843	0.200473	-6.57659	4.81364e-11	2.19741e-10	PPP3CB	25.9364	20.3457	44.2799	43.804	47.0405	21.4688	42.8169	23.0114	66.7643	63.4589	57.9564	9.61885	9.278	13.9248
ENSMODG00000000221	0.4236	0.22063	1.91996	0.0548634	0.084471	0.215654	0.179765	1.19964	0.230278	0.287157	ZFYVE19	6.80613	7.96619	12.2115	12.2262	12.7474	6.65713	14.5142	7.2419	11.328	12.6918	14.8398	8.33633	11.6436	8.77972
ENSMODG00000000222	1.59415	0.31643	5.03792	4.7061e-07	1.83322e-06	1.92456	0.259117	7.42738	1.10771e-13	6.47316e-13	ANKRD49	3.19633	3.90343	8.81827	9.74272	7.63682	6.18807	6.22351	2.93874	11.5404	8.91277	13.5847	17.3674	19.877	18.8811
ENSMODG00000000223	0.145859	0.198608	0.734407	0.4627	0.537141	-0.427239	0.163567	-2.61201	0.00900105	0.0152526	ZNF330	30.2936	25.0776	49.2441	45.2559	42.3364	32.4738	41.5634	28.3379	38.4443	34.938	38.6868	15.7642	22.1812	30.4458
ENSMODG00000000226	0.799971	0.212032	3.77288	0.000161376	0.000416918	-0.79979	0.174085	-4.59426	4.34286e-06	1.17678e-05	CTNNBL1	51.4753	50.5694	107.621	86.8821	95.3005	60.2931	89.1523	50.0898	37.5947	36.7206	34.3309	27.5206	33.4254	43.6626
ENSMODG00000000227	-0.222547	0.257531	-0.864155	0.387503	0.462033	-1.24787	0.213386	-5.84795	4.97656e-09	1.88407e-08	SLMAP	241.761	182.49	237.109	213.48	198.151	200.129	199.174	234.05	160.291	158.291	174.534	60.2247	99.9075	74.4388
ENSMODG00000000228	3.59479	0.49168	7.31124	2.6469e-13	2.2702e-12	6.03682	0.411671	14.6642	1.09299e-48	6.47556e-47	GCHFR	0.159022	0.111527	0.544596	0.305654	0.638821	0.162369	0.571771	0.131194	2.2656	2.92339	2.21489	18.5964	20.4915	10.715
ENSMODG00000000229	-3.06035	0.530811	-5.76543	8.14477e-09	4.05553e-08	-1.18989	0.4443	-2.67813	0.00740353	0.0127236	TFCP2L1	8.49176	6.22956	3.9169	6.41873	6.50436	7.97413	3.51859	7.46493	55.2239	13.9039	46.9557	2.40471	2.05836	2.92657
ENSMODG00000000231	-0.767596	0.319474	-2.40268	0.0162752	0.0284735	-0.0173826	0.265308	-0.0655185	0.947761	0.957156	MRE11	10.0343	7.16957	22.894	20.9946	21.3134	9.30916	20.4518	7.43869	37.0283	33.9398	38.0962	11.1151	11.3978	12.6976
ENSMODG00000000232	-0.717785	0.555465	-1.29222	0.19628	0.258843	1.25888	0.463047	2.7187	0.00655392	0.011369	SDK1	1.84465	1.57731	1.29865	0.859652	3.57159	1.06442	3.36465	0.721566	11.8944	5.63287	14.766	2.88565	5.09983	2.64336
ENSMODG00000000233	-1.644	0.35247	-4.66424	3.09764e-06	1.06111e-05	0.804769	0.295889	2.71983	0.00653151	0.0113332	DNAH9	3.88013	2.91563	2.80677	2.71268	4.03619	4.27572	3.14474	2.82067	33.4883	24.5992	28.2768	4.38192	7.40397	3.3986
ENSMODG00000000241	-3.41417	0.982795	-3.47394	0.000512881	0.00121127	7.59776	1.09095	6.96437	3.29882e-12	1.6844e-11	AQP5	0	0	0.041892	0	0	0.018041	0	0.0131194	19.116	50.8384	15.1351	1.76345	0.122887	2.64336
ENSMODG00000000242	-1.3141	0.260297	-5.04846	4.45376e-07	1.74055e-06	-0.187779	0.224433	-0.836682	0.402771	0.466525	TMEM198	2.03548	1.25866	2.24122	2.52164	1.82935	1.51545	1.86925	1.78424	6.58439	6.20329	6.12787	1.22907	1.41321	1.55769
ENSMODG00000000243	2.33551	0.691979	3.37512	0.000737838	0.00169718	3.86772	0.561064	6.89354	5.44206e-12	2.71187e-11	SHISA6	0.0636087	0.127459	0.125676	0.191034	0.0580747	0.198451	0.219912	0.131194	0.637199	0.784323	0.442979	2.35127	2.45775	0.424825
ENSMODG00000000244	4.97767	0.305301	16.3041	9.22653e-60	1.69197e-57	2.13355	0.217795	9.79617	1.1694e-22	1.37886e-21	SYNGR4	7.53763	6.45262	12.0858	13.9073	9.20483	5.91745	11.4794	8.61944	2.54879	2.13906	1.18128	39.8113	35.6373	26.4808
ENSMODG00000000245	-1.33767	0.583066	-2.2942	0.0217793	0.0370067	-2.32912	0.486334	-4.78913	1.67503e-06	4.77746e-06	GLI2	3.76881	1.78443	8.08516	9.72362	11.2374	2.18296	12.3151	3.55535	4.95599	3.92162	5.16808	0.641256	1.59754	0.802448
ENSMODG00000000247	-0.824621	0.205289	-4.01688	5.89744e-05	0.000163931	-2.33452	0.170095	-13.7248	7.21671e-43	3.0811e-41	SRC	50.6643	39.9266	56.0515	65.1616	55.9549	40.448	53.7905	56.597	30.4439	23.8149	31.0823	9.45853	7.37324	9.53497
ENSMODG00000000249	-0.593117	0.315364	-1.88074	0.0600075	0.0914334	0.562623	0.261569	2.15095	0.0314799	0.0479849	RMDN3	51.8252	46.3632	68.8286	75.7831	71.4899	47.502	68.2387	49.7094	160.008	307.669	119.457	66.7441	84.9152	70.7098
ENSMODG00000000250	-2.31362	0.511436	-4.52377	6.07477e-06	1.98962e-05	0.740457	0.424499	1.74431	0.0811054	0.113396	USP54	22.9945	18.8799	23.1034	31.8835	29.3858	22.5152	25.048	21.2272	126.449	574.838	178.225	18.2758	34.3777	51.0735
ENSMODG00000000252	-3.09484	0.424961	-7.28266	3.27297e-13	2.7726e-12	-1.7493	0.358017	-4.88607	1.02867e-06	3.01384e-06	KLHL21	5.27952	4.73192	12.9446	15.1872	11.0632	3.75253	12.8209	6.12675	29.3819	35.6511	33.0019	1.01532	2.82641	2.54895
ENSMODG00000000253	2.32645	0.269119	8.64467	5.39631e-18	7.29676e-17	1.12437	0.222098	5.0625	4.13795e-07	1.26934e-06	MANBAL	90.7377	77.8297	97.6084	81.8197	86.6764	98.6302	80.8836	82.862	61.9499	55.2591	61.3526	158.39	124.854	206.512
ENSMODG00000000255	-6.22173	0.435267	-14.2941	2.38306e-46	2.14419e-44	-4.94607	0.391476	-12.6344	1.36411e-36	4.09128e-35	ENSMODG00000000255	13.978	8.26891	16.7778	20.326	19.2227	6.56693	20.5618	13.4867	63.1535	36.0076	64.2319	0.106876	0.522271	0.519231
ENSMODG00000000256	1.16605	0.232071	5.02454	5.0463e-07	1.95821e-06	0.924575	0.191504	4.82797	1.3793e-06	3.97166e-06	CHPF	33.3945	29.3156	52.7839	61.5702	57.6681	26.0332	59.1343	43.1759	59.3303	59.6086	52.05	71.981	83.3484	57.2098
ENSMODG00000000264	1.28195	0.231156	5.54583	2.92571e-08	1.35485e-07	0.909897	0.191363	4.75482	1.98619e-06	5.60599e-06	RALB	160.278	131.777	164.133	149.885	161.883	170.073	150.816	137.596	201.921	135.688	224.369	269.274	226.881	243.189
ENSMODG00000000268	-0.16276	0.642736	-0.25323	0.80009	0.84235	-2.59066	0.531749	-4.87196	1.10498e-06	3.22759e-06	RAD51	17.2379	16.1714	72.4942	63.5951	67.1924	13.4766	71.2515	12.4241	11.9652	12.977	6.86617	4.80942	2.58064	8.3549
ENSMODG00000000272	3.6125	2.47248	1.46109	0.143992	0.197885	1.06327	1.34818	0.788674	0.430303	0.492304	MYOZ1	0.0795108	0.0637295	0.041892	0.0191034	0	0.126287	0	0.0262388	0	0	0	0.160314	0.0614437	0.0472028
ENSMODG00000000273	-1.43793	0.214681	-6.69798	2.11319e-11	1.47106e-10	-0.739843	0.179543	-4.12071	3.77715e-05	9.12305e-05	ENSMODG00000000273	14.2642	12.8574	24.2764	27.8527	22.562	12.2498	21.9032	13.3555	52.1795	35.2946	48.7277	10.6876	7.71118	8.96853
ENSMODG00000000275	0.947979	0.145014	6.53716	6.26975e-11	4.14006e-10	-0.533516	0.119833	-4.45218	8.50033e-06	2.22564e-05	RPL28	312.541	369.838	517.576	557.627	484.023	306.336	553.211	339.766	266.561	213.621	217.798	231.547	243.317	264.241
ENSMODG00000000278	-4.1551	0.660677	-6.28916	3.19196e-10	1.92608e-09	-3.09905	0.600975	-5.1567	2.51336e-07	7.90894e-07	PANX1	1.03364	0.685093	2.59731	1.60468	2.43914	0.505148	2.28708	0.997073	4.46039	3.77901	5.4634	0.26719	0.122887	0.0472028
ENSMODG00000000279	-2.33894	0.779288	-3.00138	0.00268756	0.00555664	-4.45886	0.647677	-6.88439	5.80339e-12	2.88521e-11	UBE2S	21.945	19.6446	169.034	187.041	132.846	19.8812	154.642	19.6528	23.3639	34.5815	24.8068	1.5497	3.9324	3.77623
ENSMODG00000000280	-0.525479	0.311183	-1.68865	0.0912868	0.132889	-0.415811	0.258014	-1.61158	0.107053	0.145776	ENSMODG00000000280	147.349	132.175	370.284	381.284	321.647	128.65	337.983	146.832	383.098	351.092	417.36	147.756	165.069	127.023
ENSMODG00000000281	-0.0354277	0.498659	-0.0710459	0.943361	0.962326	0.628934	0.411717	1.52759	0.126615	0.16928	ENSMODG00000000281	0.667891	0.828484	2.32501	2.78909	1.85839	0.523189	1.7593	0.695327	3.96479	2.92339	2.80553	1.97721	2.02764	1.18007
ENSMODG00000000285	0.980728	0.453603	2.16209	0.0306116	0.0501085	-2.59509	0.37531	-6.91454	4.69396e-12	2.35862e-11	CCN1	317.916	192.877	549.079	341.358	273.212	243.103	286.479	384.739	54.6575	29.02	43.1166	18.5964	83.8399	36.4878
ENSMODG00000000289	-3.00097	0.330918	-9.06865	1.20504e-19	1.89568e-18	-0.91449	0.282333	-3.23904	0.00119931	0.00234849	JAZF1	4.34129	3.18648	4.25204	7.66045	4.96538	2.97677	6.2455	4.52619	35.2583	25.3123	31.7468	0.908446	2.82641	2.54895
ENSMODG00000000291	2.21966	2.80022	0.792673	0.427968	0.503024	-1.23719	1.76886	-0.699427	0.484285	0.545635	SYNPO2L	0.159022	0.127459	0	0.0573101	0	0.162369	0.0879648	0.0787163	0	0	0	0.106876	0	0
ENSMODG00000000292	1.04811	0.321003	3.2651	0.00109427	0.00244235	-2.64413	0.255871	-10.3338	4.95381e-25	7.18807e-24	DDAH1	40.964	45.7897	52.1137	46.383	33.6252	29.1904	33.5806	32.6148	4.53119	5.27636	4.28213	5.45068	6.6052	4.10665
ENSMODG00000000298	-4.15774	0.759692	-5.47293	4.4266e-08	1.99658e-07	-0.381051	0.694271	-0.548851	0.583108	0.639502	ERICH3	0.206728	0.0318648	0.167568	0.17193	0.319411	0.072164	0.37385	0.327985	4.88519	4.27813	3.76532	0.160314	0.184331	0.0472028
ENSMODG00000000300	-1.154	0.472105	-2.44438	0.0145103	0.0256773	-1.35267	0.394616	-3.4278	0.000608485	0.00124629	RPUSD2	1.97187	1.76849	4.98515	5.32984	4.67501	1.47936	4.35426	2.04662	4.60199	3.4938	4.50362	1.65658	0.522271	0.944056
ENSMODG00000000302	1.54587	0.327924	4.7141	2.42779e-06	8.45796e-06	1.6712	0.269668	6.19723	5.74669e-10	2.37962e-09	C1orf52	6.50398	5.91092	16.296	16.5817	12.2828	7.36073	13.5246	5.56262	20.3904	12.5492	17.6453	17.5277	30.814	32.5699
ENSMODG00000000304	4.55174	4.83549	0.94132	0.346541	0.42104	5.86487	3.86718	1.51658	0.129374	0.172442	SLC34A2	0	0	0	0	0	0	0	0	0	0	0	0.320628	0.184331	0
ENSMODG00000000305	-1.42151	0.310265	-4.58158	4.61473e-06	1.53864e-05	-1.21712	0.257781	-4.72151	2.34095e-06	6.55923e-06	ENSMODG00000000305	33.9352	22.624	59.8009	64.4548	72.2449	25.1853	63.4226	30.0959	87.367	58.539	90.3677	12.7182	20.8909	14.6801
ENSMODG00000000306	3.62405	2.72256	1.33112	0.183151	0.243783	2.70333	1.70677	1.58388	0.11322	0.153244	CELF4	0.0159022	0.0318648	0	0.0191034	0.0290373	0	0	0.0262388	0	0	0	0.053438	0.215053	0
ENSMODG00000000308	0.79115	0.417874	1.89327	0.0583213	0.0891464	1.03244	0.337489	3.05917	0.0022195	0.00417105	INPP4B	0.906423	1.21086	2.32501	2.13958	1.77128	1.0103	1.31947	0.787163	1.8408	3.2086	2.36255	1.49626	3.74807	1.93532
ENSMODG00000000309	0.169493	0.61814	0.274198	0.783932	0.82851	-0.919631	0.49215	-1.8686	0.0616787	0.0887279	SUSD2	0.747402	0.828484	2.42974	1.29903	1.07438	0.523189	1.51739	0.498537	0.707998	0.570417	1.03362	0.320628	0.82949	0.236014
ENSMODG00000000311	-2.04901	0.229964	-8.9101	5.09843e-19	7.58546e-18	-0.593147	0.193044	-3.0726	0.00212203	0.00400153	SYDE2	11.2905	10.8659	21.8467	23.9365	18.5258	9.6339	19.924	10.2331	73.207	52.0506	67.7758	6.89351	9.37016	9.25175
ENSMODG00000000312	1.01703	1.28531	0.791268	0.428788	0.503679	1.06675	1.0056	1.06081	0.288777	0.350019	IGFN1	0.0795108	0.0159324	0.188514	0.0191034	0.145187	0.0902051	0.197921	0.0393582	0.0707998	0.142604	0.221489	0.427504	0.0614437	0
ENSMODG00000000314	0.328906	0.197797	1.66284	0.0963438	0.139429	-1.08217	0.163803	-6.60654	3.93411e-11	1.80697e-10	RPN2	400.369	433.329	524.677	451.661	484.807	461.525	469.71	422.628	268.261	266.1	263.203	167.368	168.171	216.661
ENSMODG00000000315	-1.12115	0.382499	-2.93112	0.00337742	0.00684334	-0.312925	0.317279	-0.986278	0.323997	0.386911	TAX1BP1	78.3818	88.4247	58.963	61.5129	66.7859	90.0788	65.7537	82.3897	205.178	252.338	160.58	45.5292	54.5006	59.0035
ENSMODG00000000316	-4.50353	0.422	-10.6719	1.37818e-26	3.7641e-25	-3.34581	0.391134	-8.55413	1.18759e-17	9.52002e-17	BAHD1	2.46484	2.2146	4.06353	6.51425	4.15234	2.43554	4.2443	2.33525	11.682	11.337	11.9604	0.320628	0.368662	0.141608
ENSMODG00000000317	-0.353204	0.458032	-0.771134	0.440628	0.515073	2.31309	0.393036	5.88518	3.97614e-09	1.51755e-08	TPGS2	0.254435	0.414242	0.31419	0.286551	0.319411	0.36082	0.285886	0.485417	3.53999	2.63818	4.35596	2.08408	0.952377	1.46329
ENSMODG00000000318	-4.09416	0.655253	-6.24821	4.15177e-10	2.46812e-09	3.43857	0.581536	5.91291	3.3612e-09	1.29053e-08	CDH23	0.127217	0.127459	0.251352	0.324757	0.0290373	0.072164	0.109956	0.0655969	49.4891	48.1289	16.3902	0.374066	2.02764	1.36888
ENSMODG00000000319	-0.820555	0.183037	-4.483	7.35995e-06	2.38298e-05	-0.813731	0.151987	-5.35396	8.60495e-08	2.8562e-07	USP38	28.8783	29.921	51.8204	43.7467	51.5413	24.3373	43.8065	29.781	56.7815	54.9026	59.7283	19.5583	16.0368	17.7483
ENSMODG00000000320	-0.688456	0.58557	-1.1757	0.239714	0.307262	-1.66218	0.485409	-3.42428	0.000616423	0.00126094	PKDCC	12.3878	10.2286	54.1664	49.9362	41.1749	11.456	50.074	11.4795	21.3816	19.4655	23.3302	2.99253	10.384	8.82693
ENSMODG00000000322	0.1072	3.06709	0.0349518	0.972118	0.981609	-2.88349	2.25889	-1.27651	0.201776	0.255764	TCEA1	0.0477065	0.0477972	0	0.11462	0.087112	0.054123	0.0659736	0.118074	0	0	0	0	0	0
ENSMODG00000000324	0.00523517	0.474929	0.0110231	0.991205	0.992958	1.4289	0.394219	3.62464	0.000289365	0.000620735	ENSMODG00000000324	2.08318	3.28207	1.0473	1.77661	2.61336	2.14688	3.07877	2.19094	8.77918	11.337	8.78575	3.58035	4.88477	7.74126
ENSMODG00000000325	-1.06623	0.257599	-4.13912	3.48645e-05	0.000101178	0.223833	0.216254	1.03505	0.300648	0.362581	PTPN4	5.1841	3.91937	4.08447	4.73764	6.44629	4.29376	5.2559	3.62095	22.0896	11.5509	20.2294	4.11473	4.639	5.19231
ENSMODG00000000326	1.46759	0.201367	7.28813	3.14293e-13	2.67066e-12	1.26199	0.164874	7.65427	1.94417e-14	1.21345e-13	GTPBP6	18.3829	16.49	29.869	31.5397	31.0409	21.974	30.1499	12.7258	33.1343	25.3123	35.2906	45.4758	50.6603	45.5507
ENSMODG00000000327	-3.55607	0.960111	-3.70381	0.000212385	0.000536536	-2.44085	0.801434	-3.0456	0.00232216	0.004347	ENSMODG00000000327	12.5945	7.20144	0.94257	1.98675	1.45187	9.39937	1.40744	10.3774	25.1339	21.5332	18.6051	0.748132	1.29032	1.03846
ENSMODG00000000328	-2.48271	0.720509	-3.44577	0.000569436	0.00133356	2.76046	0.603403	4.57482	4.76633e-06	1.28591e-05	SLC34A2	1.11315	0.270851	0.335136	0.573101	1.19053	0.414943	0.857657	1.71864	48.2147	12.6918	91.1798	5.87818	4.17817	4.24825
ENSMODG00000000329	0.832982	0.970506	0.858297	0.390728	0.465389	-3.47649	0.804222	-4.32279	1.54067e-05	3.91109e-05	PKP1	596.601	345.207	388.507	244.733	222.542	381.856	284.478	583.183	26.3375	0.926928	72.1317	67.0113	8.50995	13.736
ENSMODG00000000330	1.88393	0.465012	4.05136	5.092e-05	0.000143238	0.63753	0.383985	1.6603	0.0968549	0.133343	IVD	40.4551	37.2181	23.8575	21.7969	28.6889	32.7264	24.8281	43.2677	27.2579	14.9021	24.1423	59.904	41.2287	30.257
ENSMODG00000000333	0.1072	3.01868	0.0355123	0.971671	0.981516	-4.85736	2.20098	-2.20691	0.0273202	0.0422124	ENSMODG00000000333	0.333945	0.350512	0.167568	0.0382067	0.116149	0.505148	0.0439824	0.341104	0	0	0	0	0	0
ENSMODG00000000334	-1.86447	0.526483	-3.54136	0.000398074	0.000958708	-1.16953	0.437427	-2.67365	0.0075031	0.0128866	GGT5	19.2893	25.9379	12.8399	21.0519	16.5222	27.3863	12.9088	24.8088	42.6215	58.6817	56.3321	4.16817	14.5007	5.85315
ENSMODG00000000336	-0.807776	0.288737	-2.79761	0.00514815	0.0100271	-0.617814	0.239774	-2.57665	0.00997626	0.016746	GAB1	11.2746	12.1564	13.6149	19.6192	20.8488	10.5179	21.0016	13.6442	25.6295	25.7401	27.6123	10.4204	5.03838	9.25175
ENSMODG00000000337	1.09411	1.07254	1.02011	0.307678	0.380766	1.73367	0.85405	2.02994	0.0423629	0.0629104	MROH8	0.111315	0.0637295	0.041892	0.152827	0	0.234533	0.109956	0.0393582	0.353999	0.142604	0.221489	0.053438	0.49155	0.283217
ENSMODG00000000338	1.10909	0.329655	3.3644	0.0007671	0.00175819	0.744178	0.264254	2.81615	0.00486035	0.00860403	SCO1	2.70337	2.66071	6.38853	4.71853	3.86197	3.28346	2.41903	2.61076	4.24799	4.49203	3.76532	5.77131	5.06911	4.05944
ENSMODG00000000339	0.408649	0.340811	1.19905	0.230509	0.297122	-0.715205	0.28187	-2.53736	0.0111692	0.0185783	EML4	38.849	34.5255	110.721	89.4038	96.4911	35.4686	91.1095	36.5375	48.7811	35.5798	48.8753	35.1088	33.4561	27.7553
ENSMODG00000000340	0.191819	0.496188	0.386585	0.699064	0.758208	0.393891	0.41122	0.957859	0.338134	0.401395	HIBADH	40.2961	35.354	22.9149	21.0901	29.4439	39.8887	28.3686	54.0912	62.7287	81.0705	44.9623	30.2994	51.4284	40.1224
ENSMODG00000000342	1.33592	0.28465	4.69321	2.68955e-06	9.28781e-06	1.38746	0.235192	5.89926	3.65141e-09	1.39889e-08	COX7A2L	24.4734	36.2462	29.8062	25.1591	37.9808	30.9403	34.0424	29.2038	58.2683	45.6334	47.6202	70.5916	56.4668	81.8025
ENSMODG00000000343	1.20527	0.205431	5.86702	4.4369e-09	2.28185e-08	0.833645	0.163426	5.10106	3.37754e-07	1.04692e-06	ADPRM	6.93334	5.19396	8.46219	9.6472	9.75654	8.29887	8.4886	5.40519	11.1156	6.48849	10.0409	12.2907	11.0906	11.2815
ENSMODG00000000344	0.42064	0.567676	0.740986	0.458702	0.533191	2.29612	0.471557	4.86923	1.12033e-06	3.26898e-06	TNNI3K	1.20856	0.557634	1.73852	1.31813	2.1778	1.94843	1.47341	1.03643	4.10639	14.403	4.13447	7.26757	7.09675	3.16259
ENSMODG00000000345	4.77424	0.760084	6.2812	3.35966e-10	2.02157e-09	0.233241	0.610878	0.381813	0.7026	0.747311	ENSMODG00000000345	37.704	17.0477	5.59258	8.34817	15.9415	22.9301	10.094	35.0288	1.3452	1.92516	0.812128	15.0695	28.94	19.542
ENSMODG00000000346	-0.521558	0.254101	-2.05256	0.0401152	0.0638046	-0.531266	0.210673	-2.52175	0.0116772	0.0193531	ENSMODG00000000346	121.493	148.84	224.059	261.487	214.963	107.597	223.87	149.312	230.737	313.088	253.384	116.441	113.947	78.7343
ENSMODG00000000347	-0.971847	0.522921	-1.8585	0.0630984	0.0956135	-1.24988	0.434493	-2.87665	0.00401927	0.00721056	PLCXD1	7.09237	6.08617	4.31488	3.9735	3.74582	8.11846	4.28828	6.04804	9.41638	5.34766	7.6783	1.5497	1.41321	3.25699
ENSMODG00000000348	-1.43239	0.501713	-2.85499	0.00430384	0.00852927	1.19717	0.419964	2.85066	0.0043629	0.00778353	DENND2C	0.604282	1.25866	2.32501	1.92944	4.52982	1.20875	3.40864	0.970835	15.6468	20.8202	16.6855	2.93909	3.71734	4.34266
ENSMODG00000000349	-3.44961	0.456033	-7.5644	3.89662e-14	3.64397e-13	-2.33315	0.412583	-5.65499	1.55859e-08	5.57716e-08	ZNF32	1.463	1.19493	2.61825	2.8082	2.84566	1.06442	1.84726	1.23322	6.30119	4.06422	7.89979	0.053438	0.430106	0.377623
ENSMODG00000000350	3.3882	0.680949	4.9757	6.50126e-07	2.47346e-06	3.29683	0.503229	6.55135	5.70194e-11	2.58149e-10	KCNG3	0.381652	0.318648	0.167568	0.11462	0.232299	0.252574	0.241903	0.314865	0.2124	0.570417	0.369149	2.35127	1.29032	3.06818
ENSMODG00000000351	-5.38642	0.99051	-5.43802	5.38749e-08	2.40035e-07	2.82396	0.923076	3.05929	0.00221863	0.00416982	CFAP221	0.0795108	0.0159324	0.020946	0	0.0580747	0.072164	0	0.0262388	15.7884	17.5403	15.5781	0	0.583715	0.0472028
ENSMODG00000000354	-0.131997	0.410143	-0.321831	0.747581	0.797251	0.922225	0.340078	2.7118	0.00669184	0.0115863	DNAI3	59.4423	39.1459	30.0575	35.1693	33.3349	51.2365	36.1975	49.0665	160.22	107.666	157.774	57.1253	94.6233	61.4581
ENSMODG00000000355	-2.01698	0.390111	-5.17027	2.33752e-07	9.54793e-07	-1.59608	0.325851	-4.89818	9.67278e-07	2.84291e-06	FUT11	9.47769	7.58382	18.1811	24.032	20.9069	8.56948	23.7505	9.65587	37.5239	14.5456	39.1298	3.31316	3.87095	4.90909
ENSMODG00000000356	0.412623	2.45357	0.168172	0.866448	0.897897	3.04066	2.12133	1.43337	0.151751	0.198854	ENSMODG00000000356	0	0.0318648	0	0	0	0	0	0.0131194	0.0707998	0	0.14766	0.106876	0	0.0472028
ENSMODG00000000357	0.306047	0.95715	0.319748	0.74916	0.798774	2.03166	0.795	2.55555	0.010602	0.0177144	HEPHL1	0.445261	0.876281	0.230406	0.22924	0.174224	0.88401	0.0219912	0.196791	3.39839	1.63995	1.62426	1.97721	0.890934	1.55769
ENSMODG00000000358	3.58537	0.679096	5.27962	1.29452e-07	5.49755e-07	5.06348	0.540715	9.36442	7.64655e-21	7.83578e-20	ENSMODG00000000358	0.0318043	0.0637295	0.230406	0.22924	0.0290373	0.18041	0.0659736	0.0787163	0.283199	0.427813	0.738298	4.32848	2.18125	2.92657
ENSMODG00000000359	-0.107091	0.534463	-0.200371	0.84119	0.876847	-2.057	0.437947	-4.69691	2.64126e-06	7.35571e-06	FHOD3	3.33945	4.06276	11.4156	11.6722	13.0087	4.54634	12.6889	4.40811	3.68159	0.99823	4.65128	1.65658	1.9662	0.991259
ENSMODG00000000361	2.24461	0.235925	9.51412	1.83263e-21	3.37032e-20	1.98846	0.192699	10.319	5.78507e-25	8.31901e-24	CHCHD1	15.6159	17.2388	18.9142	16.3716	14.9542	17.5178	15.7017	14.5494	24.6383	17.9681	22.2966	48.3614	62.7647	57.5402
ENSMODG00000000363	-0.511917	0.50457	-1.01456	0.310315	0.383455	-0.950581	0.415885	-2.28568	0.0222728	0.0350149	ANAPC4	1.08135	1.11527	3.05812	2.98013	2.70047	1.17267	3.29868	0.64285	2.69039	1.63995	2.06723	0.855008	0.706603	0.896853
ENSMODG00000000364	5.21701	1.1539	4.52121	6.14874e-06	2.01213e-05	-0.662105	0.872401	-0.758946	0.447885	0.509905	TNNT2	7.07646	28.6146	1.00541	2.48344	5.92362	6.71126	3.51859	3.01746	0	0.213906	0.442979	3.68722	4.48539	5.28672
ENSMODG00000000365	7.49084	1.1778	6.36003	2.01714e-10	1.24567e-09	2.02976	0.504166	4.02599	5.6737e-05	0.000133881	ENSMODG00000000365	1.59022	1.54544	1.13108	0.955168	1.16149	1.15462	0.989604	1.98103	0	0.142604	0	1.87033	4.05528	8.59091
ENSMODG00000000367	1.0213	0.290037	3.52126	0.000429495	0.00102745	1.37754	0.238809	5.76837	8.0041e-09	2.95757e-08	BCAS2	7.42631	6.43668	16.4217	14.5568	13.8798	7.16228	13.0628	6.38914	21.0984	16.3995	23.0349	14.6955	22.6113	30.1154
ENSMODG00000000369	0.717319	0.418427	1.71432	0.0864691	0.126671	1.50991	0.346926	4.35225	1.34746e-05	3.44239e-05	PSAP	440.808	366.413	308.137	365.142	314.794	334.138	331.495	504.217	1052.09	831.24	1225.5	1013.18	470.997	1271.55
ENSMODG00000000373	2.50334	1.853	1.35096	0.176708	0.23609	1.0659	1.12052	0.951256	0.341475	0.404771	ENSMODG00000000373	0.0477065	0.0318648	0.041892	0.0764135	0	0.072164	0	0.0655969	0	0.0713021	0	0.053438	0.0921655	0.0944056
ENSMODG00000000374	-1.55071	0.518794	-2.98906	0.00279838	0.00575732	-2.69832	0.430937	-6.2615	3.8129e-10	1.60125e-09	RBL1	25.7297	19.3419	76.6834	59.2778	83.221	16.5256	76.5074	19.1018	36.0371	20.3924	34.7	3.58035	5.40705	7.93007
ENSMODG00000000375	5.0987	0.360295	14.1515	1.82883e-45	1.58622e-43	4.24623	0.285295	14.8836	4.20956e-50	2.71997e-48	RGN	3.06912	2.53325	5.52975	6.11308	7.54971	2.68811	7.52099	2.637	5.38079	2.56688	3.54383	68.3472	90.4144	55.8409
ENSMODG00000000376	-0.412211	0.141773	-2.90755	0.00364275	0.00732621	-0.478238	0.11719	-4.08086	4.48686e-05	0.000107282	MTA3	29.0533	24.504	42.6461	43.3455	39.1133	26.845	39.2543	27.144	48.9227	42.4961	56.2583	15.9245	20.4915	24.4983
ENSMODG00000000378	-1.87021	1.06443	-1.75702	0.0789148	0.116607	-2.79423	0.887106	-3.14983	0.00163367	0.0031381	MCOLN3	5.70888	7.01025	1.11014	1.45186	1.10342	8.44319	0.923631	9.27541	8.99158	0.641719	3.32234	0.587818	0.706603	0.566434
ENSMODG00000000380	0.424521	0.648972	0.654143	0.513019	0.585513	3.77522	0.568427	6.64153	3.10436e-11	1.44488e-10	SCTR	0.0636087	0.159324	0.041892	0.0955169	0.145187	0.18041	0.0659736	0.0655969	2.40719	0.570417	2.14106	1.71002	1.13671	0.802448
ENSMODG00000000382	5.69696	0.458105	12.4359	1.66787e-35	7.96894e-34	1.95865	0.359147	5.45361	4.93565e-08	1.67376e-07	TMEM37	21.0704	18.3541	12.9865	14.7287	15.7963	24.1208	12.0952	24.0872	1.9116	2.13906	2.51021	60.3315	72.1963	55.3217
ENSMODG00000000383	-0.781266	0.290228	-2.69191	0.00710446	0.0134735	-1.59962	0.240609	-6.64818	2.96732e-11	1.38343e-10	ENSMODG00000000383	18.367	18.3063	29.4501	29.2855	29.7342	22.2085	27.467	14.5756	21.6648	15.1161	24.5115	4.06129	5.25344	10.1486
ENSMODG00000000384	-1.17755	0.540353	-2.17922	0.029315	0.0481786	0.428322	0.466	0.919146	0.358019	0.421167	OXER1	0.111315	0.191189	0.439866	0.515791	0.522672	0.487107	0.351859	0.275507	1.2744	1.56865	2.06723	0.374066	0.522271	0.283217
ENSMODG00000000386	-4.01848	0.775525	-5.18162	2.19961e-07	9.01927e-07	-3.03063	0.652228	-4.64659	3.37475e-06	9.29093e-06	LAD1	8.33273	7.37669	4.04258	2.63626	3.07796	9.11071	3.62855	13.4867	24.4967	7.55803	35.9551	0.427504	1.10599	0.708042
ENSMODG00000000387	-3.249	0.488949	-6.64487	3.03479e-11	2.07457e-10	-0.912781	0.444046	-2.0556	0.039821	0.059406	MOCOS	0.604282	0.525769	0.900679	1.01248	0.813045	0.577312	0.571771	0.249268	4.95599	5.98938	3.69149	0.26719	0.307219	0.283217
ENSMODG00000000388	0.308249	0.265921	1.15918	0.246384	0.314889	0.259863	0.218864	1.18733	0.235099	0.292469	ZCCHC4	9.46179	7.45636	19.396	16.639	16.4061	10.7344	16.2075	6.2973	17.5584	17.1838	20.0079	10.9548	12.3502	14.0192
ENSMODG00000000390	1.11875	0.736628	1.51874	0.128828	0.179492	-0.0844035	0.606513	-0.139162	0.889322	0.909153	MCOLN2	6.51989	10.133	3.1419	2.69358	3.28122	11.8529	2.55098	7.43869	5.45159	3.06599	5.02043	4.11473	3.56373	8.21329
ENSMODG00000000391	0.331853	0.368805	0.899807	0.368223	0.443105	0.048888	0.305609	0.159969	0.872906	0.895699	SMARCA5	61.9071	54.186	172.574	148.433	152.039	61.9528	150.486	45.7604	108.961	140.109	121.671	88.1193	91.1825	80.056
ENSMODG00000000392	5.94819	1.22922	4.83901	1.30486e-06	4.74238e-06	5.75993	1.00334	5.74073	9.42714e-09	3.45883e-08	HAAO	0.286239	0.477972	0.167568	0.152827	0.43556	2.48966	0	0.472298	0.920398	1.21214	0.369149	10.2601	63.6249	16.1434
ENSMODG00000000393	6.23041	0.470087	13.2537	4.29335e-40	2.83111e-38	6.8264	0.387451	17.6188	1.76869e-69	2.98739e-67	DBI	6.04282	6.48448	3.89596	4.27916	3.83293	8.38907	3.14474	4.46059	14.5848	12.264	10.7791	449.628	506.542	601.033
ENSMODG00000000395	5.84948	2.28854	2.55599	0.0105886	0.019309	-2.80346	1.01822	-2.75331	0.00589967	0.0103027	TNNI1	1.33578	3.20241	8.79733	4.89046	2.00358	3.28346	1.0116	3.54223	0	0	0	0	1.29032	0
ENSMODG00000000396	-2.41199	0.333762	-7.22668	4.94941e-13	4.1078e-12	-1.77806	0.277161	-6.41525	1.40588e-10	6.13279e-10	ZSWIM8	94.6974	70.1184	167.149	233.443	168.387	69.5842	161.349	98.8939	271.871	317.865	307.723	23.0852	46.9737	24.4511
ENSMODG00000000397	1.02266	0.318677	3.20908	0.00133159	0.00292557	1.11455	0.263364	4.23196	2.31667e-05	5.75432e-05	HINT3	24.2826	21.8433	24.1298	20.6698	24.3042	28.9197	22.6729	18.1048	38.7983	48.842	26.3572	42.5901	48.4176	38.8951
ENSMODG00000000399	-0.107921	0.290095	-0.372021	0.709877	0.76623	-0.0819467	0.2397	-0.341871	0.732448	0.7738	RPRD1A	11.052	6.7394	19.2284	18.3583	17.6837	6.94579	17.3511	9.26229	24.0719	14.9021	21.3368	11.0082	10.5683	8.82693
ENSMODG00000000401	-1.13309	0.738359	-1.53461	0.12488	0.1747	0.0923886	0.612526	0.150832	0.880108	0.9016	LPAR3	23.408	26.623	11.3737	5.63549	5.95265	21.0358	6.92723	12.6471	71.1539	23.601	80.9913	17.5277	8.63284	16.049
ENSMODG00000000403	0.0646448	0.731533	0.0883689	0.929583	0.950766	-4.27713	0.606529	-7.05182	1.76593e-12	9.19993e-12	CSRP1	12806.5	9513.72	3605.79	2773.56	2442.65	6975.7	3162.31	10706.4	745.806	486.209	434.119	211.775	294.377	450.834
ENSMODG00000000405	0.586141	0.457588	1.28094	0.200216	0.263333	1.3186	0.378818	3.48082	0.000499879	0.00103664	PI4K2B	5.50215	5.92685	13.4683	14.1747	14.3735	4.09531	13.0628	4.89353	20.532	27.4513	18.6789	15.8177	10.0768	29.6906
ENSMODG00000000406	-0.202929	0.16213	-1.25164	0.210699	0.275145	0.753491	0.134443	5.60453	2.08818e-08	7.37895e-08	RALGAPB	34.6985	28.2163	44.6988	47.7966	52.122	24.3193	44.5762	30.5157	116.466	98.8247	121.598	57.8199	57.1734	45.2675
ENSMODG00000000407	-5.95449	0.35523	-16.7623	4.60096e-63	1.03013e-60	-3.85493	0.299121	-12.8875	5.29093e-38	1.75046e-36	ZFP36L2	41.0753	36.756	71.4678	111.22	80.0559	37.1825	87.2831	39.4106	424.02	219.325	564.724	3.3666	3.01074	4.10665
ENSMODG00000000408	-0.853366	0.532016	-1.60402	0.108709	0.154879	0.953952	0.441809	2.1592	0.0308349	0.0471249	STEAP3	3.89603	9.63909	5.13177	7.08735	12.3409	3.22934	12.513	5.41831	40.4975	32.799	44.9623	18.4361	4.97694	11.6591
ENSMODG00000000409	0.207395	0.36415	0.569533	0.568994	0.638707	0.466461	0.301706	1.54608	0.122086	0.16384	SSX2IP	29.7211	37.6801	47.9454	51.7128	49.7119	38.5536	45.1479	23.5624	83.3314	59.6799	78.8502	18.3827	50.3838	72.5507
ENSMODG00000000412	0.374064	0.563489	0.663836	0.506795	0.579508	1.35145	0.467138	2.89305	0.0038152	0.00686751	C11orf54	30.3572	27.8498	13.9919	15.7985	16.4642	43.0639	15.8776	26.2781	78.3046	78.0045	76.1185	68.6679	33.0567	62.4021
ENSMODG00000000414	-3.98044	0.345011	-11.5371	8.57435e-31	3.05174e-29	-3.68868	0.290428	-12.7008	5.85202e-37	1.79428e-35	CDC42BPG	52.4771	36.7241	60.3245	79.5655	56.9712	37.3449	60.2119	43.2809	94.093	114.012	83.7968	2.61846	5.96004	1.7465
ENSMODG00000000415	-1.98111	0.304441	-6.50737	7.64761e-11	4.98493e-10	-1.89305	0.263023	-7.19728	6.1426e-13	3.35154e-12	RPP30	3.37126	2.72444	7.39394	5.53998	6.5334	3.71645	5.14594	2.96498	8.70838	6.13198	7.30915	0.961885	0.952377	1.18007
ENSMODG00000000417	3.10116	0.909948	3.40806	0.000654262	0.00151854	1.18121	0.598105	1.97493	0.0482764	0.0709697	FREM3	0.492967	0.477972	0.272298	0.210137	0.116149	0.396902	0.241903	0.380462	0.0707998	0.0713021	0.295319	0.908446	0.645159	0.472028
ENSMODG00000000418	2.47689	0.615819	4.0221	5.76806e-05	0.000160613	1.22822	0.509841	2.40903	0.0159952	0.0258357	ARHGAP40	71.8778	72.9225	29.3244	24.7771	37.0807	83.6021	38.9684	48.0563	32.1431	42.3535	31.3777	172.498	75.4836	75.1941
ENSMODG00000000420	1.70918	0.759828	2.24943	0.0244849	0.0410999	0.471434	0.590418	0.798476	0.424594	0.486728	C1QL2	0.763304	0.780687	0.397974	0.821445	0.43556	1.1005	0.505798	1.29882	0.283199	0.641719	0.664468	1.33595	1.2596	0.283217
ENSMODG00000000421	1.10299	0.409735	2.69195	0.00710352	0.013473	1.49087	0.339073	4.39689	1.09813e-05	2.83399e-05	CTBS	16.3633	18.8639	12.9027	15.8176	13.4733	21.992	13.3047	24.2446	36.7451	35.7224	36.5457	38.6357	38.9553	51.3567
ENSMODG00000000422	2.05846	0.973246	2.11505	0.0344258	0.0556192	1.48559	0.663401	2.23936	0.0251327	0.0391023	ENSMODG00000000422	0.0795108	0.0477972	0.188514	0.152827	0.145187	0.126287	0.0219912	0.157433	0.1416	0.0713021	0.14766	0.26719	0.399384	0.141608
ENSMODG00000000423	0.239639	0.243293	0.984979	0.324634	0.39865	0.10827	0.200376	0.540334	0.588967	0.644716	SEPSECS	14.5664	14.5622	18.0974	17.8617	18.9323	20.5487	15.4158	12.6733	26.3375	18.8238	25.8404	11.2754	16.8049	17.8427
ENSMODG00000000427	-1.96281	0.248892	-7.88618	3.11583e-15	3.236e-14	-0.429538	0.208333	-2.06179	0.0392282	0.0586307	ENSMODG00000000427	11.8153	11.312	15.7095	24.6242	18.7	10.5179	20.4738	12.2666	70.7999	60.6781	72.3532	7.69508	14.0399	7.08042
ENSMODG00000000429	0.1072	3.87795	0.0276435	0.977946	0.983401	-2.54534	3.0028	-0.847655	0.39663	0.460483	SLC32A1	0.127217	0.0796619	0	0	0.0290373	0.054123	0	0.0787163	0	0	0	0	0	0
ENSMODG00000000430	-0.0518059	0.368518	-0.140579	0.888202	0.916613	-0.478622	0.301503	-1.58745	0.11241	0.152309	ZNF569	3.92783	2.13494	4.71285	5.27253	6.64955	2.54378	3.56257	3.14865	6.15959	2.49557	4.87277	2.72534	2.79569	1.51049
ENSMODG00000000432	-1.8961	0.719861	-2.63398	0.008439	0.0157226	1.82407	0.597213	3.05431	0.00225578	0.00423302	HHIP	4.86606	5.52854	19.794	38.0539	38.852	3.93294	29.974	4.84105	252.897	396.939	311.488	43.2314	34.2241	66.3672
ENSMODG00000000433	-2.40475	0.914452	-2.62972	0.00854549	0.015901	-1.63375	0.76983	-2.12222	0.033819	0.0512219	MARCO	0.715597	2.56511	1.23581	0.974272	1.36475	2.68811	0.659736	1.01019	2.69039	3.3512	5.83255	0.80157	0	0.424825
ENSMODG00000000436	-0.611356	0.227906	-2.68249	0.00730762	0.0138071	-1.28805	0.188654	-6.82757	8.6366e-12	4.22827e-11	ELP2	21.5315	18.0195	42.1224	35.0738	38.2422	24.626	34.4822	17.8686	32.7803	23.4584	24.9545	10.741	8.26418	10.0542
ENSMODG00000000438	0.820471	0.818524	1.00238	0.316161	0.389736	0.344764	0.640939	0.537905	0.590643	0.645853	EN1	0.254435	0.127459	0.52365	0.420274	0.551709	0.126287	0.703719	0.275507	0.2124	0.356511	0.590638	0.320628	0.737324	0.0472028
ENSMODG00000000439	2.25024	0.253307	8.88343	6.48271e-19	9.55778e-18	0.854938	0.199782	4.27934	1.87445e-05	4.70875e-05	ENSMODG00000000439	9.5572	9.62316	14.9136	14.2511	13.0378	12.0153	12.1831	6.41538	7.78798	6.98761	5.02043	16.2452	15.6989	20.0612
ENSMODG00000000441	-3.93184	1.54693	-2.54171	0.0110311	0.0200492	-3.05111	1.33694	-2.28217	0.0224795	0.0353081	CNTN5	0.397554	1.09933	0.230406	0.17193	0.0290373	1.58761	0.219912	0.393582	3.04439	0	2.28872	0.053438	0.122887	0
ENSMODG00000000442	-0.247066	0.29228	-0.845306	0.39794	0.472575	-0.0506512	0.241549	-0.209694	0.833907	0.862392	ACTR5	4.77065	4.66819	11.8764	10.8125	11.3826	6.40456	9.89604	4.02765	14.5848	12.264	13.2894	5.82474	7.34252	5.42832
ENSMODG00000000443	-2.56577	0.266231	-9.63737	5.55922e-22	1.06829e-20	-2.19709	0.224589	-9.78271	1.33581e-22	1.57123e-21	TRIM33	17.063	17.4141	26.6852	30.6991	35.9192	17.6982	30.5018	13.185	43.6835	38.5031	54.1911	4.38192	5.37632	2.83217
ENSMODG00000000444	-1.08671	0.246628	-4.40629	1.05155e-05	3.31169e-05	-2.61915	0.205737	-12.7306	3.9974e-37	1.25154e-35	JADE3	13.7554	12.1245	20.548	15.4546	18.4097	14.7936	18.5826	12.6208	11.3988	4.99115	9.00723	1.81689	2.45775	2.17133
ENSMODG00000000446	-2.52278	0.631569	-3.99447	6.484e-05	0.000179098	-0.653135	0.529454	-1.2336	0.217351	0.273036	LRP8	1.73334	1.37019	3.9588	3.87798	4.03619	2.09276	4.11235	1.758	7.50478	30.8025	4.57745	0.748132	1.9662	1.6993
ENSMODG00000000448	-1.98141	0.748911	-2.64572	0.0081518	0.0152347	-0.101558	0.639314	-0.158855	0.873783	0.896457	PPP1R16B	0.127217	0.127459	0.565542	0.936065	1.13246	0.18041	0.923631	0.20991	2.47799	2.56688	2.87936	0.213752	0.552993	0.33042
ENSMODG00000000449	-3.36244	1.22763	-2.73898	0.00616305	0.0118433	0.883512	1.05115	0.84052	0.400617	0.464496	HOXA13	0.254435	0.0796619	0	0.0764135	0.464597	0.054123	0.0219912	0.183671	8.21278	2.70948	1.84574	0.480942	0.184331	0
ENSMODG00000000451	-1.424	0.46453	-3.06546	0.00217336	0.00458057	-1.1965	0.386536	-3.09543	0.00196527	0.00372343	THADA	8.31683	5.73566	19.8359	18.3201	14.2864	5.43034	14.1623	8.0553	25.4879	14.1178	21.1892	6.25225	4.39322	1.55769
ENSMODG00000000452	0.75098	0.232207	3.2341	0.00122026	0.00270195	0.264646	0.190747	1.38742	0.165313	0.214466	RPF1	17.397	19.5968	38.5407	29.8777	26.8886	25.1853	28.4566	16.3468	29.3819	25.5975	26.6526	23.5127	20.8601	31.0122
ENSMODG00000000453	-6.54288	0.882606	-7.41313	1.23351e-13	1.09454e-12	0.346767	0.757047	0.458052	0.646915	0.6976	HOXA11	0.174924	0.0955943	0.20946	0.11462	0.813045	0.054123	1.42943	0.275507	82.1986	59.2521	56.7013	0.480942	0.215053	0.472028
ENSMODG00000000454	-0.59825	0.220249	-2.71625	0.00660266	0.0126213	-0.656214	0.182459	-3.59649	0.000322534	0.000686839	RP2	9.06423	9.14519	17.4271	15.0535	14.1412	9.38133	13.4366	9.20981	19.6824	13.8326	19.3434	4.59567	5.77571	8.73252
ENSMODG00000000455	-3.42648	0.849316	-4.0344	5.4741e-05	0.000153203	-0.142075	0.724825	-0.196013	0.8446	0.871484	ENSMODG00000000455	0.143119	0.175256	1.25676	0.840548	0.754971	0.0902051	0.505798	0.62973	10.7616	3.99292	8.71191	0.053438	0.276497	0.849651
ENSMODG00000000456	1.59637	0.836789	1.90774	0.0564253	0.0866058	-3.84993	0.658051	-5.8505	4.9011e-09	1.85732e-08	FAM83D	5.66117	6.02244	31.8379	30.2215	32.5218	4.32984	35.4718	4.46059	0.707998	0.285209	0.812128	0.320628	0.890934	1.7465
ENSMODG00000000457	1.15853	0.732918	1.58071	0.113945	0.161167	0.513864	0.607553	0.845793	0.397668	0.461466	LGALS1	156.668	158.878	55.7164	54.3682	52.2672	173.753	59.5082	157.551	72.2158	162.498	112.517	90.3637	84.9459	261.551
ENSMODG00000000458	1.65473	0.206201	8.02482	1.01676e-15	1.09802e-14	4.0687	0.172115	23.6394	1.51693e-123	1.71815e-120	INSIG2	3.6893	3.10682	4.39866	3.85888	3.48448	3.55408	3.47461	2.96498	34.9043	25.7401	28.1291	40.3457	51.4284	61.6941
ENSMODG00000000459	-4.20302	0.548352	-7.66484	1.79059e-14	1.73954e-13	-2.11433	0.459141	-4.60497	4.12517e-06	1.1211e-05	NAV1	6.44038	4.92311	16.5264	21.625	22.6491	4.05923	23.5086	4.97225	72.5699	79.0741	80.3268	2.03064	3.16435	1.79371
ENSMODG00000000460	-1.81693	0.607059	-2.99301	0.00276243	0.00569249	-0.839265	0.531966	-1.57767	0.114642	0.155006	LGI2	0.445261	0.366445	0.712164	0.248344	0.522672	0.36082	0.54978	0.327985	1.6992	0.926928	1.40277	0.374066	0.0614437	0.236014
ENSMODG00000000462	2.19445	0.256892	8.5423	1.31573e-17	1.69235e-16	0.6115	0.209643	2.91687	0.00353567	0.00640506	MAGOH	24.8392	27.8498	68.3259	55.1705	45.095	30.2187	46.3135	23.3787	21.8772	16.1856	21.6321	50.5524	47.4345	50.9318
ENSMODG00000000463	-5.89293	0.85624	-6.88233	5.88823e-12	4.34731e-11	-1.10242	0.729295	-1.51162	0.13063	0.173888	HOXA10	0.22263	0.207121	3.37231	1.24172	0.551709	0.378861	2.77089	0.354223	50.3387	38.3605	41.0494	0.374066	0.399384	0.424825
ENSMODG00000000465	0.0883181	0.220552	0.400441	0.688832	0.749178	-1.26594	0.18256	-6.93435	4.08096e-12	2.06554e-11	ABCE1	211.944	201.433	262.181	224.808	244.669	235.886	219.956	148.249	148.184	124.779	123.37	70.1107	66.82	94.3584
ENSMODG00000000466	6.37389	0.856578	7.44111	9.98412e-14	8.96243e-13	3.90782	0.4787	8.16339	3.25742e-16	2.31274e-15	ENSMODG00000000466	0.381652	0.462039	0.460812	0.22924	0.348448	0.451025	0.329868	0.577253	0.2124	0.0713021	0.0738298	8.81727	4.88477	2.36014
ENSMODG00000000470	2.13217	0.302599	7.04619	1.83887e-12	1.43933e-11	0.868814	0.247959	3.50387	0.000458549	0.000955352	CZIB	28.7193	30.6539	26.6433	24.8917	25.8723	34.332	25.8397	26.9341	21.594	14.7595	19.8602	39.3304	49.3393	46.0699
ENSMODG00000000471	-2.04225	0.250011	-8.16863	3.11904e-16	3.52655e-15	0.590831	0.210654	2.80474	0.00503564	0.00888982	CCDC149	6.48808	5.0187	6.07434	6.43784	7.49163	4.69066	8.31267	5.81189	60.3215	66.9527	50.6472	8.55008	9.73883	5.71154
ENSMODG00000000472	-0.625352	0.898717	-0.695827	0.486537	0.560035	-0.449429	0.745604	-0.602772	0.546661	0.605206	HOXA6	0.111315	0.191189	1.5919	1.41365	1.42283	0.252574	1.40744	0.157433	1.2744	1.14083	1.32894	0.587818	0.552993	0.188811
ENSMODG00000000474	-1.74888	0.782397	-2.23528	0.0253991	0.0424789	6.19542	0.649938	9.53233	1.5379e-21	1.66361e-20	SOD3	2.59205	3.64852	6.34664	0.573101	2.06165	4.18551	2.55098	2.65012	814.835	2199.96	423.562	138.939	85.3146	365.539
ENSMODG00000000475	0.458689	0.911629	0.503154	0.614856	0.682603	-1.32164	0.741441	-1.78253	0.0746626	0.105298	DISP2	3.51438	2.08714	0.377028	1.06979	0.551709	2.09276	0.879648	3.75214	0.637199	1.21214	0.812128	0.480942	0.921655	0.660839
ENSMODG00000000476	-2.18994	0.311651	-7.02689	2.11185e-12	1.64497e-11	-1.57664	0.259307	-6.08019	1.20037e-09	4.82427e-09	SLC39A6	33.4423	31.2115	84.0563	69.3643	81.682	32.0228	77.585	29.2169	141.6	109.948	114.141	12.0236	15.8832	16.1906
ENSMODG00000000479	4.08477	0.423418	9.64713	5.0549e-22	9.77231e-21	2.77602	0.302237	9.18494	4.11776e-20	4.02066e-19	SLC9A7	1.52661	1.01967	1.84325	1.50917	2.4101	0.992256	1.51739	1.56121	1.2744	0.570417	1.03362	12.9854	5.99076	7.26923
ENSMODG00000000481	0.78227	0.331697	2.35839	0.0183546	0.0317678	0.737463	0.274498	2.68658	0.00721866	0.0124358	CPT2	44.2398	30.2715	31.3143	47.7775	39.2004	27.7832	34.1743	50.6408	51.7547	62.7459	58.104	43.6589	75.4836	47.014
ENSMODG00000000482	0.621499	2.17587	0.285632	0.77516	0.821041	-0.846903	1.689	-0.501422	0.616074	0.669744	NEGR1	0.143119	0.175256	0	0.191034	0.0290373	0.072164	0	0.0655969	0	0.142604	0	0	0.122887	0
ENSMODG00000000483	-0.226011	0.851078	-0.265559	0.790579	0.834161	-0.714342	0.700167	-1.02024	0.307612	0.369753	HOXA5	0.286239	0.207121	2.24122	1.62379	1.80031	0.396902	2.37505	0.393582	1.4868	0.784323	1.18128	0.748132	0.706603	0.141608
ENSMODG00000000485	0.548426	0.544502	1.00721	0.313836	0.387118	-0.0580621	0.451239	-0.128673	0.897617	0.916028	IPO9	41.2979	32.518	146.119	142.263	137.201	28.144	140.37	41.1162	86.0926	71.5873	87.7098	88.1727	74.3776	33.1364
ENSMODG00000000486	-1.46237	0.487676	-2.99866	0.00271168	0.00559929	-0.0477775	0.406686	-0.11748	0.90648	0.923457	ARHGAP42	3.37126	2.50138	7.1007	4.90957	6.5334	2.88656	6.02559	3.10929	25.9127	4.20683	25.6928	3.15284	3.10291	4.43706
ENSMODG00000000487	-1.66085	0.271626	-6.11447	9.6878e-10	5.514e-09	-1.51737	0.226156	-6.70939	1.95444e-11	9.24638e-11	OTUD4	28.926	25.2688	58.963	57.2528	61.2978	28.1259	55.1979	24.0085	72.3574	55.8296	78.7764	9.35165	11.3978	15.0577
ENSMODG00000000488	1.22523	0.385992	3.17424	0.00150231	0.00327192	1.5489	0.316717	4.89048	1.00591e-06	2.95121e-06	ENSMODG00000000488	6.94925	3.26614	2.8696	4.06902	4.32656	4.25768	4.28828	3.25361	10.974	7.05891	6.79234	8.76384	11.8586	11.2343
ENSMODG00000000490	-4.98973	0.722615	-6.9051	5.01673e-12	3.74117e-11	0.729107	0.708751	1.02872	0.30361	0.365811	CCDC9B	0.0636087	0.0796619	0.062838	0.0191034	0.0290373	0.054123	0.131947	0.131194	7.36318	5.27636	6.05404	0	0.122887	0.188811
ENSMODG00000000492	0.680995	0.254152	2.67948	0.00737364	0.0139223	5.14945	0.217457	23.6804	5.74669e-124	6.91578e-121	SHISA4	1.09725	0.828484	2.17839	1.89123	1.4809	0.956174	2.35306	1.3513	55.3655	44.849	50.4257	43.7657	35.9138	52.2535
ENSMODG00000000494	-3.72376	0.919811	-4.0484	5.15693e-05	0.000144832	-3.75937	0.806434	-4.66173	3.1357e-06	8.66208e-06	HOXA3	0.58838	0.557634	2.89055	3.3813	3.33929	0.938133	4.7501	0.564134	3.25679	2.21037	3.17468	0.053438	0.276497	0
ENSMODG00000000495	-0.502901	0.280372	-1.79369	0.0728631	0.108622	-1.09021	0.231574	-4.70782	2.50381e-06	6.99723e-06	DHX35	8.18961	9.0018	17.4061	14.4039	14.9833	11.1674	12.557	6.66465	13.806	8.55626	13.2894	5.02317	3.28724	5.38112
ENSMODG00000000497	0.505444	0.244772	2.06496	0.0389268	0.062099	-0.0522084	0.201959	-0.25851	0.796013	0.8298	CCDC93	39.4533	37.3296	38.415	38.3405	41.3201	44.1464	38.5066	38.1643	48.9227	33.0129	45.7006	27.8412	32.7495	38.2815
ENSMODG00000000498	2.67207	2.98571	0.894955	0.370811	0.445858	-8.51414	1.93425	-4.40178	1.07366e-05	2.77494e-05	ENSMODG00000000498	28.3218	37.7598	0.230406	0.267447	0.929195	45.3371	1.42943	19.3642	0	0	0	0	0	0.141608
ENSMODG00000000500	-3.11563	0.250331	-12.446	1.46957e-35	7.05649e-34	-2.13443	0.210483	-10.1406	3.64731e-24	4.92143e-23	SMAD1	26.2545	22.4009	48.3225	42.7533	47.3599	24.9868	53.2407	26.921	120.785	80.5001	123	4.48879	8.75573	7.17483
ENSMODG00000000501	-0.14378	0.264435	-0.543726	0.58663	0.655918	-0.981803	0.219021	-4.48268	7.37103e-06	1.94051e-05	GALNT1	83.2478	99.1632	182.126	152.044	165.019	79.7232	156.621	92.2686	116.466	93.9762	105.872	70.1107	49.2164	36.4406
ENSMODG00000000502	-0.911072	0.851716	-1.06969	0.284759	0.356594	-2.65408	0.706077	-3.7589	0.00017066	0.000377709	HOXA2	0.413456	0.493904	2.97433	2.67447	2.52625	0.902051	3.34266	0.511656	0.495599	0.427813	1.25511	0.320628	0.215053	0.0944056
ENSMODG00000000504	0.518682	0.248488	2.08735	0.0368566	0.0591395	0.306121	0.2053	1.49109	0.135938	0.180125	ZRANB2	30.1028	21.7636	56.5333	64.6649	50.9605	25.8889	50.9756	27.5638	53.9495	51.2662	50.1304	41.6282	38.1258	42.6713
ENSMODG00000000505	-3.34155	0.37689	-8.86612	7.57384e-19	1.10985e-17	-2.17139	0.315297	-6.88683	5.70498e-12	2.83775e-11	LMOD1	29.1169	18.1948	21.9305	38.436	19.8906	27.5667	23.8165	26.8685	107.12	81.3557	83.3538	2.56503	7.80335	4.48427
ENSMODG00000000506	0.650696	0.137784	4.72259	2.32863e-06	8.13605e-06	-0.228921	0.105924	-2.16119	0.030681	0.0469232	INO80C	10.4954	9.71875	16.6311	15.4546	13.9089	10.5179	15.8337	10.3512	11.2572	8.91277	11.7389	8.55008	9.09367	9.86539
ENSMODG00000000507	10.5681	2.07558	5.09164	3.54976e-07	1.40639e-06	4.70952	0.621055	7.58309	3.37425e-14	2.06455e-13	HOXA1	0.190826	0.270851	0.41892	0.496688	1.07438	0.252574	1.27549	0.327985	0	0	0	18.2224	12.1351	2.45455
ENSMODG00000000508	1.56283	0.480629	3.25163	0.00114745	0.00255099	0.879652	0.394615	2.22914	0.0258046	0.0400635	MMAA	9.44589	7.37669	6.24191	4.5275	6.56244	12.0514	6.11355	8.19962	7.43398	8.41365	7.01383	8.33633	12.1966	17.0874
ENSMODG00000000509	-5.34413	0.510491	-10.4686	1.20389e-25	3.05414e-24	1.59943	0.433088	3.69308	0.000221555	0.000483239	PGR	0.58838	1.59324	0.795948	0.840548	0.580747	1.58761	0.769692	0.826521	263.305	167.132	145.666	2.08408	2.6728	3.02098
ENSMODG00000000514	0.713182	0.263087	2.71082	0.00671173	0.0128006	1.20325	0.217676	5.5277	3.24457e-08	1.12283e-07	HABP4	32.3291	22.4487	31.9427	38.1303	33.2187	20.4044	26.9172	33.6906	86.5174	50.5532	59.1377	56.8581	72.1656	46.6836
ENSMODG00000000515	1.3988	0.205079	6.8208	9.05329e-12	6.5323e-11	-0.467872	0.159654	-2.93055	0.00338367	0.00615014	PLEKHH2	13.66	12.2361	23.0197	24.395	24.0719	16.8864	17.7689	13.8016	9.34558	6.5598	6.71851	8.38977	12.2887	12.0839
ENSMODG00000000516	-0.938834	0.246669	-3.80605	0.000141202	0.000368607	-1.91923	0.204587	-9.38098	6.53602e-21	6.74082e-20	DHX15	95.4766	100.278	227.013	193.097	205.7	113.334	199.218	84.6594	118.731	105.099	117.02	27.6275	31.8586	38.3287
ENSMODG00000000517	1.04037	0.173991	5.97943	2.23923e-09	1.21216e-08	0.0974371	0.142567	0.68345	0.494323	0.55519	TIMM17A	49.7738	46.9527	69.5408	54.2727	65.8567	57.172	58.9364	47.9645	51.6839	40.7848	43.2643	50.1249	46.2978	56.4546
ENSMODG00000000518	-0.673419	0.498963	-1.34964	0.177132	0.236541	-0.648534	0.413991	-1.56654	0.117222	0.158172	ENSMODG00000000518	0.826912	0.764755	1.08919	0.955168	0.958232	1.35308	0.879648	0.64285	1.9824	1.21214	1.25511	0.26719	0.33794	0.944056
ENSMODG00000000520	1.02776	0.334493	3.07259	0.00212213	0.0044824	1.88906	0.276504	6.83194	8.37767e-12	4.10568e-11	ZNF827	7.28319	5.36921	13.7406	13.0476	11.4117	7.14424	11.8752	6.91392	27.4703	21.8898	28.5721	38.5288	34.5928	13.5
ENSMODG00000000521	3.26096	0.300912	10.8369	2.3007e-27	6.59227e-26	3.12531	0.246316	12.6882	6.8736e-37	2.09748e-35	SKAP2	11.4337	10.4516	11.9602	9.91465	10.8309	10.8066	11.5894	13.513	16.0716	17.6116	14.6921	105.113	69.7386	80.0088
ENSMODG00000000522	0.924412	0.352634	2.62145	0.00875561	0.0162451	0.488892	0.291125	1.67932	0.0930893	0.12861	SLC10A7	16.3792	12.4751	41.3474	33.9658	36.9936	12.6107	32.591	13.4343	25.2755	27.6652	26.4311	28.1084	23.3179	31.5787
ENSMODG00000000524	-0.180274	0.228194	-0.79	0.429528	0.504394	0.427045	0.189116	2.25812	0.0239384	0.0373891	GGA1	30.723	26.2725	45.9137	53.3366	46.1403	20.675	50.6457	35.2255	83.8978	92.2649	85.864	46.6514	44.1473	36.9598
ENSMODG00000000525	-0.212062	0.490237	-0.43257	0.665327	0.728222	-0.905894	0.405446	-2.23431	0.0254624	0.0395545	TUBGCP5	6.10643	5.78346	23.1034	18.3774	20.6165	7.19836	18.3846	4.47371	14.16	8.27105	12.1081	3.31316	5.8986	7.08042
ENSMODG00000000527	1.84385	0.268791	6.85979	6.89597e-12	5.05451e-11	1.30936	0.221224	5.91871	3.24483e-09	1.24734e-08	RNPEP	21.8496	20.4572	38.394	40.1744	42.6849	18.4018	51.7893	26.8554	39.0815	23.6723	38.3915	74.4392	64.5773	57.3042
ENSMODG00000000528	-5.38848	0.631051	-8.5389	1.35508e-17	1.73947e-16	-0.778962	0.556184	-1.40055	0.161349	0.209875	PLCB2	0.333945	0.318648	1.00541	0.248344	1.04534	0.432984	1.62735	0.459178	19.116	27.3087	25.4713	0.427504	0.215053	0.33042
ENSMODG00000000529	2.47874	0.198769	12.4704	1.08273e-35	5.27798e-34	2.33228	0.164294	14.1958	9.73239e-46	4.85485e-44	SCP2	88.8295	85.1745	114.742	112.653	121.725	79.1098	129.726	99.8516	159.512	131.267	140.941	320.147	421.688	583.002
ENSMODG00000000531	-2.02183	0.187277	-10.7959	3.59795e-27	1.01731e-25	-1.05231	0.159661	-6.59088	4.37232e-11	2.00069e-10	ANKRD13C	9.04833	9.22485	14.0129	17.556	14.9252	8.55144	16.5154	8.9999	35.3291	35.3659	37.4317	5.18349	4.639	4.90909
ENSMODG00000000533	-0.368639	0.296402	-1.24372	0.213604	0.278447	-0.395729	0.24561	-1.61121	0.107134	0.145858	DDX18	27.2245	27.8657	70.1063	46.574	52.2091	32.7084	52.2291	19.8234	70.375	47.6298	61.7217	29.6047	21.4439	24.4039
ENSMODG00000000534	0.549754	0.531725	1.03391	0.30118	0.373661	1.35761	0.440632	3.08106	0.00206264	0.00389679	MAFB	10.9089	8.954	15.4163	29.4192	22.9685	13.3323	15.3059	11.9649	29.3819	13.69	85.7164	42.216	41.5974	16.3322
ENSMODG00000000535	-0.131367	0.257914	-0.509345	0.61051	0.678403	0.418029	0.21362	1.95688	0.050362	0.0737822	PAK6	19.3529	17.5097	17.9717	20.1732	17.0159	17.5359	17.2631	22.1324	45.4535	41.4978	41.9353	20.9477	21.9354	21.9021
ENSMODG00000000536	-0.340409	0.208839	-1.63	0.103101	0.148083	-0.108485	0.173052	-0.626891	0.530731	0.590399	CAMK2G	44.0013	42.4439	52.9096	74.4267	52.4124	45.7159	55.3958	43.1628	109.881	81.7122	85.4949	45.8498	45.8677	28.0857
ENSMODG00000000537	-0.051767	0.775681	-0.0667375	0.946791	0.964881	0.278613	0.641786	0.434122	0.6642	0.713164	TRPC6	0.604282	1.51358	2.47163	1.1462	4.84923	0.865969	4.97001	0.865879	3.39839	4.06422	4.06064	1.81689	0.460828	3.82343
ENSMODG00000000538	14.8542	1.9599	7.57905	3.48099e-14	3.27438e-13	1.40014	0.234351	5.97456	2.30713e-09	9.00544e-09	LGALS2	95.3653	71.3452	86.3814	108.584	103.896	94.0298	92.2091	110.177	0	0	0	201.835	287.802	161.386
ENSMODG00000000539	1.64437	0.335128	4.90668	9.26306e-07	3.44591e-06	4.10452	0.284711	14.4164	4.07805e-47	2.23076e-45	PRKACB	0.254435	0.366445	0.52365	0.343861	0.348448	0.378861	0.72571	0.236149	2.90279	3.3512	3.61766	6.78663	5.37632	4.81469
ENSMODG00000000541	0.0552413	0.422419	0.130774	0.895954	0.922922	0.231537	0.349799	0.661916	0.508025	0.568888	ABCG8	17.874	16.9361	11.4365	12.0924	13.6475	24.1208	11.7213	16.3468	32.0723	25.1697	28.7936	16.5124	18.4946	14.0192
ENSMODG00000000542	1.35213	0.253627	5.3312	9.75661e-08	4.20276e-07	1.28443	0.209634	6.12699	8.95587e-10	3.63655e-09	ECHDC2	44.3193	42.173	47.8197	52.7062	58.1327	41.7649	56.8253	52.8186	84.889	41.783	97.5292	111.685	106.236	89.5909
ENSMODG00000000544	1.49415	0.218881	6.82632	8.71177e-12	6.30621e-11	1.45927	0.175293	8.32476	8.4502e-17	6.29433e-16	ENSMODG00000000544	5.61346	5.24176	7.51962	7.64135	8.91446	4.76283	7.58696	4.10637	11.2572	6.06068	11.3698	16.5124	13.8863	13.3112
ENSMODG00000000545	0.752423	0.516794	1.45594	0.145408	0.19956	0.731639	0.428352	1.70803	0.0876301	0.121749	ELF3	103.332	96.6458	52.7839	68.562	43.4398	111.024	60.6078	93.1476	87.013	106.454	192.548	124.243	96.9582	132.734
ENSMODG00000000546	1.78618	0.344172	5.18979	2.10537e-07	8.664e-07	-1.21027	0.277916	-4.35482	1.33174e-05	3.40494e-05	CDC42EP1	28.4172	21.8911	43.0022	53.3366	42.3364	18.6905	53.2407	30.8174	6.79679	5.70417	7.89979	11.1685	20.0614	7.59965
ENSMODG00000000547	0.311733	2.5608	0.121733	0.903111	0.928921	4.42069	2.33163	1.89596	0.0579649	0.0838932	REELD1	0	0	0	0.0191034	0	0	0	0	0.1416	0.0713021	0.14766	0	0.245775	0
ENSMODG00000000549	-2.38218	0.789356	-3.01788	0.00254551	0.00528622	0.854613	0.668732	1.27796	0.201264	0.255225	PPARGC1A	0.302141	0.159324	0.607434	1.29903	0.667859	0.0902051	0.72571	0.262388	8.07118	2.35297	10.5577	1.06876	0.921655	0.141608
ENSMODG00000000550	4.84647	3.10474	1.56099	0.118526	0.166768	5.79894	2.27641	2.54741	0.0108526	0.0180908	ANGPTL5	0.0159022	0	0	0	0	0	0	0	0	0	0	0.427504	0.0921655	0.0944056
ENSMODG00000000554	-0.608658	0.159027	-3.82739	0.000129511	0.000340303	-2.15533	0.131745	-16.3599	3.69651e-60	4.06722e-58	CYFIP1	325.088	291.356	367.477	359.449	359.685	295.674	347.417	316.768	162.202	175.902	189.3	61.6675	67.2501	62.0717
ENSMODG00000000555	6.34894	2.2692	2.79787	0.00514404	0.0100201	3.13228	1.49972	2.08858	0.0367459	0.0552035	DPP10	0.0795108	0	0	0	0.929195	0.018041	0.395842	0.0262388	0	0	0.0738298	1.60314	1.22887	0.613637
ENSMODG00000000556	2.15097	0.553901	3.88332	0.000103041	0.000275563	-1.61318	0.422844	-3.81507	0.000136142	0.000306382	ADGRB1	4.4367	3.74411	8.62976	8.17624	20.0648	4.7087	12.1391	7.68796	1.062	0.784323	0.959787	1.01532	3.41013	2.45455
ENSMODG00000000558	-2.67517	0.672905	-3.97555	7.02155e-05	0.00019306	-0.308408	0.579094	-0.532571	0.594331	0.648928	CEP126	0.413456	0.382377	0.795948	0.725928	1.36475	0.126287	1.14354	0.249268	5.87639	4.06422	4.35596	0.106876	0.675881	0.424825
ENSMODG00000000560	2.70068	1.74236	1.55001	0.121139	0.169997	0.121608	0.952966	0.12761	0.898458	0.916595	GBA3	0.0477065	0.0318648	0.20946	0.11462	0.0580747	0.054123	0.219912	0.104955	0.0707998	0	0	0.213752	0.0307218	0.0472028
ENSMODG00000000561	1.21318	1.52862	0.793646	0.427401	0.502541	3.09335	1.26962	2.43644	0.0148328	0.0240774	ABCG5	0.0159022	0.0159324	0.125676	0.0382067	0	0.018041	0.0219912	0.0131194	0.2124	0.142604	0.14766	0	0.645159	0
ENSMODG00000000562	-2.23854	0.282478	-7.92465	2.28789e-15	2.40072e-14	-1.35323	0.23688	-5.71273	1.11176e-08	4.04898e-08	ARL8A	15.3615	9.79842	21.2602	25.0827	20.8198	10.6622	23.8824	15.3234	54.3743	33.9398	60.3928	3.58035	7.25036	6.32518
ENSMODG00000000564	-2.43662	0.508979	-4.78727	1.69064e-06	6.04068e-06	1.16553	0.427206	2.72826	0.00636702	0.0110617	PLAU	0.524771	0.971876	3.9169	3.32399	2.61336	1.35308	2.507	0.839641	44.0375	21.1054	40.4587	3.47347	4.08601	2.97378
ENSMODG00000000565	1.43251	0.234017	6.12137	9.27767e-10	5.29465e-09	1.36031	0.192484	7.06713	1.58171e-12	8.26927e-12	NIPA2	16.5701	16.6015	31.7751	28.5786	35.1642	19.5204	34.1743	13.9853	38.7275	33.6546	31.0823	54.2396	45.9599	53.056
ENSMODG00000000566	-3.67249	1.8881	-1.94507	0.0517663	0.0802479	-0.228614	1.69136	-0.135166	0.892481	0.91185	LRRC2	0.0477065	0.111527	0	0.0191034	0	0.054123	0	0.0262388	0.920398	0	1.10745	0.053438	0.0307218	0
ENSMODG00000000567	-3.18674	0.543348	-5.865	4.49134e-09	2.30738e-08	2.59255	0.519984	4.98582	6.16991e-07	1.85193e-06	CFAP300	0.0318043	0.0318648	0.272298	0.152827	0.116149	0.018041	0.0659736	0.104955	8.63758	7.77193	7.30915	0.480942	0.614437	0.33042
ENSMODG00000000568	2.36985	0.704274	3.36496	0.00076556	0.00175591	-2.50908	0.575333	-4.36109	1.29417e-05	3.31152e-05	ENSMODG00000000568	17.9376	23.7871	121.361	99.1656	117.601	22.9482	112.331	13.6966	1.6992	3.70771	3.69149	6.84007	6.85097	12.5559
ENSMODG00000000569	-1.11886	0.153803	-7.27465	3.47328e-13	2.93582e-12	-1.78373	0.127916	-13.9446	3.39573e-44	1.58701e-42	ZYG11A	64.2288	65.1316	103.033	106.119	111.242	58.3988	104.7	64.8229	80.4994	74.1542	85.7902	15.978	21.874	23.1294
ENSMODG00000000572	-0.76306	0.489319	-1.55943	0.118894	0.167225	-1.13531	0.405729	-2.7982	0.00513884	0.00906037	CBX3	72.7047	69.6723	236.711	269.377	230.034	69.6924	267.523	72.7208	199.585	127.702	206.207	29.765	77.4805	65.8479
ENSMODG00000000573	1.18598	0.42002	2.82363	0.00474837	0.00931531	0.658445	0.348067	1.89172	0.058528	0.0845683	TOP1	85.172	74.2768	249.802	279.215	214.121	83.7283	217.581	73.9015	125.67	188.951	151.425	229.303	210.721	150.766
ENSMODG00000000574	-4.77168	0.87656	-5.44364	5.22028e-08	2.33243e-07	-1.87984	0.768614	-2.44575	0.0144552	0.023512	GPR37L1	0.524771	0.462039	1.08919	0.0955169	0.667859	0.378861	0.967613	1.15451	14.4432	5.20505	4.06064	0.053438	0.0921655	0.33042
ENSMODG00000000578	-0.383714	0.368173	-1.04221	0.297314	0.369579	-1.36505	0.304805	-4.47844	7.51909e-06	1.97814e-05	CARD10	27.797	19.7721	52.6373	58.6855	43.0333	22.9662	47.457	24.6644	29.3819	18.9664	35.5121	13.6267	15.6989	5.56993
ENSMODG00000000580	0.0879435	0.271212	0.324261	0.74574	0.795702	0.42468	0.224698	1.89	0.0587573	0.0848677	TJP3	38.2924	36.4214	59.738	93.1098	69.5154	34.6748	73.1208	42.9791	92.4646	113.37	104.838	66.1028	73.6403	43.6626
ENSMODG00000000581	0.617724	0.630219	0.980172	0.327001	0.401147	1.00858	0.519248	1.94238	0.0520908	0.0760893	NIPA1	1.52661	1.33832	1.02635	0.974272	4.03619	1.26287	4.06837	1.37754	6.15959	1.56865	4.06064	2.51159	1.87403	5.23951
ENSMODG00000000582	-1.61822	0.433019	-3.73706	0.000186187	0.000475593	-1.53177	0.360345	-4.25085	2.12963e-05	5.30754e-05	ADGRA3	9.85934	8.84247	32.571	30.0305	25.5819	9.95864	26.9172	8.51448	30.2315	22.0324	34.9215	4.86286	7.12747	3.54021
ENSMODG00000000583	1.3329	0.481879	2.76605	0.00567396	0.0109647	6.71259	0.460475	14.5775	3.90377e-48	2.27091e-46	TTC29	0.0795108	0.0796619	0.167568	0	0.145187	0.054123	0.109956	0.0655969	4.81439	6.20329	5.16808	10.9548	4.76189	6.6556
ENSMODG00000000587	-1.24842	0.490461	-2.54539	0.0109154	0.0198617	-1.37104	0.411325	-3.33324	0.000858401	0.00171725	AEBP2	1.78104	1.14713	3.53988	3.28578	3.94908	1.56957	4.2443	1.40377	4.10639	3.92162	2.28872	0.320628	1.2596	0.802448
ENSMODG00000000588	-0.437897	0.537144	-0.815232	0.41494	0.490284	-1.92246	0.44406	-4.32927	1.49605e-05	3.80032e-05	GPX7	13.9462	13.9568	8.52503	9.41796	9.72751	12.1416	10.4678	17.7112	9.34558	4.27813	7.75213	1.1222	4.9155	2.59615
ENSMODG00000000589	-1.23347	0.351548	-3.50867	0.000450358	0.00107362	-0.465801	0.292393	-1.59307	0.111145	0.150839	BIRC2	11.3859	13.2717	15.5838	17.5942	15.3607	16.3271	13.4146	9.20981	26.9039	50.6245	29.8272	9.88603	10.5069	5.38112
ENSMODG00000000596	-5.91389	1.45821	-4.05557	5.00117e-05	0.000140889	-7.10616	1.42359	-4.99173	5.98396e-07	1.79921e-06	TTLL7	1.28808	0.987808	3.89596	3.87798	3.68774	1.42524	4.66213	1.63992	2.124	0.99823	1.9934	0.053438	0	0
ENSMODG00000000597	-0.240975	1.01925	-0.236425	0.813103	0.853669	-0.154053	0.827649	-0.186133	0.85234	0.877892	PTPN7	0.0477065	0.111527	0.146622	0.11462	0.203261	0.144328	0.241903	0.104955	0.2124	0.427813	0	0	0.153609	0.141608
ENSMODG00000000598	0.115691	0.264485	0.437421	0.661806	0.725109	-0.698648	0.217676	-3.20958	0.00132928	0.00258816	APBA3	14.3915	16.6015	32.0055	38.0348	26.2207	12.9534	27.7749	20.3613	19.6824	17.5403	22.4443	9.72572	12.1044	13.6888
ENSMODG00000000599	-5.2903	1.35466	-3.90526	9.41234e-05	0.000253609	0.663041	1.34668	0.492352	0.62247	0.675858	LRRC14B	0.0477065	0	0.020946	0.0573101	0	0.018041	0	0.0131194	2.61959	0.570417	2.87936	0.053438	0.0307218	0
ENSMODG00000000601	0.260467	0.28172	0.92456	0.355195	0.429954	0.304634	0.232191	1.312	0.189521	0.241975	CCDC127	12.2924	8.89027	14.5156	11.825	15.2736	8.87618	13.8325	9.05238	23.2932	12.977	20.0817	7.00038	12.6881	17.1346
ENSMODG00000000602	2.53715	0.220016	11.5317	9.13561e-31	3.2455e-29	0.779225	0.176745	4.40877	1.03961e-05	2.68984e-05	MRPL54	24.7915	29.1563	34.5819	35.6278	31.128	32.8346	33.0308	28.2723	15.576	13.5474	13.7323	48.4149	36.0982	51.5927
ENSMODG00000000603	0.305427	0.484941	0.629824	0.52881	0.600474	-1.23984	0.402061	-3.0837	0.00204442	0.00386358	HNRNPA2B1	648.936	616.87	2618.69	2530.28	2104.92	615.469	2216.01	629.363	700.989	771.56	671.999	355.363	521.718	599.193
ENSMODG00000000604	-3.15427	0.463708	-6.80227	1.02984e-11	7.39359e-11	-3.03857	0.38923	-7.80663	5.87372e-15	3.83514e-14	LRRC40	11.9425	9.89401	35.0217	35.7424	31.128	9.65194	36.6813	11.1646	33.4883	29.8043	41.7138	2.19096	2.9493	1.32168
ENSMODG00000000608	0.643622	0.314227	2.04827	0.0405333	0.0643952	0.517582	0.259988	1.99079	0.0465036	0.0685572	BIRC2	36.7976	36.8197	41.2008	42.6196	42.5107	47.5561	40.2219	29.0201	48.4979	73.6551	43.4119	57.7665	52.6265	34.5525
ENSMODG00000000609	0.00288677	0.353436	0.00816773	0.993483	0.994775	-1.36301	0.292778	-4.65544	3.23291e-06	8.91446e-06	ENSMODG00000000609	88.098	80.1558	266.182	218.218	220.974	83.5118	212.149	80.6317	96.571	63.6015	104.395	45.4223	51.244	47.486
ENSMODG00000000610	-4.2168	3.16431	-1.33261	0.182659	0.243196	1.05967	3.00507	0.352629	0.724366	0.76644	NPVF	0	0.0159324	0	0	0	0	0	0	0.283199	0.285209	0.221489	0	0	0
ENSMODG00000000611	1.94064	0.257386	7.53979	4.70725e-14	4.37865e-13	2.64954	0.212622	12.4613	1.21418e-35	3.47385e-34	TMEM123	17.7309	16.012	24.2555	33.5264	21.0521	12.3581	24.0804	19.1805	63.2243	39.2162	54.5602	138.244	96.7124	90.299
ENSMODG00000000612	0.456463	0.142503	3.20318	0.00135921	0.00298285	-0.426383	0.117828	-3.61869	0.000296099	0.000634474	ACTR3	254.991	206.213	320.579	294.498	308.899	230.167	300.752	260.958	237.817	220.038	220.234	166.834	155.698	188.953
ENSMODG00000000614	3.57571	0.667257	5.35881	8.37716e-08	3.64442e-07	-1.01936	0.392577	-2.59659	0.00941532	0.0158861	ENSMODG00000000614	3.89603	3.26614	1.5919	3.87798	2.8747	2.94069	3.27669	4.15885	0.353999	0.142604	0.14766	1.60314	1.47465	1.13287
ENSMODG00000000615	0.470328	0.129346	3.63621	0.000276674	0.000685632	0.525904	0.105918	4.96519	6.86334e-07	2.04985e-06	SLC35F5	29.9756	25.6193	32.5501	35.1884	36.9065	29.046	34.1084	24.3496	57.7019	41.2839	50.0566	35.9638	38.218	38.7535
ENSMODG00000000618	-1.49513	0.465752	-3.21014	0.00132672	0.00291654	0.0435715	0.386855	0.11263	0.910324	0.926736	TUT4	9.44589	6.48448	18.3697	37.5572	24.1881	7.68547	24.0804	9.49844	72.9946	53.1914	88.0789	9.61885	20.0306	12.1783
ENSMODG00000000619	-1.06366	0.311709	-3.41234	0.000644071	0.0014967	-1.60022	0.259064	-6.17693	6.53592e-10	2.68392e-09	EIF2AK4	13.819	13.7815	29.7014	28.7315	30.8376	16.0565	30.04	13.4736	24.6383	15.9004	27.3909	7.26757	6.85097	3.49301
ENSMODG00000000621	-4.96784	0.652672	-7.61153	2.70871e-14	2.57561e-13	-0.651196	0.612604	-1.063	0.287784	0.348925	CYTH4	0.22263	0.111527	0.230406	0.191034	0.493635	0.126287	0.615754	0.157433	7.22158	7.70063	8.12128	0.106876	0.153609	0.141608
ENSMODG00000000623	2.55848	0.670312	3.81684	0.000135171	0.000354159	5.59075	0.570389	9.80165	1.10757e-22	1.30756e-21	ENSMODG00000000623	0.0318043	0.0159324	0.377028	0.286551	0.145187	0.126287	0.285886	0.0393582	2.47799	1.49734	1.62426	5.82474	8.50995	3.77623
ENSMODG00000000624	0.942518	0.248045	3.79979	0.000144817	0.000377327	-0.248791	0.205283	-1.21194	0.225536	0.28214	ENSMODG00000000624	209.241	169.568	204.831	199.191	245.365	214.562	215.14	181.599	146.414	127.56	144.854	110.563	125.652	206.04
ENSMODG00000000625	-0.530576	0.687355	-0.771911	0.440167	0.514723	4.24746	0.658862	6.44665	1.14346e-10	5.04176e-10	KCNIP4	0	0	0.083784	0.0382067	0.0580747	0.108246	0.0659736	0.0131194	2.1948	1.28344	1.9934	0.908446	0.768046	0.377623
ENSMODG00000000626	-3.34468	0.403846	-8.28207	1.2105e-16	1.4221e-15	-2.32082	0.337028	-6.88613	5.73326e-12	2.85108e-11	PLCG1	22.9945	16.251	48.867	63.7861	52.9641	15.1905	54.0324	22.303	82.1986	117.292	120.712	5.3438	5.99076	6.18357
ENSMODG00000000628	3.90165	1.18311	3.29779	0.000974487	0.00219382	6.40756	1.01398	6.3192	2.62928e-10	1.11808e-09	SYT6	0	0.0477972	0.041892	0.0191034	0.0290373	0	0	0	0.0707998	0.142604	0.221489	1.28251	0.215053	2.02972
ENSMODG00000000629	2.76665	0.309385	8.94242	3.80733e-19	5.73184e-18	4.24807	0.252166	16.8463	1.11664e-63	1.45277e-61	GPR176	1.11315	0.971876	1.23581	1.18441	1.30668	1.06442	1.31947	0.800283	4.67279	5.56157	4.06064	19.7721	23.9016	10.479
ENSMODG00000000631	2.44487	0.257536	9.49331	2.23809e-21	4.08478e-20	1.6214	0.212725	7.62202	2.49733e-14	1.5437e-13	PDCD6	85.8081	80.6816	99.4098	91.6389	83.9179	110.97	76.7273	72.97	82.057	75.7229	75.0849	214.447	213.394	269.764
ENSMODG00000000633	-1.97247	0.375677	-5.25043	1.51746e-07	6.38939e-07	-3.36787	0.311646	-10.8067	3.19919e-27	5.41304e-26	VCL	744.619	488.742	589.211	800.947	681.651	426.508	672.183	898.494	320.794	496.263	337.845	36.605	50.4146	78.5927
ENSMODG00000000635	-2.27506	0.766312	-2.96885	0.0029892	0.00611853	-0.703759	0.639951	-1.09971	0.27146	0.331429	RAC2	1.94006	3.04309	0.984463	1.43275	1.45187	6.3324	1.7373	2.84691	9.27478	14.5456	12.9202	1.33595	2.45775	0.472028
ENSMODG00000000636	-0.878206	0.388368	-2.26127	0.0237425	0.0400141	-0.808213	0.322166	-2.50868	0.0121182	0.0199962	ZHX3	41.1071	32.1834	27.0204	32.9724	33.0735	38.3913	30.1499	43.4514	55.1531	59.2521	60.2451	23.5662	18.1259	10.479
ENSMODG00000000637	0.665551	0.483479	1.37659	0.16864	0.226964	-0.638671	0.39755	-1.60652	0.108161	0.147152	MATK	12.0856	13.6222	8.81827	10.4686	9.98884	13.6751	9.43423	15.271	10.62	2.85209	10.2623	7.96227	5.74499	6.23077
ENSMODG00000000639	4.41874	2.04342	2.16243	0.0305853	0.0500697	4.28771	1.35619	3.16157	0.00156919	0.00302239	MMP20	0	0.0318648	0	0.0573101	0.0290373	0	0.0219912	0.0131194	0	0	0.0738298	0	0.307219	0.613637
ENSMODG00000000640	1.89687	0.980593	1.93441	0.0530633	0.0820208	0.742849	0.779156	0.953402	0.340386	0.403666	C7orf31	1.08135	0.892214	0.963517	0.553998	0.203261	1.19071	0.37385	0.0787163	0.849598	0.142604	0.516809	1.60314	0.307219	1.03846
ENSMODG00000000641	1.1381	0.218982	5.19722	2.02293e-07	8.35869e-07	1.44473	0.178613	8.08857	6.03683e-16	4.22842e-15	PACRGL	8.87341	6.34109	9.65611	9.72362	8.42083	9.72411	7.91683	6.52033	18.8328	13.0483	16.6855	16.9933	20.3686	21.0997
ENSMODG00000000644	0.000284975	0.240583	0.00118452	0.999055	0.999366	-0.145571	0.198886	-0.731933	0.46421	0.525755	PRPF38A	21.0386	20.3775	46.563	44.912	40.478	19.6827	43.1907	21.7913	42.1259	43.5656	42.2306	22.6043	22.3348	25.6783
ENSMODG00000000646	3.7181	0.95732	3.88386	0.000102811	0.000275063	2.18959	0.560362	3.90746	9.32709e-05	0.000214312	LGR6	0.095413	0.175256	0.083784	0.22924	0.174224	0.198451	0.153938	0.275507	0	0.0713021	0.221489	1.01532	0.460828	0.613637
ENSMODG00000000648	-0.715364	0.377222	-1.8964	0.0579073	0.0885697	-2.2672	0.312733	-7.24964	4.17883e-13	2.32285e-12	LRPPRC	150.45	132.048	401.682	313.811	369.936	130.617	318.872	105.283	138.839	85.4199	134.223	31.2612	35.5759	51.7815
ENSMODG00000000649	-0.767338	0.831046	-0.92334	0.35583	0.430615	3.69522	0.732893	5.04197	4.60766e-07	1.40425e-06	LRRC7	0.0477065	0.0796619	0.31419	0.0382067	0.0580747	0	0.0879648	0.0262388	3.96479	0.784323	3.32234	0.748132	0.921655	0.849651
ENSMODG00000000650	0.0576237	0.586197	0.0983009	0.921693	0.94385	-3.40987	0.48526	-7.02691	2.11163e-12	1.09447e-11	C1QTNF6	201.321	155.596	82.7996	160.029	103.402	150.246	119.676	228.146	22.7268	20.1072	23.7732	8.06914	26.0521	4.81469
ENSMODG00000000651	-0.547102	0.259872	-2.10528	0.0352672	0.0568878	0.425828	0.215933	1.97203	0.0486058	0.0713886	PTP4A3	7.04466	6.40482	12.5048	15.6075	12.6022	6.09786	13.7445	7.74044	31.0811	24.5279	33.7402	14.0542	9.76955	9.44056
ENSMODG00000000652	3.01942	0.680833	4.43489	9.21203e-06	2.93138e-05	-1.57073	0.535874	-2.93116	0.00337698	0.00613953	UBE2T	5.62937	8.69908	27.921	27.6617	27.2951	9.66998	26.8952	5.11656	1.3452	0.570417	1.18128	1.92377	2.64208	9.01574
ENSMODG00000000655	-1.74493	0.79914	-2.18351	0.0289982	0.0477394	-1.86535	0.665536	-2.80279	0.00506633	0.00893744	ENSMODG00000000655	1.17676	2.74037	4.04258	4.79495	5.72035	13.4225	3.10076	7.74044	5.94719	11.1231	6.05404	2.40471	0.921655	0.519231
ENSMODG00000000657	1.83846	1.21944	1.50763	0.13165	0.182789	-1.91195	0.79139	-2.41594	0.0156946	0.0253822	LYPD1	0.254435	0.621363	0.670272	0.305654	1.30668	0.685558	1.14354	0.301746	0	0.142604	0.0738298	0.26719	0	0.188811
ENSMODG00000000658	-6.40657	0.703714	-9.10394	8.71144e-20	1.38742e-18	-4.8998	0.642299	-7.62854	2.37427e-14	1.46952e-13	EDNRA	2.41713	2.56511	7.81286	3.68695	8.0143	2.00255	9.58816	2.15158	17.346	20.2498	20.2294	0.106876	0.0921655	0.188811
ENSMODG00000000661	-0.170065	0.235909	-0.720891	0.470977	0.545188	-0.0303085	0.195346	-0.155153	0.876701	0.899019	EXOC3	38.9285	32.5817	36.4042	36.583	44.7175	38.4815	38.1108	31.7489	66.7643	61.3911	62.8291	24.7418	27.6804	41.1136
ENSMODG00000000662	0.387371	0.27823	1.39227	0.163841	0.221356	1.34702	0.230394	5.8466	5.01728e-09	1.89799e-08	PPP1R12B	14.4392	10.1967	14.5994	18.1864	25.9013	8.98442	19.4182	12.8701	46.5863	45.9899	42.8213	23.4593	31.9507	42.7185
ENSMODG00000000663	-0.507632	0.650604	-0.780247	0.435245	0.510269	2.839	0.539926	5.25813	1.45528e-07	4.71822e-07	SLC45A4	7.99879	6.07024	9.59327	10.3349	11.7601	6.31435	10.072	6.99263	162.627	25.0983	227.986	98.0053	40.0613	12.6032
ENSMODG00000000664	2.50647	3.3306	0.752558	0.451716	0.526468	-0.0406598	2.31539	-0.0175607	0.985989	0.988691	SBSN	0.0318043	0.0159324	0	0	0	0.198451	0	0.0918357	0	0	0	0	0.0307218	0.0944056
ENSMODG00000000665	-1.23685	0.324379	-3.81297	0.000137308	0.000359319	-1.73221	0.269035	-6.43861	1.20573e-10	5.30414e-10	HIPK1	262.179	261.482	258.495	290.772	256.806	250.662	249.6	336.617	272.013	328.774	301.078	50.6593	107.68	56.785
ENSMODG00000000666	2.27951	1.11747	2.03989	0.0413611	0.0655533	-2.42735	0.907853	-2.67372	0.00750149	0.012885	ORC1	0.858717	3.53699	36.8021	30.8901	29.6762	1.58761	36.6813	1.12827	1.5576	0.570417	0.590638	1.33595	1.99692	3.82343
ENSMODG00000000667	5.30509	0.879058	6.03497	1.58994e-09	8.77701e-09	9.09589	0.750841	12.1143	8.87379e-34	2.28429e-32	IL2RB	0.0795108	0.127459	0.125676	0.0955169	0	0.162369	0.0879648	0.0918357	1.6284	1.71125	3.24851	111.846	5.43777	18.8339
ENSMODG00000000669	-4.10118	1.17997	-3.47567	0.000509577	0.00120391	6.8161	1.54522	4.4111	1.02847e-05	2.66351e-05	MMP27	0	0	0	0	0	0	0	0	7.43398	11.4083	11.7389	0.374066	0	0.613637
ENSMODG00000000670	-0.0732461	0.204618	-0.357964	0.72037	0.773604	0.22999	0.169529	1.35664	0.174894	0.225317	TMEM184C	78.7634	68.9554	90.382	80.6544	84.5277	79.8676	75.1879	67.8535	168.291	138.611	143.747	84.3786	90.0765	60.8444
ENSMODG00000000672	0.0140594	0.172243	0.0816254	0.934945	0.955286	-0.433904	0.138388	-3.13542	0.00171611	0.00328075	DCLRE1B	6.91744	6.96245	9.44665	10.2585	10.7148	7.27053	11.8313	6.12675	10.7616	8.62756	9.52404	4.54223	5.49921	5.99476
ENSMODG00000000675	0.862452	0.458252	1.88205	0.0598296	0.0911913	2.96502	0.38313	7.73892	1.00264e-14	6.42674e-14	ZFR2	0.445261	0.223053	0.481758	1.05069	0.696896	0.36082	0.527789	0.262388	4.17719	1.63995	3.91298	4.43536	2.42703	2.59615
ENSMODG00000000678	0.316324	0.192134	1.64637	0.0996873	0.143717	1.43846	0.15921	9.03499	1.64021e-19	1.53163e-18	ENSMODG00000000678	28.9419	24.3128	52.2603	50.7003	47.3018	29.046	45.3898	27.0653	117.457	140.608	108.234	79.4089	93.0565	81.7081
ENSMODG00000000679	-3.86505	0.400425	-9.65237	4.8031e-22	9.3042e-21	-3.57754	0.335283	-10.6702	1.40306e-26	2.28754e-25	THBS1	67.9181	53.246	33.5136	64.3401	47.3889	47.4839	45.038	68.6013	97.7746	71.0169	148.767	3.84754	4.14745	3.82343
ENSMODG00000000680	-1.84619	2.48424	-0.743161	0.457385	0.531884	-2.44016	2.13463	-1.14313	0.252983	0.312016	SLC9A3	0.206728	0.0637295	0	0	0	0.18041	0.0219912	0.183671	0	0.142604	0.14766	0	0.0307218	0
ENSMODG00000000682	-0.466445	0.352593	-1.3229	0.185869	0.246941	-0.244471	0.292333	-0.836278	0.402999	0.466525	HERC2	68.3952	58.0895	45.9974	46.2111	78.4008	87.102	59.6181	42.2838	115.475	91.9084	131.417	41.2542	51.7663	41.3025
ENSMODG00000000684	0.101269	2.17822	0.0464916	0.962918	0.977375	-3.05286	1.5997	-1.9084	0.0563401	0.0817628	SYT2	0.111315	0.111527	0.188514	0.286551	0	0.126287	0.153938	0.196791	0.0707998	0	0	0	0.0307218	0
ENSMODG00000000686	2.36845	1.03834	2.281	0.0225484	0.0381519	-2.77812	0.839975	-3.30738	0.000941721	0.00187478	DEPDC1	3.83242	3.91937	38.3521	51.2543	37.4582	3.87882	42.2891	3.27985	1.2036	0.356511	1.10745	1.06876	0.552993	5.71154
ENSMODG00000000687	1.03179	0.254692	4.05111	5.09761e-05	0.000143375	1.67181	0.21055	7.9402	2.01855e-15	1.3628e-14	ADK	15.8386	16.5059	30.8954	25.7322	31.854	16.5977	32.591	13.2506	57.1355	37.1484	66.4468	52.209	53.8554	72.1259
ENSMODG00000000689	2.14515	0.278821	7.69362	1.43032e-14	1.39801e-13	-3.27679	0.227524	-14.402	5.02926e-47	2.72784e-45	ENSMODG00000000689	361.631	414.608	693.606	639.657	634.408	410.776	650.61	329.638	14.868	24.6705	13.2894	40.8267	39.6312	50.979
ENSMODG00000000690	-1.73216	0.351241	-4.93156	8.15765e-07	3.05595e-06	-0.403599	0.292327	-1.38064	0.167389	0.216822	ENSMODG00000000690	17.3811	16.2192	21.2183	18.6067	19.9486	13.1158	17.1531	14.2345	93.739	24.6705	88.1528	8.81727	13.0261	11.3759
ENSMODG00000000691	0.000693785	0.186565	0.00371874	0.997033	0.997603	-0.831297	0.152297	-5.45838	4.80489e-08	1.63143e-07	PRMT9	17.5719	15.4863	25.7427	22.8094	25.8723	20.1157	22.541	14.5494	18.9744	13.6187	20.5247	6.94694	11.0291	11.0455
ENSMODG00000000692	-1.23266	1.94947	-0.632304	0.527188	0.598879	5.41096	2.00846	2.69408	0.00705833	0.0121749	MMP8	0	0	0	0	0	0	0	0	0.424799	0.570417	0.590638	0.320628	0	0.0472028
ENSMODG00000000693	3.88247	0.924998	4.19727	2.7015e-05	7.9818e-05	1.2721	0.71065	1.79005	0.0734458	0.103764	TMPRSS6	1.78104	2.03935	0.272298	0.687721	1.24861	2.16492	0.439824	2.28277	0.353999	0.356511	0.442979	1.44283	6.3287	1.79371
ENSMODG00000000696	3.14583	0.663907	4.73836	2.15452e-06	7.5648e-06	3.30537	0.51876	6.37167	1.8698e-10	8.07421e-10	ATCAY	0.524771	0.477972	0.167568	0.267447	0.319411	0.631435	0.285886	0.380462	0.849598	0.285209	1.03362	3.58035	4.97694	1.79371
ENSMODG00000000699	-0.46953	0.263395	-1.78261	0.0746503	0.110953	0.325746	0.218541	1.49055	0.136079	0.180269	AP4B1	14.5346	13.6222	15.8561	21.9116	16.9288	22.6956	17.2631	11.4926	44.2499	42.6387	48.137	17.8483	21.1674	14.7273
ENSMODG00000000700	4.27265	0.492828	8.66965	4.33469e-18	5.90271e-17	6.20157	0.403307	15.3768	2.34257e-53	1.79706e-51	OCA2	0.190826	0.111527	0.230406	0.22924	0.174224	0.198451	0.263894	0.118074	1.6284	0.926928	0.738298	11.2754	18.8632	5.0507
ENSMODG00000000701	-2.5099	0.653806	-3.83891	0.000123581	0.000326055	-0.0392947	0.551206	-0.0712885	0.943168	0.953618	TPPP	1.59022	1.11527	1.44527	0.401171	0.813045	1.37112	0.747701	1.86295	12.1776	12.7631	6.64468	0.587818	1.81259	0.708042
ENSMODG00000000704	-0.423721	0.859848	-0.492786	0.622164	0.689602	0.619652	0.714592	0.867141	0.385865	0.449285	TMEM163	0.95413	0.621363	0.188514	0.133724	0.406523	0.613394	0.37385	1.04955	0.920398	2.99469	1.62426	1.1222	0.460828	0.755245
ENSMODG00000000705	7.12347	0.528293	13.4839	1.94445e-41	1.35164e-39	2.54043	0.423399	6.00008	1.97214e-09	7.74972e-09	SLC3A1	44.7964	35.338	31.2933	37.4808	36.1515	69.2775	18.2527	44.8552	2.2656	3.13729	2.58404	209.637	136.067	269.056
ENSMODG00000000706	3.48178	0.647179	5.37993	7.45137e-08	3.26008e-07	3.49879	0.516263	6.77714	1.22576e-11	5.91678e-11	BCL2L15	0.174924	0.812552	0.984463	1.01248	1.74224	0.649476	0.72571	0.275507	1.2036	1.06953	1.25511	5.13005	13.6405	3.25699
ENSMODG00000000707	-1.1973	0.162763	-7.35607	1.89406e-13	1.64354e-12	-2.05977	0.135689	-15.1801	4.79075e-52	3.37897e-50	PTK2	49.0264	45.9809	59.4238	63.7097	57.9585	54.971	57.463	50.6539	50.7635	37.291	53.0098	9.72572	11.7972	12.0839
ENSMODG00000000708	-1.70603	0.388437	-4.39202	1.12301e-05	3.52004e-05	-0.537878	0.3267	-1.6464	0.0996817	0.136824	KCTD17	2.59205	3.40953	5.27839	3.22847	4.73308	2.61595	5.65174	3.08306	16.992	10.1962	12.1081	1.65658	3.80951	1.08566
ENSMODG00000000709	1.91876	1.61608	1.18729	0.235112	0.302249	-2.006	1.26034	-1.59164	0.111466	0.151221	NMRK2	3.41897	1.32239	0.167568	0.0955169	0.348448	2.77832	0.0219912	1.40377	0	0	0.442979	0.26719	0.430106	0.188811
ENSMODG00000000710	3.08914	1.23195	2.50751	0.0121584	0.0218682	1.68443	0.958054	1.75818	0.0787176	0.110362	RPE65	0.318043	0.0637295	0.31419	0.706825	0.958232	0.072164	0.681727	0.393582	0.424799	0.142604	0.14766	0	0.33794	2.97378
ENSMODG00000000712	-4.27122	1.37191	-3.11334	0.00184986	0.00395547	3.76603	1.15938	3.24832	0.00116087	0.00227925	MMP1	0.143119	0.0159324	0	0	0.0290373	0.162369	0.0219912	0.393582	53.8079	18.6812	69.1047	1.87033	0.0614437	1.88811
ENSMODG00000000713	2.22331	0.360575	6.166	7.00371e-10	4.06684e-09	0.94337	0.297641	3.16949	0.00152705	0.00294741	ADGRL2	40.63	38.9387	74.4631	49.4395	81.3916	40.5382	82.8628	42.5068	33.7715	32.5138	37.727	137.656	80.4912	45.5979
ENSMODG00000000714	-0.465015	0.528556	-0.879784	0.378976	0.454133	-0.0381213	0.438254	-0.0869846	0.930684	0.943175	ENSMODG00000000714	21.1499	16.3148	67.8441	104.018	75.7294	28.2522	61.7073	13.1981	97.5622	81.3557	94.7236	35.6432	44.1473	29.2657
ENSMODG00000000715	4.1393	1.52644	2.71174	0.00669312	0.0127714	8.59815	1.65027	5.21015	1.88683e-07	6.03405e-07	ACMSD	0	0	0	0	0	0	0	0	0.0707998	0	0.295319	0.427504	2.45775	0.613637
ENSMODG00000000716	0.901678	0.138053	6.53137	6.51696e-11	4.28566e-10	-1.39082	0.108958	-12.7647	2.5802e-37	8.14456e-36	MPST	52.6839	47.4944	75.7827	79.2981	71.8384	43.569	71.8233	54.1043	22.656	15.1874	20.0817	16.833	21.4131	20.9108
ENSMODG00000000717	-0.414129	0.258524	-1.6019	0.109178	0.155444	-0.553557	0.212579	-2.604	0.00921426	0.0155714	ENSMODG00000000717	3.32355	3.3458	5.99056	5.44446	6.21399	3.77057	5.03599	3.71279	7.64638	4.34943	7.08766	1.92377	2.18125	3.72902
ENSMODG00000000719	0.748373	1.1334	0.660291	0.509067	0.581657	2.73856	0.949704	2.88359	0.00393173	0.00706273	PTPN22	0.0636087	0.159324	0.041892	0.0191034	0	0.018041	0	0.0524775	0.2124	0.356511	0.369149	0.26719	0.184331	0.424825
ENSMODG00000000720	-0.314285	0.201529	-1.5595	0.118878	0.167214	0.249995	0.16706	1.49643	0.13454	0.178439	CHD6	47.3248	34.8919	62.2934	67.8743	73.7258	44.3087	59.7501	33.5856	109.457	113.584	128.095	51.0333	65.8369	39.2727
ENSMODG00000000721	1.43565	0.357943	4.01084	6.05018e-05	0.000167959	4.47324	0.297088	15.057	3.10747e-51	2.11429e-49	ENSMODG00000000721	13.5009	6.27736	21.3859	22.5802	28.3404	11.1313	16.8013	10.4693	184.858	212.266	184.058	336.873	348.724	186.357
ENSMODG00000000723	-1.02822	0.19271	-5.3356	9.52314e-08	4.10771e-07	-0.0548114	0.160607	-0.341277	0.732895	0.77423	OSBPL3	17.397	17.446	23.0197	24.3568	26.5111	15.2807	21.6833	16.1762	58.0559	67.3805	53.8219	12.1304	17.2042	19.6364
ENSMODG00000000724	1.28504	0.617002	2.08272	0.0372764	0.0597434	-0.195703	0.511076	-0.382925	0.701776	0.746599	TST	91.3579	71.4567	54.5644	97.8857	87.4024	62.0972	68.7665	122.26	34.5503	86.846	10.7053	38.5288	90.0457	61.2693
ENSMODG00000000726	1.27342	0.692351	1.83927	0.0658749	0.0992815	-1.43869	0.500287	-2.87573	0.00403094	0.00722882	ENSMODG00000000726	0.763304	1.0834	2.70204	1.01248	2.29395	1.26287	2.06717	0.590372	0.637199	0.142604	0.221489	0.320628	0.645159	0.33042
ENSMODG00000000727	0.224919	0.199052	1.12995	0.258497	0.328084	0.466226	0.164393	2.83605	0.00456757	0.00812459	CCNT2	20.2594	16.5538	36.7184	39.1046	36.6451	23.2729	34.966	17.0946	52.2503	42.71	52.8621	27.2	34.3777	33.278
ENSMODG00000000728	1.98635	0.556882	3.56691	0.000361214	0.000876187	-1.49841	0.428521	-3.49671	0.000471035	0.000980092	GSDME	3.10092	6.27736	11.4994	13.0858	9.4081	5.23189	9.94002	2.74195	1.3452	0.570417	1.10745	2.83222	1.01382	2.59615
ENSMODG00000000730	-1.78435	0.217388	-8.20814	2.24638e-16	2.56701e-15	-0.385516	0.181507	-2.12397	0.0336726	0.0510203	CC2D1B	21.786	17.207	25.4494	42.2949	26.453	17.4276	25.5098	24.1397	97.3498	88.2007	114.658	14.3214	18.7096	14.8689
ENSMODG00000000731	1.0067	0.767928	1.31092	0.189884	0.251545	-4.33811	0.626405	-6.92541	4.34706e-12	2.19404e-11	SLIT2	21.4043	23.2772	72.4313	95.0393	98.5237	21.974	95.9916	26.0945	2.97359	2.06776	0.812128	1.06876	5.16127	0.424825
ENSMODG00000000734	-0.53001	2.43963	-0.21725	0.828014	0.866301	4.26649	2.26784	1.8813	0.0599307	0.0864135	MMP3	0	0	0	0	0	0.018041	0	0	0.2124	0.142604	0.221489	0.213752	0	0
ENSMODG00000000735	-1.52744	0.494754	-3.08727	0.00202005	0.00428419	-1.23422	0.413566	-2.98433	0.00284197	0.0052463	PREPL	2.68747	2.48545	8.10611	6.7817	9.08868	2.43554	7.93882	1.92855	12.6024	5.27636	9.6717	1.87033	1.81259	1.46329
ENSMODG00000000736	-0.83328	0.367983	-2.26445	0.0235462	0.0397077	0.335653	0.305834	1.0975	0.272422	0.332519	KAT6B	6.29726	3.80784	14.2433	14.3466	13.6475	5.53859	14.2723	4.99849	30.2315	32.0147	30.6394	10.4204	10.1997	8.16609
ENSMODG00000000740	-1.87257	0.692784	-2.70297	0.00687232	0.0130809	-0.897824	0.575249	-1.56076	0.118581	0.159804	MPP6	8.68258	4.26988	41.5778	31.1385	22.0684	4.49221	23.5966	3.68655	49.2767	27.5939	66.7421	8.22946	6.82025	5.99476
ENSMODG00000000742	-1.72743	0.377447	-4.57662	4.72548e-06	1.57366e-05	-2.23573	0.315419	-7.08814	1.3593e-12	7.1453e-12	RSBN1	10.7181	13.0327	28.8427	21.3767	20.0358	14.8478	21.8153	9.4722	19.3284	13.5474	22.5181	4.54223	3.10291	1.41608
ENSMODG00000000744	-5.30199	0.594936	-8.91186	5.01816e-19	7.47868e-18	-1.41839	0.512264	-2.76886	0.00562521	0.00984489	CSF2RB	0.795108	0.462039	1.80136	1.22262	2.72951	1.53349	3.95842	1.99415	35.0459	36.2215	47.3249	0.855008	0.430106	0.377623
ENSMODG00000000747	0.183476	0.33286	0.55121	0.581489	0.65085	0.638881	0.272798	2.34196	0.0191828	0.030569	CAMKMT	1.59022	1.44985	3.9588	3.74426	3.48448	1.62369	2.92483	1.36442	6.44279	3.4938	5.31574	3.3666	3.25652	2.78497
ENSMODG00000000748	1.52275	0.343581	4.432	9.33627e-06	2.96699e-05	0.993902	0.281654	3.5288	0.000417443	0.000875204	AGO2	14.4869	10.85	9.17435	9.32245	13.3862	10.139	9.72011	14.2608	13.5936	10.4814	14.0277	17.6345	19.6313	22.6102
ENSMODG00000000750	-0.606799	0.162627	-3.73122	0.000190552	0.000486229	-1.36036	0.13484	-10.0887	6.19767e-24	8.24714e-23	EEF2	3096.77	2765.3	4323.22	3901.46	3922.74	2639.54	4066.33	3525.82	3906.66	2667.84	3097.75	1274.92	1133.36	1048.66
ENSMODG00000000753	-0.732112	0.863913	-0.847437	0.396751	0.471396	0.155702	0.725732	0.214545	0.830122	0.859216	SIX3	0.0318043	0.0796619	0.293244	0.286551	0.493635	0.108246	0.351859	0.144313	0.283199	0.499115	0.959787	0.160314	0.307219	0.0944056
ENSMODG00000000754	1.40643	0.261199	5.3845	7.26454e-08	3.1834e-07	1.19322	0.216103	5.52151	3.36089e-08	1.16141e-07	WLS	77.4276	60.9254	88.1408	98.0003	81.9433	44.7237	90.7797	89.6579	97.5622	94.7605	121.155	118.953	141.351	196.647
ENSMODG00000000755	-0.425196	0.255307	-1.66543	0.0958274	0.138783	0.239297	0.211698	1.13037	0.25832	0.317825	KDM5B	100.263	77.1924	123.037	150.057	132.73	83.4577	139.336	121.761	216.86	350.307	254.713	121.946	129.093	92.1399
ENSMODG00000000757	2.44966	0.222072	11.0309	2.71035e-28	8.17989e-27	1.69147	0.178573	9.47216	2.74113e-21	2.90962e-20	ENSMODG00000000757	10.8453	9.98961	20.0663	21.2812	20.1809	12.1957	17.7469	8.82935	13.2396	13.9039	12.4034	32.0094	47.5267	40.5
ENSMODG00000000761	0.388127	0.861756	0.450391	0.652429	0.716629	0.43416	0.680962	0.637569	0.523754	0.583583	SIX2	0.111315	0.0637295	0.251352	0.324757	0.0580747	0.162369	0.439824	0.118074	0.283199	0.356511	0.221489	0.213752	0.307219	0.0944056
ENSMODG00000000762	1.54717	2.18103	0.709376	0.478091	0.551798	0.679975	1.52509	0.44586	0.655698	0.70557	DUSP13	0.0159022	0	0	0.0191034	0.0290373	0.054123	0.0879648	0.0393582	0	0	0.0738298	0	0.0307218	0.0944056
ENSMODG00000000764	-0.591501	2.02947	-0.291456	0.770703	0.817157	1.55612	1.76074	0.883787	0.376811	0.440154	KCNK9	0.0159022	0	0.041892	0.0191034	0	0	0.0219912	0.0131194	0.2124	0	0.0738298	0.106876	0	0
ENSMODG00000000765	0.890886	0.212191	4.1985	2.68683e-05	7.94089e-05	0.534872	0.174115	3.07195	0.00212665	0.00400985	PIAS4	19.4642	16.1236	33.0109	37.7483	34.99	17.0488	31.7333	17.2782	28.5323	26.0966	35.3645	25.2227	35.8217	30.7762
ENSMODG00000000767	1.08144	2.79352	0.387125	0.698664	0.75786	-3.85489	1.84081	-2.09413	0.0362488	0.0545418	ENSMODG00000000767	0.143119	0.0159324	0.230406	0.0191034	0.203261	0.956174	0.153938	0.236149	0	0	0	0	0	0.0472028
ENSMODG00000000768	0.477215	0.13925	3.42703	0.000610227	0.00142216	0.859901	0.114661	7.49951	6.4056e-14	3.82093e-13	ENSMODG00000000768	27.2563	23.5321	43.5468	41.4543	40.5361	27.729	36.8133	25.3729	57.8435	62.3894	75.6755	41.842	55.7602	52.9616
ENSMODG00000000769	1.67708	0.571716	2.93341	0.00335263	0.00679598	1.3305	0.466958	2.84929	0.00438171	0.00781397	NCF4	0.890521	2.23053	6.95408	3.85888	3.33929	2.52574	3.95842	0.655969	3.61079	3.13729	3.61766	5.55755	5.59138	7.03322
ENSMODG00000000770	-0.27543	0.183404	-1.50177	0.133157	0.184615	-0.816526	0.151823	-5.37813	7.52625e-08	2.51637e-07	ENSMODG00000000770	81.101	86.9749	142.936	116.989	107.99	96.5555	111.341	82.4685	117.74	98.8961	108.899	55.5221	39.324	51.9703
ENSMODG00000000771	3.9198	0.369008	10.6225	2.34147e-26	6.2968e-25	3.74007	0.299941	12.4693	1.09746e-35	3.14927e-34	GNG12	6.40857	5.64006	4.50339	5.50177	3.33929	5.19581	4.20032	6.11363	7.71718	6.48849	7.6783	56.0031	68.6941	57.3986
ENSMODG00000000772	-1.57394	0.385913	-4.07848	4.53305e-05	0.000128623	-2.05818	0.320769	-6.4164	1.39531e-10	6.09082e-10	ARHGAP10	49.2808	39.7672	31.4819	31.5206	36.7032	40.9531	36.3515	48.686	40.5683	56.0435	36.7672	8.76384	7.71118	8.54371
ENSMODG00000000774	0.258861	0.270459	0.957117	0.338508	0.412844	0.317301	0.221064	1.43533	0.151192	0.198216	ENSMODG00000000774	3.46667	4.09462	8.6507	7.20197	6.41725	3.59016	6.79528	3.7915	9.55798	8.27105	7.60447	6.84007	5.13055	4.76748
ENSMODG00000000777	-0.180923	1.00792	-0.179502	0.857544	0.890567	-0.77194	0.811927	-0.95075	0.341731	0.405	STK31	0.111315	0.462039	0.20946	0.191034	0.261336	0.432984	0.0879648	0.157433	0.424799	0.142604	0.221489	0.053438	0.215053	0.0944056
ENSMODG00000000778	-2.59744	0.244491	-10.6238	2.3088e-26	6.21762e-25	-0.937898	0.207582	-4.51821	6.23653e-06	1.65542e-05	ZBTB7A	9.19145	7.34483	11.5413	13.5443	10.4825	7.73959	10.1379	8.22585	42.9755	52.8349	43.5596	3.68722	6.14437	2.92657
ENSMODG00000000781	2.83482	0.849645	3.33647	0.000848498	0.00192777	-2.73441	0.695021	-3.93428	8.34478e-05	0.000192869	NCAPG	26.5248	26.9895	151.502	129.731	154.333	27.2419	134.916	15.6514	3.25679	2.06776	1.91957	1.5497	5.40705	21.4773
ENSMODG00000000783	-3.46608	0.965918	-3.58838	0.000332739	0.000811666	0.993707	0.824504	1.20522	0.228119	0.28489	PVALB	0.0795108	0.175256	0.167568	0.515791	0.696896	0.126287	0.241903	0.157433	17.4876	0.356511	8.85957	0.320628	0.798768	0.141608
ENSMODG00000000785	-3.35582	1.1463	-2.92752	0.00341678	0.00691302	5.87904	1.53361	3.83347	0.000126346	0.000285808	MAP3K19	0	0	0	0	0	0	0	0	3.39839	4.06422	1.9934	0	0.368662	0.141608
ENSMODG00000000787	-0.578031	0.231007	-2.50223	0.0123415	0.0221634	0.445234	0.193381	2.30237	0.0213145	0.0336706	FAM221A	2.36942	2.7563	3.26758	3.49592	3.16507	2.21904	3.40864	2.83379	9.77038	7.27282	10.7053	2.6719	4.60828	2.78497
ENSMODG00000000788	-3.87946	0.716397	-5.41524	6.12073e-08	2.70309e-07	-0.390627	0.59515	-0.656351	0.511599	0.572257	GADD45A	17.2857	14.6737	6.34664	8.40548	6.18495	14.8838	6.92723	20.6237	174.805	326.207	156.371	3.58035	17.4807	4.9563
ENSMODG00000000790	1.98139	0.415374	4.77013	1.84105e-06	6.52364e-06	0.169419	0.340737	0.497213	0.619039	0.672587	IFT27	25.7297	28.2959	21.742	18.7404	18.9033	35.2702	19.0444	23.7854	13.0272	7.77193	12.8464	27.6275	22.4884	21.6189
ENSMODG00000000794	3.58573	1.99421	1.79807	0.0721653	0.107683	2.87916	1.2804	2.24864	0.0245356	0.0382537	MMP13	0.0159022	0	0	0	0.0290373	0.018041	0.0659736	0.0787163	0	0	0.0738298	0.106876	0.122887	0.283217
ENSMODG00000000796	6.48514	2.11896	3.06053	0.00220942	0.00464741	2.43521	0.740912	3.28677	0.00101344	0.00200717	ENSMODG00000000796	0.206728	0.0796619	0.272298	0.11462	0.0580747	0.108246	0.0219912	0.22303	0	0	0	0.374066	1.07526	0.519231
ENSMODG00000000799	5.66276	2.42725	2.333	0.0196484	0.0337824	3.84618	1.28437	2.9946	0.00274807	0.00508546	CACNG2	0.0318043	0	0.041892	0.0191034	0.0290373	0.054123	0.0219912	0.0393582	0	0	0	0.160314	0	0.944056
ENSMODG00000000800	-0.456095	0.289115	-1.57755	0.114668	0.162074	-0.265765	0.239669	-1.10888	0.267481	0.327526	BRD9	27.1132	23.5481	63.4455	66.0977	58.5973	33.5563	52.7129	26.3306	78.4462	65.3841	76.6353	36.7654	29.0936	21.8077
ENSMODG00000000802	-0.183677	0.418859	-0.438516	0.661012	0.724446	-1.39536	0.347257	-4.01823	5.86363e-05	0.000138143	SERBP1	323.577	271.392	1008.11	966.077	903.468	232.873	945.446	350.143	422.392	318.934	415.736	181.903	196.835	178.049
ENSMODG00000000803	-0.0679406	0.246972	-0.275095	0.783243	0.828009	-1.52496	0.204259	-7.46578	8.28088e-14	4.90007e-13	PHTF1	131.431	91.0854	124.315	108.813	114.756	86.8855	114.332	118.521	80.2162	47.7724	63.6413	30.9406	40.1535	28.6521
ENSMODG00000000804	-1.73057	1.2897	-1.34184	0.179649	0.23947	0.259972	1.15015	0.226033	0.821176	0.851192	FAM184B	0.0159022	0.0477972	0.041892	0.0382067	0.0290373	0.072164	0.0439824	0.0655969	0.2124	0.142604	0.516809	0.160314	0	0
ENSMODG00000000805	4.07427	4.12154	0.98853	0.322893	0.397018	5.38741	3.25262	1.65633	0.097655	0.134291	GABRG3	0	0	0	0	0	0	0	0	0	0	0	0.160314	0.0614437	0.141608
ENSMODG00000000807	0.831967	0.345298	2.40941	0.0159782	0.0280124	0.586662	0.285932	2.05175	0.0401936	0.0599201	TRA2A	41.441	36.2143	122.723	100.789	91.8161	37.9042	92.473	36.5244	86.7298	87.9868	78.924	86.4093	79.078	83.5018
ENSMODG00000000809	-1.39799	0.149833	-9.33037	1.05503e-20	1.82031e-19	-0.578291	0.124803	-4.63363	3.59308e-06	9.85679e-06	ENSMODG00000000809	56.4686	49.3585	72.2847	85.0482	78.9525	41.801	80.6857	60.0212	178.628	165.635	180.366	33.6125	41.9046	34.222
ENSMODG00000000812	6.41242	3.02015	2.12321	0.0337361	0.0546332	7.72557	2.25977	3.41874	0.000629119	0.00128486	ENSMODG00000000812	0	0	0	0	0	0	0	0	0	0	0	1.06876	0.675881	0.0944056
ENSMODG00000000813	1.99138	0.190151	10.4726	1.15413e-25	2.9434e-24	1.33924	0.15051	8.898	5.6862e-19	5.1067e-18	MED28	8.52356	8.73095	17.7622	15.0535	11.9343	10.3014	14.0084	9.07861	12.6024	9.26928	12.6249	24.3143	22.9492	27.6136
ENSMODG00000000814	0.640598	1.23816	0.517378	0.604893	0.673093	-2.67291	0.98721	-2.70754	0.00677838	0.0117256	CD9	2.00367	2.1668	0.397974	0.840548	1.07438	3.33759	0.791683	2.53204	0.0707998	0.0713021	0.738298	0.053438	0.675881	0
ENSMODG00000000817	4.81506	0.668053	7.20759	5.69497e-13	4.68018e-12	1.88084	0.526427	3.57284	0.000353134	0.000747783	CREB3L3	5.67707	5.70379	2.32501	2.67447	6.0688	7.86588	2.19912	7.96347	1.3452	1.14083	0.812128	22.2837	18.1259	10.5734
ENSMODG00000000818	1.54611	0.643703	2.4019	0.0163103	0.0285245	-1.4123	0.529509	-2.66718	0.00764899	0.0131161	TRIP13	13.5645	12.73	60.136	52.7062	59.2362	12.6648	55.8357	8.31769	8.00038	3.2086	7.60447	8.38977	5.99076	14.9633
ENSMODG00000000820	-0.023211	0.224549	-0.103367	0.917672	0.940823	0.309385	0.1859	1.66425	0.0960616	0.132374	MFSD14B	24.6165	22.3691	49.286	47.3955	50.2927	22.0461	46.9732	26.6979	81.6322	52.4784	69.4738	37.2997	38.7403	33.042
ENSMODG00000000821	-0.18809	0.190408	-0.987827	0.323238	0.397283	-1.71092	0.157693	-10.8497	2.00037e-27	3.45444e-26	EIF3D	266.075	300.055	552.912	462.588	462.913	343.158	468.742	267.819	257.995	154.44	206.65	97.9519	114.654	83.4074
ENSMODG00000000822	-1.32674	0.301062	-4.40685	1.04884e-05	3.30475e-05	-1.8656	0.250588	-7.44489	9.70237e-14	5.70092e-13	SRBD1	22.3425	14.9446	44.4055	36.0099	43.2366	19.5565	38.7485	17.1208	33.9839	21.6758	34.6262	5.07661	6.45159	8.07168
ENSMODG00000000824	1.09973	0.235434	4.67109	2.99603e-06	1.02831e-05	0.251162	0.192116	1.30734	0.191096	0.243793	DCUN1D5	17.1107	14.7375	34.4352	27.6426	26.9466	17.9688	27.1152	12.7783	21.0276	14.403	20.3032	16.1917	24.8233	24.4039
ENSMODG00000000828	-1.35809	0.562414	-2.41475	0.0157461	0.0276533	-1.83827	0.468055	-3.92746	8.58493e-05	0.000198157	NKD2	5.66117	3.26614	13.5521	6.36142	14.6348	6.74734	14.6241	7.95035	5.45159	16.2569	5.83255	1.06876	2.36558	2.78497
ENSMODG00000000829	5.72506	1.78164	3.21336	0.00131191	0.00288727	4.29275	0.987069	4.34899	1.36768e-05	3.49265e-05	ENSMODG00000000829	0	0.0159324	0.062838	0.0382067	0.0290373	0.072164	0	0.118074	0.0707998	0	0	0.855008	1.16743	0.236014
ENSMODG00000000830	-2.53306	0.63365	-3.99757	6.39959e-05	0.000176995	-0.581827	0.544944	-1.06768	0.285664	0.346595	ENSMODG00000000830	0.58838	0.286783	0.754056	0.725928	1.65513	0.414943	1.51739	0.498537	4.24799	1.71125	7.89979	0.320628	0.614437	0.33042
ENSMODG00000000833	-2.43808	0.398111	-6.12411	9.11928e-10	5.20889e-09	-1.32887	0.335666	-3.9589	7.52952e-05	0.000175242	FOXRED2	3.75291	3.63258	8.62976	8.57741	9.37906	2.68811	10.7097	4.6705	23.0099	14.9734	23.7732	2.35127	1.44393	2.40734
ENSMODG00000000835	-0.540909	0.344947	-1.56809	0.11686	0.164686	-1.05697	0.285925	-3.69669	0.000218432	0.000476752	RAB3GAP1	72.6729	64.6058	50.1029	53.3557	66.1761	90.4035	59.0244	61.3069	75.6142	63.1024	79.5885	22.3371	30.3839	29.785
ENSMODG00000000837	2.20441	0.163495	13.4831	1.96794e-41	1.36304e-39	0.178191	0.133191	1.33786	0.180941	0.232067	ENSMODG00000000837	107.387	103.943	150.539	129.865	132.962	86.4345	130.078	117.392	49.4183	40.4283	45.9221	103.723	108.11	131.224
ENSMODG00000000839	0.809875	0.252232	3.21083	0.0013235	0.00291013	0.534262	0.208904	2.55745	0.0105443	0.0176303	NRDC	125.627	95.1801	192.389	201.369	180.235	78.7129	185.848	138.029	185.212	186.17	180.292	124.243	193.455	219.399
ENSMODG00000000840	3.74774	4.84929	0.772842	0.439616	0.514203	4.7002	3.84391	1.22277	0.221418	0.277692	GABRA5	0	0	0	0.0191034	0	0	0	0	0	0	0	0	0.307219	0
ENSMODG00000000841	0.3686	0.195576	1.88469	0.0594711	0.0907095	0.348016	0.160204	2.17233	0.0298309	0.0457575	YJU2	10.3682	10.4198	17.5737	18.7213	18.2935	12.8813	19.8141	8.31769	22.3728	19.7507	22.0751	15.2833	16.1904	14.0664
ENSMODG00000000845	6.01709	0.89534	6.72045	1.81159e-11	1.26798e-10	8.7858	0.76471	11.4891	1.49737e-30	3.12033e-29	ENSMODG00000000845	0.0159022	0.0159324	0.146622	0.0573101	0.0580747	0.072164	0.0219912	0.0262388	0.637199	0.142604	0.812128	22.1233	31.3363	1.93532
ENSMODG00000000846	0.0468274	0.375096	0.124841	0.900649	0.926983	0.939108	0.310892	3.02069	0.00252202	0.00469285	PRPSAP2	10.4636	11.312	24.6744	31.2913	15.1575	13.4225	13.7665	12.7258	34.0547	62.532	37.4317	29.284	19.7541	28.5105
ENSMODG00000000847	1.7159	0.458678	3.74097	0.000183314	0.000468628	4.66147	0.393561	11.8443	2.30223e-32	5.39944e-31	ENSMODG00000000847	0.190826	0.191189	0.293244	0.286551	0.406523	0.18041	0.241903	0.183671	2.61959	2.78078	3.10085	7.32101	6.20581	1.79371
ENSMODG00000000848	0.425513	0.69029	0.616427	0.537613	0.608567	-2.11136	0.562738	-3.75194	0.000175472	0.000387683	ZRANB3	2.87829	2.7563	15.6257	13.0285	11.673	3.40975	10.9516	1.74488	2.76119	0.926928	1.9934	1.33595	0.768046	1.98252
ENSMODG00000000851	-1.59632	0.500048	-3.19233	0.00141129	0.00308715	0.518061	0.41472	1.24918	0.211598	0.266749	KLF5	116.547	86.3057	69.4151	57.845	62.3432	106.677	63.9504	119.609	410.781	847.141	511.788	101.212	100.061	129.336
ENSMODG00000000853	7.79427	0.992444	7.85362	4.04211e-15	4.14877e-14	5.06903	0.471151	10.7588	5.38546e-27	9.00147e-26	ENSMODG00000000853	0.143119	0.159324	0.754056	0.553998	0.464597	0.162369	0.351859	0.131194	0	0.142604	0.0738298	11.1151	5.25344	9.91259
ENSMODG00000000855	-1.358	0.20327	-6.68078	2.37677e-11	1.6409e-10	-1.32832	0.170664	-7.78323	7.06939e-15	4.58629e-14	KLHL12	11.6881	10.1808	17.6994	19.2944	22.4459	11.4741	22.387	11.4139	26.2667	20.8202	25.2498	4.2216	5.52993	5.71154
ENSMODG00000000858	2.92417	1.51796	1.92638	0.0540564	0.0833619	4.7471	1.24301	3.81902	0.000133982	0.000301805	SHD	0	0.0159324	0	0.0191034	0.0290373	0	0.0879648	0.0524775	0.353999	0	0.0738298	1.22907	0.0614437	0.377623
ENSMODG00000000859	-2.76521	2.00406	-1.3798	0.167647	0.225832	0.350822	1.87525	0.18708	0.851598	0.87745	IL12RB2	0.0159022	0.0318648	0.041892	0	0	0.018041	0	0	0.2124	0.142604	0.221489	0.053438	0	0
ENSMODG00000000861	1.9641	0.287685	6.82726	8.65511e-12	6.26991e-11	1.22092	0.238322	5.12299	3.00734e-07	9.37907e-07	LAP3	229.977	237.377	295.025	307.507	285.873	299.481	261.08	230.311	219.338	304.46	208.569	602.727	361.381	619.254
ENSMODG00000000862	-1.2768	2.05191	-0.622249	0.533778	0.604938	2.66993	1.82122	1.46601	0.142644	0.188086	ENSMODG00000000862	0	0	0	0	0.0290373	0.018041	0.0659736	0	0	0.285209	0.590638	0.106876	0	0.0944056
ENSMODG00000000863	0.519604	0.365498	1.42163	0.155133	0.211266	0.509925	0.29102	1.7522	0.0797398	0.111628	KLF12	1.59022	0.908146	1.75947	1.47096	1.68417	0.88401	1.34146	1.33818	2.124	1.06953	3.17468	1.38939	2.05836	1.46329
ENSMODG00000000866	1.68427	0.336899	4.99933	5.75313e-07	2.20979e-06	2.00007	0.277616	7.20444	5.82813e-13	3.19018e-12	FOXK1	10.2092	8.98587	9.44665	12.4554	16.8417	6.0257	13.3487	9.0655	24.4967	13.9039	23.4779	42.8039	45.3762	19.5892
ENSMODG00000000868	-1.46047	0.435972	-3.34991	0.000808365	0.00184377	-1.08378	0.363355	-2.98271	0.00285709	0.00527148	DCLK2	7.87157	5.6082	12.4	9.70451	11.1794	6.87363	11.3914	5.66757	10.1244	25.027	14.6921	2.29784	2.08909	5.90035
ENSMODG00000000873	0.590351	0.18924	3.11959	0.001811	0.00388144	0.0102559	0.153247	0.0669237	0.946642	0.956227	SAMD8	13.6282	10.9137	18.6001	16.7346	21.5747	11.5462	19.1543	12.4503	18.762	10.9805	17.9406	14.5351	12.4423	11.9895
ENSMODG00000000874	-1.27144	0.343497	-3.70147	0.000214354	0.000541298	0.653695	0.285224	2.29187	0.0219131	0.0345002	MAGI3	31.8997	17.7646	23.0197	31.8835	29.1825	21.992	27.6869	28.7052	87.0838	201.5	169.439	29.7115	42.0582	35.4493
ENSMODG00000000876	1.0102	0.620648	1.62766	0.103597	0.148696	-0.124029	0.514447	-0.241093	0.809483	0.841064	ADIPOR1	220.213	287.245	87.8266	88.888	95.5038	246.837	96.7393	213.19	141.954	127.987	118.201	116.709	146.85	168.561
ENSMODG00000000877	1.18726	1.84872	0.642206	0.520739	0.592428	1.90215	1.50271	1.26581	0.205581	0.260083	IL23R	0	0.0318648	0	0.191034	0.203261	0.018041	0.131947	0	0	0.427813	0	0.213752	0.184331	0.188811
ENSMODG00000000878	-2.73404	0.377843	-7.23593	4.62351e-13	3.84899e-12	-1.02566	0.315186	-3.25414	0.00113738	0.002237	SLC12A7	10.6385	8.22111	29.0312	25.3693	27.208	10.9148	23.9704	14.6675	80.8534	89.199	96.0526	5.29036	5.6221	11.1871
ENSMODG00000000879	0.674884	0.19077	3.53769	0.000403647	0.000971042	0.688313	0.157078	4.38199	1.176e-05	3.02121e-05	QDPR	26.8906	24.2491	38.1846	34.7299	35.2804	17.4457	37.3191	25.4516	52.3919	39.4301	45.8483	34.6278	37.88	47.8637
ENSMODG00000000881	2.08318	0.662163	3.14602	0.00165509	0.00357602	-1.28759	0.482929	-2.66622	0.00767094	0.0131515	FSD1	1.31988	1.68883	7.41489	4.81405	3.22314	1.29895	4.26629	1.29882	0.495599	0.499115	0.295319	1.06876	0.82949	1.13287
ENSMODG00000000883	2.51396	0.322889	7.78582	6.92603e-15	6.97129e-14	0.315881	0.245454	1.28692	0.19812	0.25167	SLC35D1	5.40674	6.32516	7.24732	11.7486	10.3373	5.61076	8.86245	7.55677	2.76119	1.92516	3.17468	4.9163	8.04913	11.6119
ENSMODG00000000885	-0.385765	0.764191	-0.504802	0.613698	0.681553	-1.29061	0.626765	-2.05916	0.0394787	0.0589684	FAM135B	0.81101	1.60917	1.63379	0.420274	0.609784	1.53349	1.29748	0.655969	1.1328	0.427813	1.25511	0.374066	0.675881	0.0944056
ENSMODG00000000891	-0.00487425	0.311119	-0.0156668	0.9875	0.990226	-1.07979	0.257008	-4.20138	2.65294e-05	6.54483e-05	AP5Z1	36.8135	33.8723	36.5927	30.0496	36.6161	43.4067	30.8097	39.017	28.1783	27.0235	25.7666	13.5198	12.9646	17.9843
ENSMODG00000000894	-1.50931	0.547784	-2.7553	0.0058638	0.0113054	-2.16427	0.454717	-4.7596	1.93976e-06	5.48541e-06	CYB5R1	50.7915	53.8037	24.1089	26.2862	24.5365	52.8602	26.3235	59.995	49.9139	30.3747	48.7277	7.90883	8.32562	8.3549
ENSMODG00000000895	0.309359	0.557835	0.554571	0.579188	0.648576	0.140007	0.46198	0.303058	0.761846	0.800073	STAP2	18.2716	21.2379	11.6879	20.4024	10.3083	23.6157	9.61016	29.8204	19.3992	33.1555	25.7666	14.8023	26.0521	14.0664
ENSMODG00000000896	1.72019	0.248136	6.93244	4.13633e-12	3.12333e-11	-0.337129	0.204387	-1.64946	0.0990532	0.136039	VDAC2	134.485	111.097	148.905	130.648	134.762	129.751	127.395	130.905	50.9051	48.7707	47.1772	91.6997	65.0996	108.378
ENSMODG00000000899	7.05795	2.81474	2.5075	0.012159	0.0218682	8.37109	2.06791	4.04808	5.16385e-05	0.000122511	ENSMODG00000000899	0	0	0	0	0	0	0	0	0	0	0	0.53438	2.27342	0.188811
ENSMODG00000000904	5.18869	1.99894	2.59572	0.00943922	0.0174109	-1.79784	0.447156	-4.0206	5.80491e-05	0.000136845	ENSMODG00000000904	1.24037	0.812552	1.55	1.03158	1.10342	1.04638	0.945622	0.944596	0	0	0	0.053438	0.33794	0.377623
ENSMODG00000000905	9.79084	2.17767	4.49602	6.92356e-06	2.24925e-05	-1.39545	1.38941	-1.00435	0.315211	0.377614	SLC6A19	0.699695	0.653228	31.1677	142.454	136.592	4.2216	57.9468	1.20698	0	0	0.0738298	3.04597	26.6051	9.29895
ENSMODG00000000906	4.14004	0.789677	5.2427	1.58247e-07	6.64425e-07	0.953613	0.633129	1.50619	0.132018	0.175529	COMTD1	5.00918	10.7862	11.4784	11.9205	1.88743	5.68292	1.05558	6.00868	1.6284	0.499115	1.4766	5.50412	14.5007	14.4441
ENSMODG00000000907	-1.29019	0.187867	-6.86756	6.5309e-12	4.80338e-11	-0.872037	0.157484	-5.53732	3.07143e-08	1.06694e-07	MPND	14.5187	14.9764	17.7832	20.0776	16.9288	13.4947	16.8233	14.3657	32.4263	35.7937	30.5655	7.00038	9.03222	6.32518
ENSMODG00000000908	-4.44514	0.427516	-10.3976	2.54249e-25	6.21265e-24	-3.2844	0.380854	-8.62377	6.47831e-18	5.31487e-17	LRIG2	4.19817	2.91563	6.22097	6.97273	8.88542	4.43809	7.41104	2.74195	21.3108	11.4796	22.0013	0.160314	0.675881	0.472028
ENSMODG00000000910	-1.43043	0.499963	-2.86108	0.00422201	0.00838351	-1.4621	0.415121	-3.52209	0.000428154	0.000895903	LDB2	50.3622	29.1244	14.9345	17.9572	23.4912	28.7393	29.3802	17.5669	40.2143	37.5762	48.2109	5.66443	10.8141	9.39336
ENSMODG00000000912	-0.901798	0.592633	-1.52168	0.128089	0.178605	-0.22655	0.492168	-0.460311	0.645293	0.696202	ADGRL4	2.09909	2.72444	12.3791	9.45617	9.35002	2.65203	7.499	1.61368	9.84118	12.0501	18.0145	2.29784	4.9155	4.62588
ENSMODG00000000915	0.349249	0.214817	1.6258	0.103993	0.149086	0.0978864	0.177283	0.552148	0.580847	0.637313	TMEM183A	25.523	33.0916	51.611	45.5997	45.2402	31.1207	45.8956	28.246	48.4271	53.2627	42.526	26.8259	32.3808	42.9074
ENSMODG00000000916	-1.82088	0.236215	-7.7086	1.27207e-14	1.2484e-13	-1.36142	0.19636	-6.93327	4.11231e-12	2.07992e-11	LRBA	93.4729	71.0425	77.4165	93.6638	126.487	68.3754	98.6745	91.7307	227.763	137.114	215.583	32.6506	29.6773	26.6224
ENSMODG00000000919	3.28421	0.968584	3.39074	0.000697047	0.00161027	0.73621	0.693396	1.06175	0.288351	0.349525	LRMDA	1.06544	0.955943	0.31419	0.458481	0.522672	0.829887	0.329868	0.826521	0.0707998	0.0713021	0.442979	0.26719	2.08909	0.755245
ENSMODG00000000921	7.19656	1.48852	4.83471	1.3334e-06	4.8397e-06	2.67258	0.918146	2.91084	0.00360459	0.00651948	SLC6A18	0.0795108	0.127459	0.670272	1.7193	3.13603	0.288656	0.857657	0.0655969	0	0.142604	0	5.3438	4.02456	2.59615
ENSMODG00000000922	-0.633972	0.593613	-1.06799	0.285526	0.357325	0.0190841	0.496203	0.0384602	0.969321	0.97489	DEUP1	0.238532	0.223053	0.502704	0.974272	0.493635	0.234533	0.307877	0.314865	1.2744	0.570417	1.03362	0.427504	0.307219	0.283217
ENSMODG00000000923	-0.189312	0.219352	-0.86305	0.38811	0.4627	0.171724	0.181669	0.945255	0.344529	0.407914	R3HDM1	25.4594	20.4094	45.7461	50.261	44.34	21.8477	39.892	21.3452	72.2158	53.1201	66.7421	27.0396	30.5068	34.5997
ENSMODG00000000925	-1.79686	0.39104	-4.59509	4.32564e-06	1.44727e-05	-0.958577	0.326425	-2.93659	0.00331839	0.00604786	DYNC2H1	6.83793	5.81532	17.1757	11.6913	18.642	6.78342	14.0964	4.61802	32.2139	17.6829	34.5523	4.27504	5.43777	3.44581
ENSMODG00000000926	-2.21167	0.580721	-3.80849	0.000139818	0.000365242	-2.04754	0.486484	-4.20884	2.56685e-05	6.34382e-05	RADIL	8.01469	7.64755	2.78582	4.69943	4.8202	8.8401	3.95842	7.583	12.2484	12.1214	9.15489	0.748132	1.62826	1.6521
ENSMODG00000000927	-1.0465	0.814203	-1.2853	0.198686	0.261622	2.0831	0.702594	2.96487	0.00302809	0.00556407	ENSMODG00000000927	0.0318043	0.0796619	0.356082	0.305654	0.145187	0.054123	0.153938	0.0393582	0.707998	3.13729	1.25511	0.320628	0.49155	0.613637
ENSMODG00000000928	1.77536	0.419907	4.22799	2.35791e-05	7.02266e-05	0.547499	0.321124	1.70494	0.0882049	0.122433	PRKCE	2.59205	1.38612	2.07366	2.2542	1.9455	1.94843	1.95722	2.93874	1.77	0.713021	1.91957	2.72534	2.48847	2.92657
ENSMODG00000000929	-1.50501	0.460254	-3.26995	0.00107566	0.00240388	3.38689	0.381787	8.87114	7.24031e-19	6.43936e-18	SLC16A1	39.8826	24.4721	68.5144	30.7182	51.2219	23.7961	68.2387	38.2692	1527.08	2334.5	1794.29	363.058	161.72	577.29
ENSMODG00000000930	0.590721	0.255358	2.31331	0.0207056	0.0353885	1.51604	0.211171	7.17921	7.0115e-13	3.79911e-12	TAPT1	10.5431	11.0411	15.144	13.7353	14.4896	11.7086	14.4482	7.33374	33.4883	40.9274	30.9347	36.9257	23.5022	27.1888
ENSMODG00000000931	-1.74832	0.211108	-8.28164	1.21486e-16	1.42548e-15	-1.84975	0.175801	-10.5218	6.85311e-26	1.05481e-24	SH3GL1	64.7695	53.7559	98.174	111.449	112.026	47.4118	107.779	74.728	133.812	92.6928	125.511	16.0848	22.0583	19.1643
ENSMODG00000000934	-0.261088	0.199142	-1.31107	0.189836	0.251499	-2.02515	0.164633	-12.301	8.94799e-35	2.43697e-33	OSBPL9	155.221	135.409	164.238	150.515	164.729	151.671	172.873	140.194	72.9238	66.8814	72.0579	34.4141	27.1274	35.3549
ENSMODG00000000935	-3.29177	0.691614	-4.75955	1.94022e-06	6.85361e-06	-0.508002	0.576161	-0.881701	0.377939	0.44123	ATP10A	5.61346	9.73469	3.01623	4.22184	2.20684	7.86588	2.41903	6.32354	41.5595	80.9992	54.7817	1.81689	5.37632	3.16259
ENSMODG00000000936	-0.850713	0.748855	-1.13602	0.255949	0.325279	0.0930456	0.621014	0.149829	0.8809	0.902316	ENSMODG00000000936	48.6606	31.8807	9.13246	12.2835	14.0831	49.9014	13.9864	54.6554	91.8982	80.0723	122.779	26.1846	36.9277	26.6696
ENSMODG00000000937	2.26135	0.60166	3.75852	0.000170922	0.000439634	2.77653	0.489646	5.67048	1.42396e-08	5.11592e-08	SLC5A10	0.604282	0.477972	1.90609	2.36882	1.01631	0.378861	1.45142	0.459178	2.33639	2.13906	2.06723	4.86286	10.1382	2.50175
ENSMODG00000000942	-1.42546	0.39574	-3.60201	0.000315771	0.00077415	0.468516	0.331706	1.41245	0.157819	0.205895	PDGFD	2.30581	1.60917	3.77028	3.70605	3.07796	3.08501	3.16673	3.37168	11.9652	14.4743	25.1021	4.16817	1.81259	4.48427
ENSMODG00000000944	0.62217	0.298471	2.08453	0.0371122	0.059515	1.67403	0.247422	6.7659	1.32486e-11	6.37438e-11	ENSMODG00000000944	83.0729	84.5054	72.4313	80.2151	78.4298	83.566	71.5594	85.2104	249.853	304.603	223.335	207.82	203.747	254.423
ENSMODG00000000945	-5.15173	2.85605	-1.80379	0.0712635	0.10656	0.699004	2.75042	0.254144	0.799384	0.832773	FCRLB	0	0	0	0	0	0.036082	0	0	0.566399	0.570417	0.369149	0	0	0
ENSMODG00000000947	0.052336	0.502274	0.104198	0.917012	0.940507	-0.165411	0.415385	-0.398211	0.690475	0.736611	FAM83G	5.00918	5.20989	14.725	22.8667	10.5115	3.46387	14.6461	4.97225	10.4784	13.3335	12.994	5.71787	9.95388	5.66434
ENSMODG00000000950	3.24748	0.962758	3.3731	0.000743259	0.00170801	-2.00763	0.782623	-2.56526	0.0103098	0.0172667	CHAF1A	6.96515	6.26143	72.9131	63.3086	67.3666	6.17003	71.6034	5.31335	1.416	0.99823	1.55043	2.03064	3.96312	14.5857
ENSMODG00000000951	-1.89564	0.241817	-7.83914	4.53648e-15	4.63887e-14	-1.69117	0.207548	-8.14831	3.69033e-16	2.61432e-15	DNAI4	7.69665	4.57259	7.62435	10.717	8.36275	5.21385	8.2467	6.88768	13.7352	11.2657	14.0277	1.60314	1.93548	2.21853
ENSMODG00000000953	1.44377	0.482722	2.99089	0.00278166	0.00572782	2.07307	0.400098	5.18142	2.20208e-07	6.97499e-07	EPAS1	72.7365	47.9724	28.6332	55.629	54.2417	54.0689	31.0956	75.7382	122.413	111.588	162.721	250.25	126.543	206.229
ENSMODG00000000956	0.857871	0.484048	1.77229	0.0763472	0.113282	1.13647	0.400781	2.83563	0.0045735	0.00813363	ENSMODG00000000956	18.6373	24.2013	11.8973	10.6979	14.4896	24.6621	13.9864	17.8686	32.4971	37.8614	30.787	29.4978	27.5575	44.5595
ENSMODG00000000957	-2.53136	0.426363	-5.93711	2.9009e-09	1.549e-08	-1.08309	0.355682	-3.04511	0.00232594	0.00435279	SLC36A4	8.0942	7.90246	22.873	18.0718	24.3333	7.45094	21.9252	5.57574	74.4814	38.7171	59.433	6.0385	4.639	5.42832
ENSMODG00000000962	0.469813	0.280587	1.67439	0.0940534	0.136586	-0.0521198	0.228598	-0.227997	0.819648	0.85002	DUSP12	6.90154	7.83873	11.5203	9.81913	8.10142	8.17258	8.29068	5.92996	11.328	7.05891	8.49043	5.71787	5.06911	9.53497
ENSMODG00000000964	-2.44651	0.337451	-7.24996	4.16894e-13	3.49013e-12	-0.984972	0.284304	-3.4645	0.000531227	0.00109833	TBC1D4	4.53212	5.94278	8.71354	11.6722	12.1376	6.69322	8.20272	4.36876	35.3999	18.6099	43.1166	3.90098	3.3794	2.31294
ENSMODG00000000965	-2.31996	0.374116	-6.20119	5.60374e-10	3.28663e-09	-0.746756	0.314024	-2.37802	0.0174058	0.0279384	RHOQ	6.80613	5.16209	6.93313	7.18287	8.27564	5.52055	7.76289	6.95327	34.0547	27.6652	32.4113	2.2444	6.54375	1.6049
ENSMODG00000000966	-0.621968	0.797801	-0.779603	0.435625	0.51062	-2.45356	0.658322	-3.72699	0.000193778	0.000425985	TERT	0.842815	1.7207	4.48245	5.6928	6.70762	1.04638	6.94922	0.892118	1.9824	0.427813	1.84574	0.694694	0.49155	0.283217
ENSMODG00000000967	-0.790575	0.291535	-2.71177	0.0066925	0.0127714	-1.06251	0.241782	-4.39451	1.11021e-05	2.86365e-05	UBXN6	64.1175	54.8233	51.3806	62.4489	51.1057	61.123	49.2383	66.9613	79.225	72.7995	75.3802	24.3143	25.9292	22.1381
ENSMODG00000000968	1.95338	0.130711	14.9443	1.69727e-50	1.93378e-48	1.65503	0.104717	15.8047	2.88612e-56	2.58475e-54	PIGF	18.9236	18.7365	34.2886	26.8975	30.373	21.992	28.5446	18.3409	33.4883	26.0966	32.0421	62.4691	67.8338	64.0542
ENSMODG00000000969	0.0269182	0.255052	0.10554	0.915947	0.939611	-1.89987	0.211423	-8.98608	2.56196e-19	2.36031e-18	RPS3A	1376.2	1545.89	1869.35	1502.96	1573.97	2045.9	1539.34	1353.13	774.338	547.03	672.22	398.434	383.593	325.133
ENSMODG00000000972	2.59797	0.934927	2.77879	0.00545614	0.0105724	0.708295	0.596274	1.18787	0.234885	0.292241	LCT	0.286239	0.191189	0.062838	0.267447	0.43556	0.306697	0.483806	0.275507	0	0.0713021	0.295319	0.427504	0.307219	0.472028
ENSMODG00000000973	1.95674	0.2632	7.43439	1.05048e-13	9.40788e-13	1.87824	0.211381	8.88557	6.35913e-19	5.68982e-18	CRIPT	5.27952	5.0187	5.06893	5.6928	6.38821	5.719	5.16793	3.72591	8.42518	6.7024	8.12128	18.1155	12.2887	18.7867
ENSMODG00000000974	-0.121624	0.156023	-0.779524	0.435671	0.510644	-0.176017	0.129061	-1.36383	0.17262	0.222805	UBE3A	60.9053	47.8927	98.4463	87.5507	87.9831	48.6566	85.9196	55.3244	101.031	105.955	100.999	48.8958	56.989	50.7902
ENSMODG00000000975	-0.369506	0.476447	-0.775545	0.438018	0.512738	-0.852828	0.393685	-2.16627	0.0302906	0.0463813	KHDRBS3	4.4367	2.66071	8.33651	8.90217	8.21757	3.62624	5.98161	4.51307	5.59319	7.91454	4.50362	0.748132	3.31796	3.82343
ENSMODG00000000977	-1.03187	0.173218	-5.95707	2.56793e-09	1.37885e-08	-2.10257	0.143829	-14.6185	2.14017e-48	1.25637e-46	EPN2	114.193	77.0331	129.551	123.503	132.933	74.2027	120.116	102.856	91.615	65.3841	82.5417	21.1615	20.5222	22.2797
ENSMODG00000000978	4.26967	1.85419	2.30271	0.0212952	0.0362609	2.67834	1.07992	2.48012	0.0131337	0.0215298	WBP2	0.174924	0.0318648	0.041892	0.0382067	0	0.036082	0	0.0393582	0	0	0.0738298	0.427504	0.153609	0.236014
ENSMODG00000000979	-6.20952	1.07755	-5.76265	8.28056e-09	4.1157e-08	-4.59152	0.975996	-4.70445	2.54554e-06	7.10457e-06	SLC29A4	0.826912	0.621363	3.26758	4.16453	2.11973	0.342779	2.68293	0.892118	13.9476	7.91454	1.91957	0.160314	0.0307218	0
ENSMODG00000000980	-2.03275	0.458495	-4.43352	9.2707e-06	2.94907e-05	-2.03412	0.380866	-5.34076	9.25553e-08	3.06159e-07	ATF6	75.6466	63.2994	35.2731	36.4492	45.3273	52.9143	42.553	56.5052	67.9679	98.0404	79.9577	13.2526	8.81717	11.2343
ENSMODG00000000981	1.37398	0.292033	4.70489	2.54004e-06	8.81551e-06	0.369563	0.241912	1.52767	0.126594	0.169267	ENSMODG00000000981	312.016	269.895	253.007	252.585	245.453	229.391	287.601	334.597	199.089	199.218	249.766	318.437	290.997	311.161
ENSMODG00000000983	-0.960748	0.404909	-2.37275	0.0176563	0.0306641	4.494	0.33901	13.2562	4.15194e-40	1.54335e-38	EPHB6	1.36759	1.6251	4.4615	3.24757	2.23587	2.09276	2.57297	1.03643	143.299	97.7552	217.946	40.3457	61.966	26.292
ENSMODG00000000984	1.85568	0.356688	5.20253	1.96597e-07	8.14082e-07	1.15888	0.293524	3.94815	7.87579e-05	0.000182665	B9D1	15.0275	18.5772	23.5433	20.6507	18.8743	28.9378	17.373	14.5625	24.7799	14.7595	18.0145	22.3371	53.0259	39.5088
ENSMODG00000000986	1.56626	0.258277	6.06427	1.32556e-09	7.37676e-09	1.18937	0.212653	5.593	2.23177e-08	7.86757e-08	PHAX	25.4117	17.5734	50.1029	38.8372	39.8973	23.9945	36.9892	16.9765	43.5419	25.4549	38.7606	53.7052	65.8984	54.0472
ENSMODG00000000987	-0.426743	0.56921	-0.749711	0.453429	0.527986	1.5315	0.472016	3.24458	0.00117624	0.00230636	PROM1	33.1083	36.3258	95.9327	120.218	108.425	32.7264	85.6777	33.3888	555	82.2113	545.528	104.204	154.408	207.22
ENSMODG00000000988	0.333084	0.222107	1.49965	0.133704	0.185267	-0.140637	0.18387	-0.764876	0.444346	0.506415	HDGFL2	114.639	74.9937	169.181	181.31	152.94	79.8856	154.598	118.507	160.503	121.927	141.679	83.3633	128.356	82.7465
ENSMODG00000000989	0.294028	0.558334	0.526617	0.59846	0.667208	-2.96515	0.461872	-6.41986	1.36401e-10	5.96504e-10	MCM6	61.8276	51.0474	231.893	191.855	209.185	37.9583	214.436	68.3651	26.9747	10.1249	23.0349	8.12258	13.8248	17.8427
ENSMODG00000000990	1.82873	0.198837	9.19717	3.67513e-20	6.04826e-19	0.680981	0.162432	4.1924	2.76018e-05	6.78939e-05	UCHL3	40.789	40.0222	63.0056	48.79	50.3798	52.7339	47.1491	34.2941	37.0991	29.02	32.4113	53.9724	66.2977	71.9843
ENSMODG00000000991	-0.179273	0.277469	-0.646099	0.518215	0.590079	-0.428414	0.229874	-1.86369	0.0623649	0.0895878	CLPTM1L	56.5481	51.0155	111.517	92.7278	102.24	42.3242	96.0136	53.1335	91.6858	104.957	82.7632	34.521	42.0275	60.7972
ENSMODG00000000994	-2.5639	0.399349	-6.4202	1.36095e-10	8.58341e-10	-1.71888	0.33159	-5.18376	2.17454e-07	6.89571e-07	TNRC18	64.5787	41.5995	110.721	197.51	148.991	48.5664	149.122	65.5707	282.845	240.217	276.493	17.3674	33.9476	23.6486
ENSMODG00000000995	-2.29654	0.411212	-5.58482	2.33948e-08	1.0987e-07	-0.128827	0.346978	-0.371283	0.710427	0.753928	OLFML2B	1.4789	1.95968	4.02163	4.29826	3.68774	1.89431	5.03599	2.41397	28.0367	16.3282	17.4977	1.1222	2.08909	3.68182
ENSMODG00000000996	-1.66113	0.594809	-2.79272	0.00522674	0.0101658	-0.078124	0.512544	-0.152424	0.878853	0.900827	PPFIA4	0.238532	0.350512	0.31419	1.108	0.522672	0.288656	0.879648	0.262388	2.1948	1.35474	3.02702	0.480942	0.368662	0.283217
ENSMODG00000000997	-1.85685	0.406861	-4.56385	5.02228e-06	1.66358e-05	-1.75664	0.33839	-5.19118	2.08965e-07	6.64511e-07	SH3D19	38.4196	27.1169	28.0258	29.5147	23.9848	29.3527	24.0364	42.8742	60.7463	37.7901	60.6143	10.8479	6.57448	6.23077
ENSMODG00000000998	-0.732631	0.988426	-0.74121	0.458566	0.53313	3.80068	0.93597	4.06069	4.89283e-05	0.000116368	PLIN4	0.0477065	0	0	0.0191034	0	0.054123	0	0.0393582	0.495599	0.855626	1.10745	0.320628	0.399384	0.0944056
ENSMODG00000000999	-0.814624	0.251273	-3.24199	0.00118698	0.00263462	-1.04238	0.208916	-4.98944	6.0554e-07	1.81926e-06	FBXL18	5.40674	5.1143	8.94395	8.65383	9.4081	4.79891	8.37865	4.70986	10.0536	6.5598	10.1147	1.71002	2.79569	3.77623
ENSMODG00000001001	1.0249	0.312026	3.28467	0.00102103	0.0022903	-1.07231	0.258206	-4.15294	3.28235e-05	7.99312e-05	ALDH7A1	243.78	235.481	273.031	284.335	242.955	264.265	227.147	221.442	115.333	62.3181	99.0796	75.8286	74.6848	153.976
ENSMODG00000001002	-1.92956	0.534739	-3.60841	0.000308076	0.000756922	-1.23518	0.443718	-2.7837	0.00537421	0.0094425	DLG5	30.6117	24.1216	92.8327	134.335	102.386	21.4508	99.1803	24.5988	158.379	105.456	188.93	17.9017	25.0383	21.8549
ENSMODG00000001004	1.62791	0.940205	1.73144	0.0833728	0.122536	6.98128	0.87046	8.02022	1.05558e-15	7.28242e-15	CNGA3	0.0318043	0	0.125676	0.0382067	0	0.018041	0.0219912	0.0131194	2.33639	2.28167	0.885957	6.78663	1.84331	0.613637
ENSMODG00000001007	4.7268	0.643439	7.34615	2.03997e-13	1.76379e-12	4.95915	0.482927	10.2689	9.72682e-25	1.37814e-23	CD38	0.206728	0.462039	0.230406	0.210137	0.145187	0.432984	0.153938	0.157433	0.495599	0.570417	0.369149	3.95441	9.278	8.07168
ENSMODG00000001008	0.513053	0.322829	1.58924	0.112006	0.15886	1.18019	0.267535	4.41136	1.02724e-05	2.66069e-05	MOV10	40.4074	33.8563	61.7698	87.7227	72.9127	25.7626	87.415	50.5359	131.9	120.358	152.311	127.717	112.473	75.3829
ENSMODG00000001009	0.1072	2.83057	0.0378725	0.969789	0.981516	-3.87141	2.024	-1.91275	0.0557799	0.0810102	MYOG	0.111315	0.143391	0.125676	0.22924	0.0580747	0.108246	0.219912	0.0918357	0	0	0	0	0	0
ENSMODG00000001011	2.37737	0.321862	7.38629	1.50983e-13	1.32566e-12	1.3081	0.265773	4.92189	8.5712e-07	2.53165e-06	MCFD2	65.994	65.7848	58.2299	48.7327	66.7278	76.8367	58.9804	53.3434	55.8611	40.0718	45.1838	148.504	103.041	146.565
ENSMODG00000001012	-4.90894	2.35426	-2.08513	0.0370578	0.0594376	-0.552403	2.28923	-0.241305	0.809319	0.840938	MTNR1B	0	0.0159324	0.020946	0.0573101	0	0.018041	0	0	0.353999	0.285209	0.664468	0	0	0
ENSMODG00000001013	-0.860472	0.348876	-2.46641	0.0136474	0.0242979	-0.645782	0.290449	-2.22339	0.0261896	0.0406219	ENSMODG00000001013	3.29175	2.89969	5.27839	8.61562	5.8365	2.83244	5.10196	4.77546	6.44279	10.2675	7.89979	1.81689	3.25652	2.50175
ENSMODG00000001014	11.1543	0.851566	13.0986	3.35591e-39	2.09799e-37	-0.309472	0.378474	-0.817683	0.413538	0.475753	IGF2BP3	236.227	142.866	132.421	167.613	164.119	138.465	153.015	231.452	0	0.142604	0.14766	92.1806	203.102	73.0228
ENSMODG00000001016	-0.488103	1.00657	-0.484918	0.627734	0.694856	2.32426	0.842228	2.75966	0.00578624	0.0101102	PLIN5	0.524771	0.366445	0.146622	0.133724	0.174224	0.432984	0.0219912	0.43294	2.61959	5.20505	1.9934	0.480942	3.28724	0.33042
ENSMODG00000001017	3.49008	0.798311	4.37184	1.23206e-05	3.83812e-05	3.09095	0.65492	4.71959	2.36318e-06	6.61958e-06	BST1	2.9737	3.72818	1.3196	1.37544	0.987269	4.58242	0.527789	2.5058	1.3452	4.06422	3.17468	11.2754	19.0475	24.4983
ENSMODG00000001018	-2.10616	0.596675	-3.52983	0.000415829	0.000997726	3.28573	0.500033	6.57102	4.99723e-11	2.2769e-10	TRPV6	0.938228	0.589498	1.11014	0.859652	0.580747	1.76802	0.703719	1.48249	48.7103	61.2485	95.0928	8.17602	15.238	3.06818
ENSMODG00000001019	-0.747777	1.67058	-0.447616	0.65443	0.7185	2.66579	1.45052	1.83782	0.0660895	0.0943261	SPATA46	0.0159022	0.0159324	0.020946	0	0.0290373	0.0902051	0	0.0131194	0.0707998	0.784323	0.295319	0	0.399384	0
ENSMODG00000001020	-0.38397	1.50677	-0.25483	0.798854	0.841405	-1.1505	1.22748	-0.937289	0.34861	0.411935	VWA3B	0.159022	0.207121	0.167568	0.0382067	0.0580747	0.288656	0.0659736	0.170552	0	0.0713021	0.369149	0	0	0.188811
ENSMODG00000001021	0.913541	0.344061	2.65517	0.0079268	0.0148661	-0.504558	0.283298	-1.78101	0.0749107	0.105595	FAM160A1	40.6777	32.4065	27.7325	38.818	26.5111	31.7161	28.9404	39.2532	20.532	19.2516	19.5649	23.299	15.576	22.2797
ENSMODG00000001022	-0.900003	1.55197	-0.579909	0.561976	0.631875	1.29047	1.30317	0.990256	0.322049	0.384848	ENSMODG00000001022	0.254435	0.191189	0	0	0.0290373	0.198451	0.0219912	0.0524775	0.637199	0.713021	0.959787	0.480942	0	0.188811
ENSMODG00000001023	-1.09366	0.837701	-1.30555	0.191707	0.253577	1.30369	0.69628	1.87236	0.0611568	0.0880363	ADORA1	1.51071	3.74411	1.15203	0.592204	0.813045	3.19326	1.18752	3.69967	28.8155	5.13375	22.7396	7.10726	3.28724	3.44581
ENSMODG00000001026	0.325305	0.677359	0.480255	0.631046	0.69792	0.636847	0.559155	1.13895	0.254726	0.313944	TNFAIP8L1	0.524771	0.955943	3.47704	3.36219	4.09426	0.938133	4.53019	0.708447	4.10639	3.99292	3.83915	1.38939	2.27342	4.62588
ENSMODG00000001027	2.16168	0.480603	4.49785	6.86427e-06	2.2315e-05	2.5046	0.393983	6.35712	2.0557e-10	8.84725e-10	GRAMD2B	2.78288	3.32987	1.8642	3.32399	2.09069	5.06952	2.17713	2.1647	7.64638	3.4938	6.71851	15.6039	16.2519	11.2343
ENSMODG00000001028	1.16243	0.708253	1.64127	0.100742	0.145074	-1.66789	0.583946	-2.85625	0.00428678	0.00765837	FSCN1	9.30277	10.0215	66.0847	62.0669	47.5632	6.49476	60.3219	12.9488	6.15959	6.06068	7.60447	3.95441	11.3364	9.44056
ENSMODG00000001029	-4.9893	2.40366	-2.07571	0.0379211	0.0606766	-0.954206	2.30683	-0.413645	0.679134	0.726647	SGIP1	0.0318043	0	0.083784	0.0191034	0	0	0	0.0131194	0.637199	0.427813	0.295319	0	0	0
ENSMODG00000001030	2.87536	0.147946	19.4352	3.88668e-84	2.33869e-81	1.78561	0.115835	15.4151	1.29537e-53	1.02223e-51	MALSU1	21.4838	18.1948	31.7751	28.8461	27.237	16.6519	31.6233	20.8598	18.408	17.1125	16.7594	69.2023	70.8139	71.1346
ENSMODG00000001031	-0.169827	0.297137	-0.571544	0.567631	0.637376	-0.452476	0.245505	-1.84304	0.0653227	0.093384	GATB	12.515	11.0411	16.8825	23.6309	22.1845	9.88648	20.9356	14.6806	22.0188	17.0412	21.9274	5.61099	9.64666	14.5385
ENSMODG00000001036	-1.09152	0.285906	-3.81777	0.000134661	0.000352968	-1.27233	0.237877	-5.34869	8.85909e-08	2.93499e-07	POLR3A	12.2765	10.4676	26.1825	24.758	26.5401	10.8246	23.6186	12.0567	25.9127	18.3959	27.317	4.70255	5.96004	7.69406
ENSMODG00000001039	-0.28027	0.207067	-1.35352	0.175889	0.235174	-0.681724	0.171448	-3.97628	7.00016e-05	0.000163399	DPP9	60.0148	50.904	99.9334	109.692	101.311	46.4736	109.626	64.2063	90.8362	88.272	90.5153	37.3532	39.9691	45.0787
ENSMODG00000001040	2.31427	1.23998	1.86637	0.0619893	0.0941328	1.87159	0.99628	1.87857	0.0603026	0.0869042	MYBPH	0.174924	0.876281	0.188514	0.0382067	0.0290373	0.36082	0.131947	0.577253	0.849598	0.142604	0.221489	2.29784	0.460828	0.377623
ENSMODG00000001041	-2.2466	0.46865	-4.79376	1.63681e-06	5.86376e-06	-3.8548	0.39172	-9.8407	7.51887e-23	9.02031e-22	TTC7A	49.7102	32.9482	22.0771	30.4699	40.7684	35.2161	31.4914	65.8987	22.7268	18.8951	20.0817	2.03064	2.76497	2.36014
ENSMODG00000001043	-0.709709	0.277236	-2.55994	0.010469	0.0191144	-0.769868	0.229911	-3.34856	0.00081234	0.00163035	EPS15	35.589	31.9922	71.5725	85.7359	67.8602	30.5976	74.0004	39.4237	63.5075	85.0634	79.0717	22.3905	29.0014	26.1976
ENSMODG00000001044	0.1072	3.30273	0.0324581	0.974107	0.982151	-2.44384	2.48373	-0.983939	0.325146	0.388163	ENSMODG00000001044	0.0159022	0.0477972	0.062838	0.0573101	0	0.162369	0.0219912	0.0131194	0	0	0	0	0	0
ENSMODG00000001045	-1.0368	0.58091	-1.78478	0.0742967	0.11047	1.08299	0.483315	2.24075	0.0250426	0.0389841	ZNF608	1.31988	1.40205	6.8284	6.60977	4.50079	1.51545	5.51979	0.931476	25.1339	15.33	25.176	6.51944	6.57448	4.24825
ENSMODG00000001046	-5.20438	1.01443	-5.13035	2.8921e-07	1.16545e-06	0.911012	0.892762	1.02044	0.307519	0.369664	GPNMB	0.0795108	0.159324	0.020946	0.0191034	0.0580747	0.198451	0.0879648	0.20991	16.4256	3.2086	19.4911	0	0.184331	0.377623
ENSMODG00000001048	-0.431706	0.408596	-1.05656	0.290713	0.36268	-0.130524	0.33872	-0.385344	0.699982	0.74502	UHMK1	19.9095	18.3382	10.7453	12.933	15.9125	17.9869	14.0304	21.5814	38.7983	24.314	36.6934	14.4817	14.2549	11.4231
ENSMODG00000001049	9.11625	1.36885	6.65977	2.74255e-11	1.88397e-10	8.82469	1.08661	8.12133	4.61118e-16	3.2547e-15	TRPV5	0.0477065	0.175256	1.11014	0.133724	0.261336	0.108246	0	0	0.1416	0.142604	0.516809	148.451	78.8015	8.49651
ENSMODG00000001050	-1.26377	0.969052	-1.30413	0.192189	0.254127	0.349382	0.836348	0.417747	0.676132	0.72411	STPG4	0.111315	0.0796619	0	0.17193	0.203261	0.216492	0.131947	0.0262388	0.637199	0.356511	0.664468	0.160314	0.122887	0.0944056
ENSMODG00000001052	-0.886875	0.272619	-3.25316	0.00114129	0.00253876	-0.523894	0.227617	-2.30165	0.021355	0.0337262	RNF216	3.80062	2.96342	6.30475	7.3739	7.43356	3.13914	6.53139	4.15885	11.0448	8.19974	10.6315	3.3666	3.3794	2.07692
ENSMODG00000001054	1.9172	2.44811	0.783135	0.433548	0.508588	-3.80288	1.36967	-2.7765	0.00549475	0.00963758	EZH2	0.0477065	0.446107	1.08919	0.974272	0.493635	0.216492	0.681727	0.0393582	0	0	0	0.053438	0.0307218	0
ENSMODG00000001056	-0.0464374	0.239805	-0.193646	0.846453	0.881278	-0.967658	0.19856	-4.87338	1.09703e-06	3.20585e-06	DARS1	120.379	111.925	177.832	157.851	148.787	146.673	156.489	100.455	130.484	91.6232	119.678	47.3461	47.1888	85.8619
ENSMODG00000001058	-2.3798	0.319653	-7.44495	9.69807e-14	8.72192e-13	-3.12586	0.272686	-11.4632	2.01899e-30	4.18018e-29	FEM1A	14.1211	13.1442	14.8298	17.7279	22.1555	8.06433	23.2447	13.9459	15.0804	12.1927	15.8734	1.71002	1.04454	1.84091
ENSMODG00000001059	1.74711	0.271202	6.44208	1.17844e-10	7.48871e-10	-0.69468	0.224626	-3.0926	0.00198409	0.00375675	CALM2	911.862	591.601	1093.7	993.165	1155.69	866.69	1061.54	632.617	298.917	221.108	248.29	271.732	470.075	678.871
ENSMODG00000001060	0.565991	0.54	1.04813	0.294578	0.366794	0.233843	0.444445	0.526147	0.598786	0.653384	ENSMODG00000001060	2.9737	1.57731	9.9703	7.67955	3.36833	7.03599	3.40864	2.34837	5.09759	6.41719	5.24191	4.27504	5.49921	4.05944
ENSMODG00000001061	-1.74763	0.869158	-2.01072	0.0443553	0.0697802	-0.964649	0.751753	-1.2832	0.199422	0.253156	ENSMODG00000001061	0.238532	0.0796619	0.41892	0.611308	0.319411	0.252574	0.461815	0.104955	1.416	0.285209	0.664468	0	0.215053	0.141608
ENSMODG00000001062	-0.671059	0.318867	-2.10451	0.0353339	0.0569715	-0.156462	0.264634	-0.59124	0.55436	0.612764	FBXW7	9.62081	7.98213	22.6217	24.1467	21.5457	9.52566	20.6717	8.22585	33.5591	29.733	33.0757	9.29822	14.1628	9.95979
ENSMODG00000001063	-0.213509	0.283921	-0.752002	0.45205	0.526718	0.0902788	0.234868	0.384381	0.700696	0.745657	TICAM1	9.39818	10.3401	8.18989	9.609	11.9343	9.09267	11.8093	9.03926	18.1248	18.8951	20.1555	10.6342	10.6298	5.90035
ENSMODG00000001064	-0.333137	0.208202	-1.60007	0.109583	0.155928	-0.564696	0.172363	-3.27621	0.0010521	0.00207968	FBXL5	52.0637	43.3998	60.0103	54.9413	52.2672	42.0897	44.4662	45.1307	69.5255	62.7459	62.5338	29.8719	23.2872	31.6731
ENSMODG00000001065	-2.56454	1.12959	-2.27033	0.0231874	0.0391677	5.16442	1.01323	5.09698	3.45114e-07	1.06887e-06	CHI3L1	0.0795108	0.0159324	0.041892	0.0191034	0	0.036082	0	0.0524775	1.9824	22.9593	6.34936	1.87033	1.16743	0.0472028
ENSMODG00000001067	8.14673	1.03257	7.88972	3.02865e-15	3.15226e-14	1.42132	0.815318	1.74327	0.081286	0.11364	KEL	13.6282	95.1801	4.37772	6.76259	23.8687	52.6617	25.8617	21.319	0.1416	0.926928	0.369149	102.601	72.7493	57.3986
ENSMODG00000001068	1.17514	0.333449	3.52421	0.000424755	0.00101674	1.33072	0.274148	4.85401	1.20988e-06	3.51165e-06	ZFAT	6.69481	8.02992	8.04327	10.3731	9.35002	9.21896	7.98281	6.27107	14.6556	14.403	13.3632	24.9021	18.5253	9.11014
ENSMODG00000001070	0.399219	0.193771	2.06026	0.0393738	0.0627445	0.156505	0.160271	0.976502	0.328816	0.39201	TMEM131	93.1072	63.7933	102.489	108.947	105.086	74.2749	88.4706	83.8198	107.474	125.278	113.919	82.6152	103.563	68.0665
ENSMODG00000001071	1.41801	1.47328	0.962485	0.335806	0.410042	0.717125	1.07818	0.665127	0.50597	0.566817	TIGD4	0.143119	0.0955943	0.020946	0.17193	0.0290373	0.036082	0	0.0655969	0.0707998	0	0.14766	0.106876	0.153609	0.0472028
ENSMODG00000001072	-3.30854	0.702269	-4.71121	2.46245e-06	8.56475e-06	-1.60955	0.60542	-2.65857	0.0078474	0.0134325	PDE4B	1.04954	0.350512	1.40338	1.35634	1.88743	0.451025	2.63894	0.800283	2.61959	7.84323	6.49702	0.53438	0.122887	0.33042
ENSMODG00000001074	-1.35736	0.365173	-3.71703	0.00020158	0.000511791	-1.49977	0.303258	-4.94552	7.59406e-07	2.25584e-06	MAPK7	26.1114	21.7158	63.7597	74.0256	60.7751	22.1904	69.0744	28.0099	60.8171	43.3517	76.5615	11.4892	15.5145	11.4703
ENSMODG00000001075	0.625217	0.25717	2.43114	0.0150513	0.0265324	-0.188037	0.2119	-0.887384	0.374872	0.438102	KLHL7	31.1523	37.1384	41.1799	34.9592	38.0679	45.3551	39.0564	31.1323	31.2227	31.2303	36.9887	20.734	32.5344	31.5787
ENSMODG00000001077	0.900503	0.394564	2.28227	0.0224734	0.0380652	1.85106	0.327049	5.65987	1.51486e-08	5.42977e-08	EPCAM	32.2496	24.3288	76.7881	94.81	80.6367	25.2213	73.7585	25.7402	156.043	138.825	152.68	165.498	173.978	119.659
ENSMODG00000001078	0.169514	0.35252	0.480864	0.630613	0.697522	-1.22859	0.292265	-4.20369	2.62596e-05	6.48075e-05	MYH9	1658.71	978.934	1616.26	2440.76	1817.5	885.543	1708.96	2195.87	891.936	723.717	1304.65	387.746	704.79	710.214
ENSMODG00000001079	-3.45337	0.275447	-12.5373	4.66339e-36	2.35062e-34	-1.99053	0.236927	-8.40146	4.40957e-17	3.36396e-16	SMURF1	9.92295	6.62787	11.269	13.3533	13.3862	7.09012	12.491	9.80018	42.3383	40.0718	48.8015	2.93909	2.54991	1.08566
ENSMODG00000001080	1.34676	0.664355	2.02718	0.0426443	0.0673984	0.426319	0.548023	0.777922	0.436615	0.498815	ENSMODG00000001080	7.29909	5.09836	13.4054	14.8433	12.428	7.90196	9.69812	6.80896	20.1072	1.35474	2.36255	7.80195	13.917	10.3374
ENSMODG00000001081	1.08142	0.168234	6.42807	1.29238e-10	8.1643e-10	-0.191045	0.138408	-1.3803	0.167494	0.21693	PLIN3	102.283	109.679	134.809	125.968	131.394	112.991	136.653	104.627	72.6406	77.3628	78.5549	88.814	78.2485	99.2675
ENSMODG00000001082	1.37328	0.926456	1.48229	0.138263	0.190747	3.8563	0.776479	4.9664	6.82088e-07	2.03843e-06	CHIT1	0.0159022	0.207121	0.460812	0.210137	0.0290373	0.0902051	0.0659736	0.0262388	1.1328	1.49734	0.738298	2.56503	1.47465	0.802448
ENSMODG00000001084	-1.01153	0.370762	-2.72824	0.00636724	0.0122052	-1.18583	0.307923	-3.85106	0.000117609	0.000267425	UAP1	14.5982	16.9839	18.3487	13.6016	15.5059	22.1904	16.3175	17.1995	24.4967	26.0253	19.934	9.03103	4.9155	5.28672
ENSMODG00000001085	-2.87615	0.672632	-4.27597	1.90306e-05	5.75703e-05	-3.36066	0.574669	-5.84799	4.97539e-09	1.88407e-08	MFAP4	1.28808	2.34206	8.75543	9.30334	6.38821	2.25513	8.0048	1.90231	3.61079	7.13021	3.91298	0.480942	0.368662	0.283217
ENSMODG00000001087	0.152465	0.216992	0.702628	0.482287	0.55562	-0.845676	0.179006	-4.72429	2.30916e-06	6.47486e-06	ARFIP1	61.6209	51.9555	64.3042	57.9596	63.4466	62.9271	56.7813	48.5548	50.1971	40.5709	46.4389	28.9634	23.8402	30.5402
ENSMODG00000001088	-2.35034	0.433699	-5.4193	5.98327e-08	2.64663e-07	-4.48868	0.361916	-12.4026	2.53129e-35	7.06377e-34	ST3GAL1	111.077	95.3713	75.2171	114.295	77.82	88.1123	83.5226	97.6607	48.2855	23.1732	30.4179	1.76345	2.91858	6.18357
ENSMODG00000001094	4.11577	2.36579	1.7397	0.0819114	0.120637	0.776772	1.1794	0.658618	0.510141	0.570925	FMOD	0.0636087	0.0318648	0.125676	0.0382067	0	0.216492	0.109956	0.0787163	0	0	0	0.160314	0.215053	0
ENSMODG00000001096	-1.82403	0.351607	-5.1877	2.1291e-07	8.74957e-07	-1.9289	0.296425	-6.50721	7.65574e-11	3.4226e-10	FAM126A	5.20001	4.55666	13.2798	12.8375	10.5696	4.96128	12.2491	5.26087	12.1068	11.8362	10.7791	1.87033	2.21197	1.32168
ENSMODG00000001098	-1.14681	0.381348	-3.00725	0.00263624	0.00545932	-1.71935	0.316401	-5.43409	5.50755e-08	1.86082e-07	MSH2	41.8068	36.1347	125.969	103.77	107.699	43.118	102.611	33.52	88.9954	48.2002	81.1389	17.5277	16.7741	18.9755
ENSMODG00000001099	-0.227359	0.902751	-0.251851	0.801156	0.843334	-1.15004	0.748439	-1.53659	0.124395	0.166589	LMO7	149.973	88.8868	20.2129	30.5845	30.5473	203.99	18.7365	148.498	76.6054	79.7871	83.8706	25.3831	55.4529	33.9388
ENSMODG00000001102	-2.01487	0.671106	-3.0023	0.00267945	0.00554165	-1.1956	0.558943	-2.13903	0.0324334	0.0492862	CC2D2A	2.62386	3.63258	11.1852	11.7104	11.8182	3.86078	10.094	2.17782	25.4879	8.69886	20.4509	3.68722	3.04146	0.472028
ENSMODG00000001103	1.23944	1.63409	0.758492	0.448157	0.522859	-0.117378	1.1477	-0.102273	0.91854	0.933571	ATP6V1D	0.0636087	0.143391	0.083784	0.0191034	0.0290373	0.0902051	0.0439824	0.0918357	0.1416	0	0	0	0.122887	0.0472028
ENSMODG00000001105	-4.52071	0.793869	-5.69452	1.23716e-08	6.02162e-08	5.28074	0.703276	7.50877	5.96868e-14	3.56916e-13	PRELP	0.0318043	0.0318648	0.251352	0.0955169	0	0.072164	0.17593	0.0524775	140.042	113.299	94.133	6.19881	0.798768	1.08566
ENSMODG00000001106	-4.15083	2.49313	-1.66491	0.0959309	0.13891	-1.94153	2.33036	-0.833146	0.404762	0.466828	KCNK12	0.0477065	0	0.083784	0.0191034	0.087112	0	0.0659736	0.0131194	0.353999	0	0.442979	0	0	0
ENSMODG00000001108	0.699394	0.785185	0.890737	0.37307	0.448266	-1.63708	0.650634	-2.51613	0.011865	0.0196273	UHRF1	38.6423	37.9669	311.3	243.568	268.334	36.1001	288.041	28.2067	22.1604	48.2715	53.3789	29.0703	27.9876	54.8969
ENSMODG00000001109	-0.444712	0.617779	-0.719857	0.471613	0.545728	-0.719865	0.512231	-1.40535	0.159917	0.208265	NDRG1	1205.88	871.645	459.409	367.511	675.379	1188.45	699.54	1060.1	1422.02	596.014	1425.51	367.547	228.202	752.46
ENSMODG00000001112	-0.32012	0.331952	-0.964357	0.334867	0.409154	0.0198734	0.274997	0.0722676	0.942389	0.953131	FHDC1	10.0343	6.21363	17.1548	20.4215	15.0413	6.92775	15.9216	8.08154	20.0364	21.4619	27.6862	10.7945	13.1797	6.56119
ENSMODG00000001114	6.79976	0.830477	8.18778	2.66089e-16	3.02989e-15	-0.216842	0.664968	-0.326093	0.744354	0.784085	CCN4	134.167	94.0967	32.0264	45.3514	30.4602	124.285	30.3259	149.994	2.1948	0.570417	0.516809	43.3917	81.9044	73.1172
ENSMODG00000001116	-4.33289	0.465687	-9.3043	1.34872e-20	2.30431e-19	-2.67218	0.39003	-6.85122	7.32251e-12	3.60878e-11	ZMIZ1	17.6355	11.1367	28.9264	42.4859	37.4001	8.26278	34.3503	16.8453	94.447	112.087	128.021	4.64911	1.93548	2.50175
ENSMODG00000001119	-0.470611	0.691721	-0.680348	0.496284	0.569553	5.87687	0.575761	10.2071	1.84199e-24	2.55162e-23	RNF112	0.779206	0.940011	3.51893	3.4195	2.93277	1.47936	2.90284	0.62973	101.244	479.721	90.3677	119.648	116.897	47.722
ENSMODG00000001121	2.85041	1.00906	2.82481	0.00473089	0.00928291	0.385706	0.807994	0.477362	0.633104	0.685394	AHSP	0.302141	1.97562	2.07366	5.17701	3.60063	1.60565	5.07997	0.485417	0.495599	1.21214	0.14766	0.694694	0.798768	6.23077
ENSMODG00000001122	-0.543871	0.241204	-2.25482	0.0241448	0.0406211	-0.188674	0.200011	-0.943322	0.345516	0.408752	RBFOX2	40.3279	39.0343	86.3814	99.3375	75.7874	44.2005	84.8641	39.6468	128.077	106.811	124.699	36.231	48.5712	50.9318
ENSMODG00000001125	-1.62013	0.465801	-3.47816	0.000504863	0.00119307	0.907926	0.402614	2.25508	0.0241282	0.0376612	ENSMODG00000001125	0.731499	0.462039	0.586488	0.439378	0.580747	0.631435	0.461815	0.341104	3.89399	4.34943	6.12787	1.38939	0.768046	0.424825
ENSMODG00000001127	-0.869901	0.648925	-1.34053	0.180074	0.239987	1.12723	0.538635	2.09276	0.0363704	0.0546862	TRIM2	3.62569	2.24647	8.86016	13.4297	17.3934	2.94069	14.2943	2.47956	36.1787	53.1201	43.6334	19.9858	13.7327	6.51399
ENSMODG00000001128	-1.90396	0.481827	-3.95154	7.76499e-05	0.000211778	-0.197365	0.40263	-0.49019	0.624	0.677099	PPIF	2.35352	3.21834	8.96489	7.31659	5.66228	1.76802	6.59736	2.0335	29.1695	11.337	27.5385	3.25972	3.13363	3.3514
ENSMODG00000001129	-1.13993	0.440027	-2.5906	0.00958093	0.0176402	-0.662774	0.364945	-1.81609	0.0693559	0.0984698	MSH6	53.4472	44.547	171.171	164.079	157.731	43.2082	172.785	57.9746	197.815	211.34	228.429	62.7897	46.8201	48.9965
ENSMODG00000001130	-0.535848	0.20547	-2.60792	0.00910954	0.0168399	0.229271	0.170542	1.34436	0.17883	0.22962	KDM4B	18.7168	14.8808	27.6487	30.7373	32.638	15.2086	32.2611	22.526	63.1535	53.0488	69.9906	20.3599	22.5806	27.4248
ENSMODG00000001131	2.97809	1.43013	2.08239	0.0373066	0.0597868	-1.21874	1.07647	-1.13216	0.257567	0.316999	THSD7B	0.349848	0.350512	3.10001	0.267447	5.08153	0.469066	3.93643	0.341104	0	0.356511	0	0.961885	0.645159	0.0472028
ENSMODG00000001134	0.89905	0.184306	4.87803	1.07148e-06	3.95054e-06	0.568747	0.151062	3.765	0.00016655	0.000369461	ZCCHC24	26.4453	18.3541	40.4049	37.3662	36.0353	20.1518	34.878	25.6222	35.5415	37.9327	32.8543	37.8341	35.8524	35.9213
ENSMODG00000001136	2.21132	0.39868	5.5466	2.91285e-08	1.34922e-07	-0.656669	0.310214	-2.11682	0.0342749	0.0518554	MND1	6.50398	7.88653	17.0919	15.34	15.8834	9.18288	13.5246	5.02472	1.9116	2.42427	2.43638	3.7941	4.85405	8.73252
ENSMODG00000001137	-2.33491	0.464063	-5.03144	4.86811e-07	1.89403e-06	-2.44309	0.394541	-6.19223	5.9318e-10	2.451e-09	ATP2B4	6.5994	5.62413	4.48245	4.27916	4.96538	4.20356	6.02559	5.81189	8.70838	9.19797	5.02043	0.320628	1.19815	0.991259
ENSMODG00000001138	-0.51122	0.232108	-2.20251	0.0276294	0.0457834	-0.348332	0.192364	-1.8108	0.0701717	0.0994741	RUSF1	19.512	14.9764	23.7528	24.6433	17.7128	21.1982	17.1092	17.7112	31.0811	32.7277	37.8747	10.5807	15.6374	13.2168
ENSMODG00000001139	-2.13489	0.85719	-2.49056	0.0127541	0.0228264	-1.14648	0.716242	-1.60069	0.109447	0.148753	RASGRP1	0.842815	0.748822	2.84866	8.42459	4.06523	0.342779	3.45262	0.905238	7.92958	3.77901	10.5577	0.908446	0.33794	1.46329
ENSMODG00000001141	-8.74799	2.75035	-3.18068	0.00146931	0.0032044	-1.34242	2.563	-0.523769	0.600439	0.654892	ACOD1	0	0	0.10473	0.0382067	0	0	0	0.0524775	0.353999	16.043	0.14766	0	0	0
ENSMODG00000001143	-0.437325	0.200263	-2.18375	0.0289803	0.0477222	-1.55052	0.165673	-9.35893	8.05506e-21	8.2194e-20	FBXL3	81.9279	52.1308	111.119	112.079	88.7962	57.2441	91.4174	82.0486	59.1179	59.6086	58.104	20.3065	27.8033	24.215
ENSMODG00000001145	-1.14129	0.383176	-2.97851	0.00289656	0.00594343	-1.68618	0.317789	-5.30596	1.1208e-07	3.67899e-07	ANXA11	226.638	149.987	168.636	171.013	139.35	144.599	147.407	246.054	162.486	210.199	193.803	60.0109	42.2425	39.3199
ENSMODG00000001146	2.33821	0.292041	8.00643	1.18082e-15	1.26879e-14	2.09832	0.2384	8.80167	1.34796e-18	1.17178e-17	TMEM254	6.6471	9.98961	13.7825	13.6398	11.3246	12.8091	10.3579	5.90372	17.5584	9.48318	14.3968	39.9716	38.3101	35.1661
ENSMODG00000001147	4.06616	4.8429	0.839611	0.401127	0.475948	5.37929	3.87645	1.38768	0.165233	0.214391	OR6V1	0	0	0	0	0	0	0	0	0	0	0	0.213752	0	0.141608
ENSMODG00000001149	0.0618715	0.252381	0.245151	0.80634	0.847863	0.563663	0.208708	2.70072	0.00691886	0.0119504	CPEB2	15.9499	11.0411	16.8615	15.6839	14.4025	9.92256	14.8001	12.201	27.5411	34.8667	26.9479	18.2224	21.1674	12.6032
ENSMODG00000001151	-4.62499	0.597887	-7.73556	1.02949e-14	1.01812e-13	-2.75082	0.500442	-5.49679	3.86759e-08	1.32604e-07	DDR2	24.3144	15.9643	12.3163	5.02419	13.967	15.9843	11.6553	19.9415	126.519	56.4713	92.5087	1.01532	3.13363	1.93532
ENSMODG00000001152	-1.40785	0.931492	-1.51139	0.130689	0.181703	-3.09697	0.772722	-4.00787	6.12692e-05	0.000143941	MCM5	8.8416	9.46384	122.325	115.843	97.217	5.88137	117.301	7.81915	24.2843	20.4637	30.344	4.06129	4.51611	6.89161
ENSMODG00000001154	2.77034	0.477072	5.80695	6.36198e-09	3.21017e-08	-2.85043	0.333692	-8.54208	1.31825e-17	1.05148e-16	TG	22.2948	23.9942	25.9312	34.4052	14.1993	24.4095	14.6461	16.5698	0.637199	0.926928	0.516809	2.77878	2.51919	2.59615
ENSMODG00000001159	-1.70881	0.466381	-3.66397	0.000248333	0.000620511	-2.09055	0.388126	-5.38627	7.19336e-08	2.40758e-07	FAM98B	12.5627	9.52757	40.3001	36.411	34.7867	11.3298	34.1963	9.57715	30.6563	18.6099	28.4983	5.50412	3.6559	3.68182
ENSMODG00000001160	-1.34878	0.284482	-4.74118	2.12473e-06	7.46565e-06	-0.434763	0.236442	-1.83877	0.0659484	0.0941318	FBXO11	24.0759	16.4582	48.3643	51.3881	46.0532	19.1415	40.7717	20.6106	87.2254	90.0546	96.0526	19.2377	19.7234	20.2028
ENSMODG00000001162	0.387657	0.271446	1.42812	0.153258	0.209038	1.45869	0.224545	6.49618	8.23859e-11	3.67209e-10	ST7L	6.88564	6.13397	6.22097	6.74349	6.70762	6.98187	6.4874	6.67777	19.6116	22.6028	22.8872	11.1685	16.682	19.4476
ENSMODG00000001163	-0.138981	0.385054	-0.36094	0.718145	0.771754	0.624042	0.319238	1.95479	0.0506079	0.0741144	HMOX1	41.8386	31.2115	68.6401	49.5924	39.4327	22.3348	55.4398	44.4222	94.5178	113.727	130.088	26.7725	57.7878	86.6172
ENSMODG00000001164	-0.589938	0.57567	-1.02478	0.305465	0.378393	0.117925	0.478841	0.246271	0.805472	0.83771	SLA	0.397554	1.05154	1.27771	0.630411	1.85839	0.956174	2.35306	0.485417	2.61959	3.2086	2.21489	0.694694	1.01382	1.27448
ENSMODG00000001166	-1.02918	0.355049	-2.89869	0.00374724	0.0075136	0.397023	0.295716	1.34258	0.179408	0.2303	SPRED1	4.73884	4.09462	9.15341	9.76182	10.2502	3.10305	9.01639	5.66757	28.4615	19.7507	35.2168	4.86286	11.2749	6.27797
ENSMODG00000001169	-0.90434	0.175632	-5.14906	2.61794e-07	1.06168e-06	-1.17827	0.146319	-8.05278	8.09322e-16	5.6177e-15	FOXN2	13.1352	11.9493	17.5947	16.1232	20.1519	12.5205	16.5814	12.0961	18.3372	21.0341	16.8332	5.82474	5.40705	5.47553
ENSMODG00000001173	1.62763	0.372147	4.37361	1.22211e-05	3.81018e-05	0.138867	0.306816	0.452606	0.650832	0.700961	HSD17B7	35.0961	41.3127	56.5123	47.9304	40.1877	63.5946	24.8721	35.5798	32.4971	16.756	24.3638	41.2007	45.4991	36.6294
ENSMODG00000001175	-2.22947	0.369111	-6.04011	1.54005e-09	8.50892e-09	-0.593597	0.30738	-1.93115	0.0534644	0.0779361	TMEM131L	9.38228	11.4395	27.7535	30.2979	29.1535	10.3014	26.1915	10.7841	76.6762	97.5413	83.4277	11.3289	8.26418	10.8094
ENSMODG00000001176	-6.12113	2.14359	-2.85555	0.00429623	0.00851595	-2.39823	2.08972	-1.14764	0.251119	0.310035	CCDC190	0	0.0637295	0	0.0382067	0.145187	0.072164	0.0439824	0.0393582	0.778798	1.06953	1.10745	0	0	0
ENSMODG00000001177	-0.81287	0.302328	-2.68871	0.00717294	0.0135766	-2.0069	0.250657	-8.00653	1.17986e-15	8.11073e-15	BMS1	56.1982	47.606	143.187	112.309	116.091	54.538	110.088	46.154	59.2595	42.8526	62.9768	16.4055	20.7987	14.1608
ENSMODG00000001178	-0.262402	0.463163	-0.566544	0.571024	0.640776	0.419453	0.384012	1.09229	0.274705	0.334881	SAFB2	16.4269	12.1245	52.2812	65.1616	44.0206	21.8116	40.024	12.2535	69.4547	74.0829	80.4745	22.7646	40.5528	40.5472
ENSMODG00000001179	0.104368	0.47373	0.22031	0.825629	0.864417	-0.13957	0.391833	-0.356198	0.721692	0.76403	TTC39A	12.5945	14.1958	6.93313	10.908	8.10142	12.8272	9.19232	15.6777	14.3016	19.6081	12.1081	9.40509	7.77263	10.4318
ENSMODG00000001180	1.41042	0.406939	3.46593	0.000528399	0.00124578	2.85324	0.337335	8.45816	2.71636e-17	2.10477e-16	BOD1L1	22.597	13.1283	46.1441	52.4196	57.0003	21.0178	44.95	13.9853	143.37	108.95	145.519	187.3	260.982	132.829
ENSMODG00000001182	0.839145	0.36289	2.31239	0.0207559	0.0354619	0.660651	0.299925	2.20272	0.0276144	0.0426429	INPP4A	23.7578	18.5453	24.2974	26.2862	23.346	17.2111	20.2539	26.0682	45.5243	22.175	26.2834	45.9033	20.9523	22.9406
ENSMODG00000001183	-12.4516	2.18372	-5.70204	1.18384e-08	5.76791e-08	-9.4978	2.1031	-4.5161	6.29893e-06	1.67129e-05	SFRP2	15.6795	2.08714	5.2365	0.248344	2.49721	6.35044	4.79408	11.8468	132.254	34.6528	80.4006	0	0	0
ENSMODG00000001184	-0.598358	0.368609	-1.62329	0.104528	0.149765	0.0147906	0.305747	0.0483752	0.961417	0.968476	ENSMODG00000001184	12.0538	12.0608	29.1987	42.6005	27.3822	24.9327	27.555	10.4037	44.6039	54.4035	56.0368	17.6345	22.9799	16.285
ENSMODG00000001185	-2.0321	0.355593	-5.71469	1.09902e-08	5.37644e-08	-1.06951	0.295965	-3.61364	0.000301922	0.000645875	RNF11	21.7542	37.1703	18.8933	23.841	25.3496	23.5435	22.8489	25.609	82.6942	70.5178	80.4006	11.1151	10.9984	9.20455
ENSMODG00000001186	-0.534262	0.158353	-3.37387	0.000741186	0.00170366	-0.662105	0.130944	-5.05642	4.27207e-07	1.30777e-06	PPP1R21	18.685	14.132	20.4433	25.3884	23.8397	18.0591	19.3962	17.1077	27.1871	28.0217	26.874	10.5273	10.6912	10.1014
ENSMODG00000001188	2.07858	0.200946	10.3439	4.45796e-25	1.06764e-23	2.22411	0.165442	13.4434	3.36474e-41	1.3115e-39	PHF20L1	31.8679	27.101	37.1792	38.2832	37.4001	34.7289	31.7113	25.3729	58.4099	54.9026	54.7817	144.657	148.663	97.7098
ENSMODG00000001190	0.0464794	0.532923	0.0872159	0.9305	0.951451	-1.47944	0.44058	-3.35793	0.000785285	0.00158001	STON1	28.767	25.3166	11.0595	21.2429	21.3424	22.6054	18.2087	35.3567	10.62	17.3977	10.1885	4.00785	10.9063	7.59965
ENSMODG00000001191	-4.71239	0.764861	-6.16111	7.22363e-10	4.18949e-09	1.76302	0.651689	2.70531	0.00682401	0.0117971	RGS4	0.270337	0.39831	0.460812	0.305654	0.116149	0.396902	0.527789	0.301746	63.6491	31.0164	54.1172	1.76345	0.0307218	1.22727
ENSMODG00000001192	-1.81373	0.451055	-4.02109	5.79292e-05	0.000161259	-0.0612661	0.375454	-0.163178	0.870378	0.893772	SOX13	5.42264	5.00277	13.2169	18.8359	14.5477	4.02315	14.3163	4.74922	44.0375	45.0629	54.5602	9.1379	8.725	4.57867
ENSMODG00000001195	-0.946891	0.1984	-4.77263	1.81836e-06	6.44916e-06	-0.464603	0.165882	-2.80081	0.00509748	0.00899075	SPOPL	9.5731	7.2333	11.7926	11.8059	12.4861	6.47672	12.0292	6.37602	24.5675	15.7578	21.4106	5.07661	6.78953	5.56993
ENSMODG00000001196	2.48417	0.842844	2.94736	0.00320499	0.0065214	-2.63313	0.521578	-5.04839	4.45544e-07	1.36044e-06	WNT2B	2.06728	2.13494	5.84394	4.35557	2.96181	1.56957	4.4862	3.39792	0.2124	0.142604	0.0738298	0.106876	0.983099	0.188811
ENSMODG00000001198	-4.19818	1.20395	-3.487	0.000488467	0.00115603	-4.82971	1.13322	-4.26194	2.02658e-05	5.06644e-05	PTPRT	0.206728	0.653228	1.8223	2.06316	1.27764	0.721641	0.835666	0.551014	0.991198	1.06953	0.738298	0	0	0.0944056
ENSMODG00000001199	-9.40059	1.99051	-4.72271	2.32723e-06	8.13263e-06	-4.539	1.82409	-2.48836	0.0128333	0.0210751	ENSMODG00000001199	0.0318043	0.0477972	1.92703	0.152827	0.813045	0.0902051	0.791683	0.0655969	2.47799	48.0576	0.812128	0	0	0.0472028
ENSMODG00000001201	6.05762	0.702491	8.62306	6.51878e-18	8.73481e-17	-1.4832	0.322028	-4.60581	4.10865e-06	1.11693e-05	NXPH2	12.0379	17.669	23.6899	15.2445	22.0103	16.5797	21.9032	11.7025	0.1416	0.213906	0.0738298	7.21413	2.58064	5.90035
ENSMODG00000001204	-5.34171	1.29014	-4.1404	3.467e-05	0.000100644	-0.785274	1.0928	-0.718591	0.472393	0.53383	DNAJC6	1.97187	0.175256	0.10473	0.0382067	0.145187	0.306697	0.131947	1.11515	15.2928	12.4779	23.6255	0.587818	0	0.0944056
ENSMODG00000001207	0.286588	0.488486	0.586685	0.557415	0.627772	-0.25253	0.400874	-0.629948	0.528729	0.588478	LRRC6	4.11866	4.34954	2.57636	2.44523	4.44271	6.62105	3.45262	3.96205	5.94719	3.63641	3.91298	2.77878	3.87095	2.36014
ENSMODG00000001208	-0.955737	1.08223	-0.883117	0.377173	0.452377	0.205621	0.897359	0.22914	0.81876	0.849236	RGS5	305.449	188.815	21.4906	9.18872	36.9936	182.034	14.2723	153.143	683.572	295.476	421.42	181.689	97.8798	105.026
ENSMODG00000001209	1.53744	0.140719	10.9256	8.69913e-28	2.55728e-26	2.2149	0.115079	19.2467	1.50377e-82	4.25812e-80	UNC50	14.9003	12.9212	25.596	24.0129	20.7617	14.3606	20.3419	13.3687	45.0287	40.0718	46.8081	68.1335	65.4683	76.3742
ENSMODG00000001210	-0.601742	0.615886	-0.977035	0.328552	0.40269	2.36322	0.511108	4.62372	3.76921e-06	1.03032e-05	ETNK2	10.1933	11.7262	4.37772	4.5275	5.13961	14.1983	5.14594	13.3818	121.563	101.677	119.383	39.7045	33.1796	50.4126
ENSMODG00000001212	-1.67594	0.963021	-1.7403	0.0818069	0.12051	-0.693879	0.806146	-0.860736	0.389383	0.453135	RET	0.318043	0.175256	0.775002	0.248344	3.22314	0.505148	3.07877	0.288627	2.83199	3.70771	2.06723	0.320628	0.675881	0.519231
ENSMODG00000001213	-7.07496	2.16046	-3.27474	0.00105758	0.00236705	-0.302365	2.18198	-0.138574	0.889787	0.90958	KCNQ3	0.0159022	0.0159324	0	0	0	0	0	0.0393582	2.54879	0.99823	2.36255	0	0	0
ENSMODG00000001215	0.290308	0.368754	0.787268	0.431125	0.506085	-0.640582	0.305024	-2.1001	0.0357199	0.0538342	PLRG1	25.0777	26.3044	89.251	69.3452	61.0365	27.9275	60.8277	24.5726	37.9487	32.3712	38.8345	18.7567	23.2564	31.3427
ENSMODG00000001216	0.375441	0.40034	0.937806	0.348344	0.422751	0.600701	0.331797	1.81045	0.0702265	0.0995444	KIAA1191	65.9463	75.1531	56.8684	54.5019	55.9549	90.6561	56.2315	69.3097	113.705	159.574	90.22	86.5696	83.9628	93.792
ENSMODG00000001217	-0.552866	0.559978	-0.987301	0.323495	0.397505	4.47328	0.465867	9.60205	7.83669e-22	8.66219e-21	AK4	1.55841	1.51358	5.17366	7.45031	3.68774	1.89431	3.4966	3.18801	64.6403	274.513	133.632	81.1189	46.3593	55.8881
ENSMODG00000001218	-0.614882	0.358327	-1.71598	0.0861663	0.126256	1.10361	0.297714	3.70696	0.000209765	0.000459188	CCPG1	10.6067	7.96619	7.49867	7.12556	10.8309	12.8272	9.58816	7.47805	51.4715	42.9239	50.2781	17.2605	23.5022	11.2815
ENSMODG00000001219	0.0897295	0.574156	0.156281	0.875812	0.906459	0.745989	0.473685	1.57486	0.115288	0.155802	ENSMODG00000001219	1.16086	1.11527	0.94257	0.878755	0.929195	1.55153	0.747701	1.2201	2.90279	1.21214	4.28213	1.71002	0.706603	2.36014
ENSMODG00000001220	1.64653	0.576352	2.85681	0.00427926	0.00848317	1.1729	0.477428	2.45671	0.0140216	0.0228802	GSTK1	45.178	49.5975	35.0846	27.1077	23.1137	76.097	24.3882	73.0094	49.7723	52.7636	57.2919	79.6227	100.768	96.4826
ENSMODG00000001223	2.0155	0.137175	14.6929	7.15959e-49	7.61646e-47	1.45356	0.109811	13.2369	5.3728e-40	1.97807e-38	ENSMODG00000001223	22.9468	21.7477	34.8123	33.1061	31.9701	24.3012	30.4358	21.5814	33.9839	20.4637	31.7468	66.4769	65.6833	57.1626
ENSMODG00000001225	-1.2035	0.862293	-1.3957	0.162805	0.220188	-0.906777	0.72114	-1.25742	0.208601	0.263334	GADD45G	0.270337	1.54544	1.0473	1.49006	0.725933	0.613394	1.20952	0.196791	1.9116	1.42604	1.62426	0	0.33794	0.849651
ENSMODG00000001226	-4.25863	0.389284	-10.9397	7.44868e-28	2.20314e-26	-1.51345	0.341118	-4.43673	9.13359e-06	2.38121e-05	JAK1	2.35352	2.3102	3.1419	3.3813	2.78758	1.78606	2.77089	3.16177	20.532	36.8632	24.8068	0.53438	1.2596	0.566434
ENSMODG00000001228	-0.380211	1.35143	-0.281339	0.77845	0.823891	-4.72019	1.11295	-4.24114	2.22385e-05	5.53091e-05	MYBL2	1.06544	0.908146	18.3068	19.1607	20.0067	0.649476	23.0688	0.747805	1.062	0.356511	0.664468	0.106876	0	0.755245
ENSMODG00000001231	0.1072	2.89354	0.0370482	0.970447	0.981516	-3.00765	2.09222	-1.43754	0.150564	0.19746	ENSMODG00000001231	0.0795108	0.0637295	0.083784	0.0573101	0.0290373	0.0902051	0.109956	0.0655969	0	0	0	0	0	0
ENSMODG00000001232	-1.41051	0.304753	-4.62839	3.68525e-06	1.24819e-05	-0.142425	0.254551	-0.559513	0.575811	0.632906	CSGALNACT2	6.51989	7.15364	10.7453	9.34155	9.58232	9.95864	9.14834	6.28419	34.8335	16.8986	45.6268	6.09194	5.46849	8.11888
ENSMODG00000001236	0.671439	0.391744	1.71398	0.0865331	0.126745	0.0491209	0.324614	0.151321	0.879722	0.901445	SAFB	76.3781	71.2178	234.868	252.508	214.034	97.4936	196.865	66.7645	126.165	133.05	161.835	85.3405	143.041	143.449
ENSMODG00000001238	-3.4084	0.265334	-12.8457	9.08971e-38	5.31983e-36	-2.35605	0.223459	-10.5436	5.44016e-26	8.434e-25	PBX1	29.912	30.6061	34.4562	39.2383	41.8718	22.6054	44.1363	29.4399	70.7291	125.064	122.262	4.96974	5.43777	6.32518
ENSMODG00000001239	10.1108	0.731203	13.8277	1.73564e-43	1.30546e-41	6.36925	0.596787	10.6726	1.3678e-26	2.23194e-25	FGB	19.5597	9.11332	76.6205	32.8005	27.9049	14.1442	11.7433	25.1892	0.920398	1.06953	7.16149	1778.47	2275.54	1371.81
ENSMODG00000001240	0.629436	1.66088	0.378978	0.704704	0.762655	4.97395	1.39939	3.55437	0.000378883	0.00079897	ENSMODG00000001240	0.0159022	0	0.020946	0	0.145187	0	0.263894	0.131194	0.353999	5.27636	0.14766	0.053438	3.10291	2.40734
ENSMODG00000001241	3.33654	0.503499	6.62672	3.43226e-11	2.33362e-10	3.36556	0.415032	8.10916	5.09712e-16	3.58586e-15	MGAT4A	5.02508	4.477	9.50949	11.6148	14.9542	5.68292	11.7433	3.50288	17.2044	10.1962	9.59787	119.968	33.9169	45.2203
ENSMODG00000001242	-2.98255	0.292487	-10.1972	2.04059e-24	4.69995e-23	-1.27544	0.255961	-4.98293	6.26295e-07	1.87895e-06	RAVER2	3.57799	2.24647	4.29393	5.40625	4.84923	2.14688	4.92603	3.00434	16.3548	20.8202	17.793	1.38939	1.35176	1.13287
ENSMODG00000001243	-0.421384	0.148676	-2.83425	0.00459337	0.00904348	-0.521084	0.123112	-4.2326	2.31007e-05	5.73941e-05	FAF1	63.2906	58.0098	82.2969	86.7484	76.1649	53.221	80.4878	65.9249	95.0134	102.532	103.879	39.8648	49.0628	35.6381
ENSMODG00000001244	-1.02546	0.389555	-2.63239	0.00847856	0.0157911	-0.655411	0.323235	-2.02766	0.0425952	0.0632262	HMGXB4	21.4043	17.2388	53.161	60.4431	57.4649	18.9611	61.6633	21.7519	76.5346	58.0399	83.3538	13.7336	22.3962	22.6574
ENSMODG00000001245	-0.0215325	0.214077	-0.100583	0.919881	0.942495	0.443323	0.177037	2.50413	0.0122754	0.0202348	IFT52	13.8826	11.9812	26.4339	21.7969	24.2171	13.2421	24.4982	12.6864	45.8783	26.8809	43.0428	19.5049	19.3855	22.9878
ENSMODG00000001246	-3.17327	0.640557	-4.95391	7.27354e-07	2.74235e-06	1.46231	0.536017	2.7281	0.00636997	0.0110648	CRACDL	2.05138	2.10307	1.0473	0.993375	0.580747	2.45358	0.681727	1.45625	81.4906	27.7365	74.8634	3.31316	3.68662	3.91783
ENSMODG00000001249	0.1072	3.49331	0.0306873	0.975519	0.982411	-4.19327	2.64508	-1.58531	0.112896	0.152881	ISX	0	0.0796619	0.335136	0	0.290373	0.036082	0.747701	0.0393582	0	0	0	0	0	0
ENSMODG00000001251	-0.599445	1.87138	-0.320322	0.748724	0.798399	-2.70599	1.51981	-1.78048	0.0749979	0.105681	DMRTA2	0.302141	0.39831	0.041892	0	0.145187	0.36082	0.0659736	0.131194	0.0707998	0.142604	0	0	0.0307218	0.0472028
ENSMODG00000001252	8.41096	0.588454	14.2933	2.40811e-46	2.15666e-44	4.96521	0.482744	10.2854	8.20158e-25	1.16806e-23	ENSMODG00000001252	27.6857	13.1124	124.608	85.0673	66.931	18.7987	29.974	44.0811	7.85878	6.91631	5.24191	1239.44	1679.19	865.747
ENSMODG00000001253	-1.35284	0.814535	-1.66088	0.096738	0.139936	0.16565	0.699714	0.23674	0.812859	0.844025	ENSMODG00000001253	0.0636087	0.207121	0.335136	0.22924	0.377485	0.18041	0.285886	0.0787163	0.991198	0.99823	0.738298	0	0.460828	0.0944056
ENSMODG00000001258	2.09122	1.80085	1.16124	0.245546	0.313905	1.46398	1.30781	1.11941	0.262966	0.322716	SLC5A2	0	0.0159324	0.041892	0.0382067	0.145187	0.0902051	0.0439824	0.0393582	0	0.0713021	0.0738298	0	0.33794	0
ENSMODG00000001260	3.93972	0.994738	3.96056	7.4774e-05	0.000204402	0.898071	0.48552	1.84971	0.0643554	0.0921722	SGK2	0.397554	0.477972	0.439866	0.382067	0.638821	0.270615	0.329868	0.196791	0	0.142604	0.0738298	0.694694	0.890934	0.236014
ENSMODG00000001262	-3.74237	0.51738	-7.23332	4.71342e-13	3.917e-12	-2.89621	0.435485	-6.65053	2.92031e-11	1.36284e-10	RASGEF1A	19.0031	12.6981	8.4203	8.25266	10.6277	19.5204	8.09276	14.51	41.0639	30.9451	41.2709	1.5497	1.65898	1.41608
ENSMODG00000001263	0.0983783	0.781611	0.125866	0.899838	0.926297	2.06978	0.66017	3.13522	0.00171724	0.00328225	ENSMODG00000001263	0.111315	0.0477972	0.125676	0.191034	0.087112	0.162369	0.17593	0.0655969	0.991198	0.641719	0.516809	0	0.552993	0.708042
ENSMODG00000001264	-2.7722	0.356235	-7.78193	7.1429e-15	7.18206e-14	-3.13011	0.301939	-10.3667	3.51393e-25	5.15314e-24	LARGE1	17.0312	11.9174	18.621	23.6882	24.914	10.3375	27.401	20.2957	21.5232	25.6688	20.0079	1.60314	2.79569	1.03846
ENSMODG00000001265	10.7917	1.2153	8.87989	6.69257e-19	9.84457e-18	11.9557	0.991815	12.0544	1.83896e-33	4.61058e-32	IL6	0.127217	0.0159324	0.775002	0.0382067	0.0290373	0.054123	0.0219912	0.249268	0.283199	0.926928	0.369149	1215.39	250.414	82.5105
ENSMODG00000001267	1.86424	2.86874	0.649849	0.51579	0.587867	1.70071	2.18448	0.778541	0.43625	0.498486	FSHR	0	0	0.10473	0	0.0290373	0	0.0439824	0	0	0	0.0738298	0	0.0614437	0.0944056
ENSMODG00000001268	2.48863	0.328168	7.58342	3.36555e-14	3.17044e-13	2.11035	0.270747	7.79454	6.46457e-15	4.20241e-14	MICOS13	31.2637	26.623	22.517	23.3634	27.7307	37.1104	27.2031	29.3349	38.9399	32.6564	32.2636	110.189	101.966	107.528
ENSMODG00000001270	-1.73952	2.34897	-0.740544	0.45897	0.533438	-2.97532	2.06932	-1.43782	0.150484	0.197378	LMX1A	0.0477065	0.0637295	0.083784	0.0382067	0.116149	0.054123	0.0879648	0.0918357	0	0	0.14766	0	0	0
ENSMODG00000001273	0.85909	0.366298	2.34533	0.0190103	0.0327819	-0.380165	0.286751	-1.32577	0.184916	0.236661	ENSMODG00000001273	2.9737	3.40953	2.89055	3.19026	3.10699	3.03089	4.04638	3.3848	2.124	2.21037	2.14106	2.6719	2.61136	1.18007
ENSMODG00000001274	-1.1614	0.527697	-2.20088	0.0277445	0.0459466	-1.28889	0.437963	-2.94293	0.00325121	0.00593441	MEIS2	9.44589	9.08146	43.2535	33.7174	37.8937	11.2035	41.5194	9.23605	41.5595	22.8167	30.787	5.18349	9.40089	8.68532
ENSMODG00000001275	3.80894	0.300814	12.6621	9.58766e-37	5.05782e-35	0.254002	0.246147	1.03191	0.302113	0.364144	ENSMODG00000001275	123.194	159.977	160.09	144.937	137.143	190.423	147.627	132.388	22.4436	17.7542	20.1555	154.062	117.296	189.661
ENSMODG00000001277	-5.00682	0.830391	-6.02947	1.64498e-09	9.06786e-09	-2.65526	0.741957	-3.57872	0.000345277	0.000732181	RAPGEF5	0.333945	0.557634	1.48717	1.47096	1.82935	0.378861	1.69332	0.249268	4.60199	6.6311	10.1147	0.26719	0.0307218	0.0944056
ENSMODG00000001279	12.3037	0.725452	16.9601	1.6203e-64	3.85171e-62	5.29148	0.547489	9.66499	4.24657e-22	4.79295e-21	FGG	33.0765	13.2079	118.366	80.2724	58.6845	23.0203	29.3802	41.1293	0.920398	0.713021	0	1748.97	1820.33	1040.68
ENSMODG00000001280	-2.56862	0.409037	-6.27967	3.39287e-10	2.04092e-09	-0.784089	0.342171	-2.29151	0.0219338	0.0345299	SAMHD1	6.18594	4.477	11.4365	14.1365	15.1575	3.69841	14.7121	4.98537	52.6043	44.849	40.6802	4.38192	3.41013	5.0035
ENSMODG00000001282	-4.65403	1.22344	-3.80406	0.000142345	0.00037134	-2.96575	1.06254	-2.79118	0.00525163	0.00923978	KCND3	0.22263	0.270851	2.30406	0.534894	1.42283	0.054123	2.33107	0.43294	5.38079	4.06422	3.10085	0	0	0.283217
ENSMODG00000001285	-4.50838	0.394468	-11.429	2.99574e-30	1.03189e-28	-2.44382	0.334422	-7.3076	2.71953e-13	1.53607e-12	CACHD1	8.23732	6.48448	17.1757	17.7852	20.5584	5.6288	20.7597	9.4066	85.8094	55.0452	103.214	1.38939	2.02764	2.40734
ENSMODG00000001287	-0.806631	0.824887	-0.977869	0.328139	0.402236	-3.41183	0.683261	-4.99346	5.93076e-07	1.78433e-06	CDCA7L	3.6734	2.70851	22.894	23.1533	23.4912	2.02059	25.2019	3.96205	3.61079	2.42427	2.95319	0.374066	0.890934	1.55769
ENSMODG00000001289	-3.65025	1.40731	-2.59377	0.00949305	0.0174984	0.236904	1.33449	0.177524	0.859097	0.883366	TLDC2	0.0318043	0	0	0.0573101	0	0.054123	0.0659736	0.0262388	0.778798	0.285209	1.03362	0.053438	0	0.0472028
ENSMODG00000001290	3.39564	0.630673	5.38416	7.27853e-08	3.18881e-07	1.5327	0.517117	2.96394	0.00303727	0.00557934	HS3ST1	16.1566	15.6456	4.58718	6.26591	7.14318	16.9766	9.01639	12.083	4.31879	4.20683	6.79234	43.4451	20.9216	22.4685
ENSMODG00000001291	-0.132569	2.24498	-0.0590512	0.952911	0.969784	1.93901	1.8858	1.02822	0.303848	0.366028	RXRG	0	0	0.020946	0	0.232299	0.018041	0	0	0.0707998	0.427813	0	0.160314	0.0614437	0.0472028
ENSMODG00000001293	-0.525436	0.477755	-1.0998	0.271419	0.342271	-1.54651	0.391854	-3.94665	7.92508e-05	0.000183719	CDIN1	1.57431	1.49764	4.60812	3.15206	2.8747	1.4974	3.34266	1.65304	3.11519	0.713021	1.77191	0.587818	0.82949	0.660839
ENSMODG00000001295	5.09598	0.591087	8.62136	6.61642e-18	8.85332e-17	2.70972	0.481425	5.62853	1.81752e-08	6.4545e-08	TMEM139	9.23916	13.5585	13.4264	13.6589	9.32098	19.1776	7.67493	14.2477	5.52239	2.78078	3.39617	138.618	28.7864	43.521
ENSMODG00000001297	2.50557	2.28309	1.09745	0.272445	0.343298	-1.52843	1.11909	-1.36578	0.172007	0.222162	ENSMODG00000001297	0.111315	0.207121	0.125676	0.0764135	0.0580747	0.198451	0.109956	0.157433	0	0	0	0	0.0307218	0.0944056
ENSMODG00000001298	-4.51422	0.65126	-6.93151	4.16359e-12	3.14023e-11	-4.28609	0.560001	-7.65372	1.95246e-14	1.21823e-13	SOGA1	6.29726	3.77598	11.3108	12.7611	17.887	4.47417	16.3834	6.11363	20.178	9.26928	21.4106	0	0.307219	0.896853
ENSMODG00000001300	-1.38832	1.08275	-1.28222	0.199767	0.262794	-2.21217	0.922286	-2.39857	0.0164593	0.0265318	ELAVL4	0.22263	0.159324	0.377028	0.17193	0.580747	0.306697	0.835666	0.262388	0.707998	0.142604	0.0738298	0.053438	0.122887	0
ENSMODG00000001301	-4.04333	0.721445	-5.60448	2.08878e-08	9.88191e-08	-4.33563	0.613722	-7.06448	1.61215e-12	8.42616e-12	ENSMODG00000001301	11.1156	13.5107	9.80273	10.163	6.67859	10.2834	6.64134	13.3818	8.99158	2.42427	30.9347	0.26719	0.522271	0.566434
ENSMODG00000001302	0.119503	1.62324	0.0736203	0.941313	0.960416	4.74639	1.38684	3.42245	0.000620593	0.00126893	RBM46	0.0477065	0.0318648	0.062838	0.0382067	0.0290373	0	0.131947	0	0	4.06422	0	1.17564	0.307219	1.18007
ENSMODG00000001303	0.216054	0.300549	0.718863	0.472225	0.546278	-0.656319	0.24905	-2.63529	0.00840651	0.0143056	ENSMODG00000001303	255.882	243.415	220.729	210.061	209.591	223.763	207.025	275.153	217.426	170.269	218.758	139.153	130.937	114.278
ENSMODG00000001304	2.41247	0.646128	3.73373	0.000188661	0.000481531	-0.330154	0.533451	-0.618903	0.53598	0.595139	SFTPD	49.8215	51.7165	40.1745	68.8868	20.7036	90.7824	35.7137	47.9382	12.2484	11.337	13.2155	47.7736	52.4422	7.59965
ENSMODG00000001305	2.40186	0.600635	3.99887	6.3646e-05	0.000176154	0.275694	0.497888	0.553726	0.579766	0.63649	MGST3	698.137	739.486	348.73	429.444	307.563	1054.7	267.545	771.144	282.067	187.525	203.77	630.248	789.889	530.607
ENSMODG00000001307	-1.64394	0.286536	-5.73729	9.62014e-09	4.7387e-08	-1.72232	0.238138	-7.23245	4.74354e-13	2.62085e-12	EFR3A	76.9347	64.6536	74.1489	65.6774	74.3936	64.677	64.6102	69.3359	134.945	101.962	71.3934	17.3139	22.3348	14.8689
ENSMODG00000001308	-0.232346	0.224549	-1.03472	0.300799	0.373332	-1.05732	0.185926	-5.68678	1.29459e-08	4.67854e-08	LONP1	92.3757	69.6405	182.607	164.9	141.441	70.6847	144.504	91.8882	98.7658	92.3363	108.751	44.8345	53.6096	42.1049
ENSMODG00000001310	-0.453818	0.234914	-1.93184	0.0533787	0.082424	-0.623568	0.194685	-3.20295	0.00136025	0.00264509	MAN2A1	67.9022	45.6463	100.08	101.554	110.574	50.5329	98.2127	50.7851	110.873	92.1223	106.093	30.7803	40.8293	52.5367
ENSMODG00000001311	-1.23447	0.439364	-2.80967	0.00495926	0.00968821	-1.28944	0.364938	-3.53331	0.000410384	0.000861182	DDX20	10.4954	9.62316	33.5346	31.9217	33.6833	11.5282	31.9092	11.0728	37.1699	20.2498	33.3711	4.54223	6.51303	9.91259
ENSMODG00000001313	0.920334	0.664583	1.38483	0.166105	0.2241	0.122534	0.548878	0.223244	0.823345	0.852929	DSN1	4.05505	3.3458	17.9507	16.7728	19.1646	4.38397	19.2863	3.10929	10.4784	6.98761	9.00723	4.54223	5.86787	16.9458
ENSMODG00000001314	4.56906	2.08339	2.19309	0.0283012	0.0467358	3.9719	1.36966	2.89991	0.00373271	0.00672972	ENSMODG00000001314	0.0159022	0.0159324	0	0	0.116149	0	0.0879648	0	0.0707998	0	0	0.587818	0.122887	0.283217
ENSMODG00000001316	1.01065	0.340716	2.96624	0.00301461	0.00616465	-0.422371	0.282116	-1.49715	0.134354	0.178216	ARPC1B	187.407	192.957	141.113	163.506	151.372	197.278	164.384	203.705	98.341	104.743	108.013	85.6612	125.56	136.652
ENSMODG00000001318	0.0580327	0.358196	0.162014	0.871295	0.902366	0.667143	0.296001	2.25385	0.0242055	0.0377726	TSGA10	4.97738	4.06276	3.72839	4.64212	3.68774	5.6288	3.4966	3.97517	12.8856	8.19974	10.3362	7.10726	6.39015	4.29546
ENSMODG00000001319	0.150009	0.409526	0.3663	0.714142	0.767986	0.561261	0.338962	1.65582	0.0977579	0.134404	ZNF518B	6.6471	4.90717	15.4791	17.0211	18.3516	5.88137	16.0756	5.06408	24.2135	16.3995	23.6255	11.222	18.1566	9.72378
ENSMODG00000001320	-0.364456	1.11242	-0.327626	0.743195	0.793644	1.17885	0.936061	1.25937	0.207896	0.26265	SYN3	0.0795108	0.0159324	0.041892	0.11462	0.0580747	0.18041	0	0.144313	0.2124	0.213906	0.738298	0.213752	0.0921655	0.188811
ENSMODG00000001321	-0.186508	0.279318	-0.667726	0.504309	0.577085	-1.3965	0.231272	-6.03835	1.55695e-09	6.1902e-09	ENSMODG00000001321	110.059	109.44	84.6219	134.258	102.066	107.2	103.579	126.208	73.6318	73.0134	77.5213	33.6125	41.8739	33.3724
ENSMODG00000001322	-0.56835	0.278958	-2.0374	0.0416095	0.0659037	-0.537834	0.231218	-2.32609	0.0200138	0.0318037	CLCN1	11.8948	10.372	19.3332	20.1732	21.3424	10.6803	22.8928	12.6602	25.3463	18.3959	30.7132	12.2373	9.06294	5.90035
ENSMODG00000001323	-0.0608853	0.292825	-0.207924	0.835288	0.871875	0.0471085	0.242598	0.194184	0.846032	0.872401	ENSMODG00000001323	51.857	48.1158	49.9772	45.6953	47.2147	57.8575	41.5194	46.6132	88.1458	90.5537	68.1449	38.4219	44.731	48.2885
ENSMODG00000001324	0.864962	0.310579	2.785	0.00535284	0.0103932	0.0512257	0.25666	0.199586	0.841805	0.86874	PDAP1	39.0398	30.2715	83.6793	85.7932	69.6315	32.5821	67.9528	38.3217	46.5863	45.0629	47.6202	30.2994	45.1918	64.8567
ENSMODG00000001327	1.9158	0.521026	3.67697	0.000236021	0.000591821	1.06441	0.431073	2.46921	0.0135411	0.0221486	ENSMODG00000001327	36.5432	39.1618	27.8163	38.0539	31.7668	47.52	27.0052	36.2226	39.7187	26.0966	29.6057	66.0494	19.5391	108.142
ENSMODG00000001330	-0.120166	0.455278	-0.263939	0.791827	0.83534	-3.79535	0.37619	-10.0889	6.18331e-24	8.23372e-23	ENSMODG00000001330	129.094	129.96	68.8076	107.705	114.814	159.23	107.845	139.302	18.408	12.6918	14.6183	5.18349	5.68354	12.1311
ENSMODG00000001332	1.91386	0.228002	8.39407	4.69588e-17	5.75551e-16	2.16299	0.186833	11.5771	5.38297e-31	1.1491e-29	MITD1	12.5309	11.4076	15.2487	14.5568	14.1121	14.974	14.2283	11.2827	29.9483	16.3282	29.6796	44.1398	48.3869	62.4493
ENSMODG00000001333	0.440094	0.263324	1.6713	0.094662	0.137325	-0.0284402	0.214161	-0.132798	0.894353	0.913423	DPH6	8.41224	5.52854	10.7872	9.49437	9.81462	7.59527	8.2467	5.44454	11.2572	8.05714	7.60447	8.81727	5.59138	5.56993
ENSMODG00000001335	0.348459	0.365019	0.954634	0.339763	0.414243	0.229907	0.302331	0.760446	0.446988	0.509034	TMCO1	58.4882	48.2433	41.892	35.8379	42.2203	55.7467	40.5078	52.1496	78.0214	57.6121	74.4943	50.9264	38.6481	55.7465
ENSMODG00000001336	-0.304941	0.213046	-1.43134	0.152333	0.207908	2.25234	0.177326	12.7017	5.78501e-37	1.77656e-35	FBXO7	12.5945	12.6822	18.9561	17.0975	16.6094	9.11071	15.2399	15.6908	139.83	120.928	138.431	65.141	49.2778	62.0245
ENSMODG00000001338	-2.67814	0.943482	-2.83857	0.00453164	0.00893566	2.67375	0.796466	3.35701	0.000787901	0.00158477	OVGP1	0.0636087	0.223053	0.272298	0.668618	0.406523	0.270615	0.395842	0.0655969	6.58439	27.4513	15.7996	0.427504	0.153609	3.87063
ENSMODG00000001339	-1.07159	0.408398	-2.62389	0.00869325	0.0161494	-0.864541	0.339163	-2.54904	0.0108019	0.0180156	ENSMODG00000001339	9.95475	9.65503	29.2825	30.1833	23.1428	7.10816	25.8836	10.1413	31.2935	27.4513	31.3777	5.71787	7.80335	10.1014
ENSMODG00000001340	0.809851	0.502212	1.61257	0.106839	0.152589	2.27067	0.415383	5.46645	4.5915e-08	1.56338e-07	MAP9	1.19266	1.00374	1.06825	0.592204	0.551709	1.51545	0.615754	0.918357	3.68159	3.70771	5.24191	4.43536	3.31796	4.34266
ENSMODG00000001343	2.9735	0.284608	10.4477	1.50158e-25	3.75981e-24	1.56677	0.235361	6.65688	2.79705e-11	1.30912e-10	ENSMODG00000001343	168.436	189.691	155	141.403	175.473	183.802	158.667	159.348	105.704	87.1312	107.496	403.243	391.857	494.827
ENSMODG00000001344	-2.42886	1.1217	-2.16533	0.0303622	0.0497257	3.36576	0.960297	3.50492	0.000456743	0.000951795	SLC6A3	0.0477065	0.0159324	0.230406	0.152827	0.0290373	0.0902051	0.263894	0.0262388	4.31879	16.5421	2.80553	2.19096	0.0614437	0.236014
ENSMODG00000001347	6.83745	2.13614	3.20085	0.00137025	0.003004	0.0758811	0.752793	0.1008	0.91971	0.934414	LYG1	0.620184	1.46578	0.62838	0.687721	0.43556	2.07472	0.54978	0.43294	0	0	0	0.641256	0.245775	1.6049
ENSMODG00000001349	-2.92994	0.374987	-7.81346	5.56404e-15	5.63871e-14	-0.758135	0.312041	-2.4296	0.0151156	0.0245136	UCK2	26.5248	18.0195	28.2143	35.5514	34.0318	18.3838	33.1407	28.6003	134.803	199.076	232.49	19.6118	6.48231	14.4441
ENSMODG00000001350	-0.866078	0.433843	-1.99629	0.0459023	0.0719629	-2.30823	0.35971	-6.41693	1.3905e-10	6.07397e-10	ENSMODG00000001350	7.98289	7.47229	29.6805	20.4215	22.7653	7.90196	20.8257	8.84247	9.20398	7.34412	8.4166	2.40471	1.75115	3.3514
ENSMODG00000001351	2.93961	0.313728	9.36992	7.25893e-21	1.27064e-19	0.901293	0.259502	3.47317	0.000514354	0.00106501	ATP5PB	248.233	251.78	238.261	215.467	225.881	304.334	207.685	225.981	99.6154	92.978	85.1257	358.729	336.281	477.881
ENSMODG00000001352	-2.37347	0.646861	-3.66922	0.000243296	0.000609031	-1.6341	0.542706	-3.01103	0.00260367	0.0048345	ROR1	2.38532	0.892214	9.38381	5.36805	6.5334	0.920092	6.35546	2.21718	10.974	8.84146	9.96702	0.908446	1.35176	0.896853
ENSMODG00000001353	-0.415015	0.308959	-1.34327	0.179185	0.2389	-1.05371	0.255715	-4.12065	3.778e-05	9.12337e-05	NDRG3	24.4893	29.443	26.9156	25.6367	26.3949	26.8631	27.6869	26.4224	31.8599	23.6723	25.9143	14.8023	7.49613	10.8566
ENSMODG00000001355	-0.840855	1.03452	-0.812801	0.416332	0.491688	3.15949	0.866762	3.64517	0.000267218	0.000575792	BPIFC	0.492967	0.223053	0.188514	0.133724	0.174224	0.469066	0.153938	0.43294	0.424799	19.0377	1.32894	2.93909	1.9662	2.07692
ENSMODG00000001356	-3.73633	0.543053	-6.88023	5.97563e-12	4.40677e-11	-1.75953	0.458788	-3.83516	0.000125482	0.000284052	DNAH11	3.40306	1.99155	8.67165	9.15052	7.20126	1.38916	7.30108	2.80755	25.2755	36.4354	24.1423	0.855008	1.72042	1.03846
ENSMODG00000001357	-3.74903	0.715901	-5.2368	1.63389e-07	6.84519e-07	1.49792	0.643371	2.32824	0.0198994	0.0316298	CAPS	0.0318043	0.143391	0.10473	0.248344	0.174224	0.108246	0.307877	0.0262388	7.36318	7.91454	8.12128	0.053438	0.645159	0.236014
ENSMODG00000001364	-1.28438	0.455899	-2.81724	0.00484379	0.0094803	-2.35651	0.378617	-6.224	4.84647e-10	2.02164e-09	WDR77	17.3016	18.1311	70.9022	53.7569	51.0476	15.822	55.1539	17.2258	28.8155	19.109	28.5721	6.51944	4.82333	5.66434
ENSMODG00000001367	0.240371	0.500648	0.480121	0.631142	0.697986	-0.478667	0.412885	-1.15932	0.246324	0.304857	CPSF4	3.92783	3.8875	18.4953	14.977	13.4152	4.38397	13.4586	3.93582	9.62878	7.20151	7.75213	3.7941	5.86787	6.32518
ENSMODG00000001368	-4.27444	0.421807	-10.1336	3.9184e-24	8.80384e-23	-3.89046	0.380254	-10.2312	1.43717e-24	2.01403e-23	SP4	5.43854	3.96716	8.4203	9.13141	10.105	3.95098	9.87405	4.90665	15.93	10.0536	14.6183	0.694694	0.153609	0.377623
ENSMODG00000001369	-0.282634	0.189464	-1.49175	0.135764	0.187744	-0.535322	0.156819	-3.41363	0.000641025	0.0013071	AQR	52.7793	48.8965	81.4171	69.4025	75.1486	58.9761	70.8996	40.7488	83.0482	72.1577	82.837	25.8106	36.8048	45.2203
ENSMODG00000001370	-1.45274	0.31579	-4.60033	4.21832e-06	1.41505e-05	-0.24382	0.272186	-0.895785	0.370368	0.433733	SPATA6	1.11315	1.29052	1.65474	2.04406	1.85839	1.65977	1.03359	1.2857	5.30999	4.99115	5.61106	1.06876	1.2596	0.849651
ENSMODG00000001371	-1.71396	0.321594	-5.32957	9.84436e-08	4.23962e-07	-2.23975	0.268136	-8.35304	6.65297e-17	5.00207e-16	RANBP3	20.3548	20.2341	49.4535	54.2727	46.2274	23.5435	44.6861	18.2097	35.8955	29.4478	40.0896	4.32848	5.40705	7.88287
ENSMODG00000001372	2.81126	0.686322	4.09613	4.20118e-05	0.000120127	-0.728781	0.370938	-1.9647	0.0494491	0.0725386	ENSMODG00000001372	1.00184	0.748822	1.5919	2.13958	0.958232	1.35308	1.34146	1.12827	0.1416	0.142604	0.221489	0.694694	0.890934	0.33042
ENSMODG00000001373	7.8445	1.66474	4.71215	2.4512e-06	8.5318e-06	4.50026	0.779929	5.77009	7.92274e-09	2.92868e-08	REN	0.270337	0.0796619	0.607434	0.0764135	0.174224	0.108246	0.0219912	0.0655969	0	0.0713021	0	5.45068	1.38248	2.73776
ENSMODG00000001374	-0.6601	0.224071	-2.94595	0.00321968	0.00654784	0.328133	0.186946	1.75523	0.0792203	0.110961	EFCAB7	5.1523	4.68412	5.88583	8.19535	6.44629	7.2164	5.7397	4.65738	20.4612	16.1856	18.4574	5.39724	7.49613	6.23077
ENSMODG00000001377	-5.05316	2.215	-2.28134	0.0225282	0.0381279	-1.87995	2.14215	-0.877597	0.380162	0.443262	ENSMODG00000001377	0	0.0318648	0.083784	0.0191034	0	0.036082	0.0219912	0.0655969	0.495599	0.285209	0.664468	0	0	0
ENSMODG00000001378	-1.42688	1.01569	-1.40484	0.160069	0.217052	0.450063	0.893653	0.503621	0.614527	0.668289	SLA2	0.0477065	0.0318648	0.083784	0.267447	0.0580747	0.054123	0.0439824	0.0524775	0.566399	0.427813	0.295319	0	0.153609	0.0944056
ENSMODG00000001380	-0.0811741	0.271624	-0.298848	0.765056	0.812485	2.21919	0.225349	9.84778	7.00763e-23	8.42798e-22	MYCBP2	43.3493	30.0485	52.6164	54.8267	85.6311	36.1181	57.8369	37.0623	364.194	343.819	387.902	227.806	219.108	121.83
ENSMODG00000001384	6.72449	0.892455	7.53482	4.88996e-14	4.53984e-13	-3.32293	0.558756	-5.94701	2.73077e-09	1.05775e-08	ACTC1	89.879	72.7951	104.165	132.291	82.2337	76.097	89.1303	141.178	0.1416	0.213906	0.0738298	1.01532	6.26726	18.2675
ENSMODG00000001386	-3.75596	2.34507	-1.60164	0.109235	0.155513	-2.75598	2.19764	-1.25406	0.209819	0.264697	FAM131B	0	0	0.188514	0.0573101	0.0580747	0.072164	0.131947	0.0393582	0.2124	0.213906	0.14766	0	0	0
ENSMODG00000001387	0.579547	0.30344	1.90992	0.0561431	0.0862208	-0.0893841	0.251326	-0.35565	0.722103	0.764423	EIF5B	89.5292	72.811	210.654	225.802	188.975	112.81	180.02	66.2135	134.732	122.497	135.478	98.5932	112.872	111.587
ENSMODG00000001388	-6.12669	0.726438	-8.43388	3.34381e-17	4.18356e-16	-3.09957	0.632857	-4.89773	9.69481e-07	2.84824e-06	ITGB8	4.29358	2.42172	2.38785	1.03158	1.24861	2.61595	1.84726	3.22737	33.9131	24.0288	39.8681	0	0.368662	0.377623
ENSMODG00000001389	6.54686	1.5804	4.14255	3.43472e-05	9.97669e-05	5.12616	0.710579	7.21406	5.4307e-13	2.97915e-12	MYH4	0.0636087	0.0159324	0.10473	0	0.0290373	0.054123	0.0879648	0.0131194	0	0	0.0738298	0.694694	1.90475	1.41608
ENSMODG00000001390	3.72845	0.330839	11.2697	1.85209e-29	6.08565e-28	3.46323	0.269735	12.8394	9.8623e-38	3.20775e-36	FER	6.31316	4.44514	11.2061	12.8184	13.1539	6.92775	11.6773	4.27692	11.6112	8.98407	11.8128	102.12	75.3914	55.6521
ENSMODG00000001392	0.907643	0.355759	2.55128	0.0107327	0.0195569	-0.244024	0.294899	-0.827485	0.407962	0.47004	WDR1	761.3	551.34	583.095	621.203	525.198	645.976	508.261	850.28	461.898	447.492	450.214	570.344	387.341	436.909
ENSMODG00000001393	1.15328	0.201586	5.72103	1.0588e-08	5.19023e-08	1.16809	0.164867	7.08506	1.38987e-12	7.29605e-12	ATG4C	11.1474	10.834	23.1872	21.6441	20.6455	11.7267	22.431	11.978	28.0367	21.9611	25.2498	31.5819	27.6189	32.2867
ENSMODG00000001394	-1.60222	0.604633	-2.6499	0.00805152	0.0150677	-2.14182	0.504831	-4.24266	2.20888e-05	5.49651e-05	MACC1	6.99695	5.44888	4.92231	5.0815	4.21041	9.52566	4.92603	6.4285	4.81439	2.28167	13.437	1.71002	0.983099	0.896853
ENSMODG00000001395	0.1072	3.00636	0.0356579	0.971555	0.981516	-3.12948	2.19888	-1.42322	0.154674	0.202278	ENSMODG00000001395	0.159022	0.0955943	0.041892	0.11462	0.0290373	0.0902051	0.0219912	0.0524775	0	0	0	0	0	0
ENSMODG00000001398	-2.23212	0.325295	-6.86183	6.79832e-12	4.98673e-11	-2.28579	0.273449	-8.35912	6.319e-17	4.76213e-16	RFX2	14.1847	9.71875	28.4656	24.4523	23.6654	11.4921	27.2471	11.8993	30.7979	19.1803	30.9347	2.88565	2.33486	4.15385
ENSMODG00000001399	2.63162	1.05955	2.48372	0.0130019	0.0232323	0.273042	0.867715	0.314667	0.753014	0.791965	SLC5A9	7.18778	8.42823	1.3196	1.83392	0.987269	9.3272	0.703719	6.92704	1.8408	1.85386	1.03362	2.56503	12.7496	1.51049
ENSMODG00000001402	1.3479	0.359738	3.74688	0.000179044	0.00045881	0.361145	0.295092	1.22384	0.221012	0.277237	POLR1F	9.84344	9.89401	25.617	30.2597	22.8814	8.82206	21.5294	9.32788	16.0716	8.05714	14.1753	16.352	19.0168	17.4178
ENSMODG00000001405	0.368178	1.34051	0.274654	0.783582	0.828276	4.24952	1.20464	3.52762	0.000419319	0.000878849	FERD3L	0.0477065	0	0.041892	0.0382067	0.0290373	0	0	0	0.353999	0	0.959787	0.213752	0.49155	0.188811
ENSMODG00000001406	-1.75958	0.28884	-6.09191	1.11575e-09	6.27628e-09	-0.732645	0.239727	-3.05616	0.00224189	0.00420941	ZYX	109.884	76.826	133.468	149.904	96.3459	79.8495	104.92	156.108	417.577	301.822	361.101	50.6058	61.9045	62.3077
ENSMODG00000001408	0.738291	0.284759	2.59269	0.00952284	0.0175483	0.522474	0.235447	2.21907	0.0264821	0.0410458	TMEM11	30.2777	32.4702	62.7333	54.0052	50.0313	35.4325	50.1399	31.0405	44.1083	73.2273	46.5128	43.4986	42.0275	67.9249
ENSMODG00000001409	-0.153095	0.29421	-0.52036	0.602812	0.671205	0.266332	0.243705	1.09285	0.274462	0.334627	REV1	13.0716	11.535	31.2724	34.8828	25.8432	16.3632	27.1371	10.9809	42.1967	34.1537	49.3921	20.7874	22.0583	18.9283
ENSMODG00000001412	0.632409	1.0112	0.625404	0.531706	0.603051	1.16164	0.822854	1.41172	0.158032	0.206145	TWIST2	0.159022	0.0318648	0.544596	0.362964	0.232299	0.072164	0.505798	0.0131194	0.424799	0.285209	0.738298	0.160314	0.399384	0.660839
ENSMODG00000001414	-0.758046	0.237111	-3.19701	0.0013886	0.00304077	-0.590778	0.196633	-3.00447	0.00266046	0.0049347	RTCB	143.406	117.469	236.857	209.698	208.807	116.365	220.352	146.963	239.091	338.257	295.024	115.907	79.5696	89.6853
ENSMODG00000001415	2.29066	0.594228	3.85484	0.000115804	0.000307304	1.80684	0.481209	3.75479	0.000173486	0.000383566	ENSMODG00000001415	1.04954	0.605431	4.23109	3.53412	3.10699	0.956174	3.95842	0.800283	3.04439	1.56865	2.28872	4.27504	6.23654	7.88287
ENSMODG00000001417	3.68449	1.02689	3.58802	0.000333197	0.00081263	-3.60934	0.807373	-4.47047	7.80474e-06	2.04993e-05	ENSMODG00000001417	10.6067	9.27265	103.306	87.0159	109.935	10.4818	87.437	6.52033	0.424799	0.285209	0.664468	0.641256	1.90475	7.08042
ENSMODG00000001420	-0.0554192	0.456601	-0.121373	0.903395	0.929134	-1.42399	0.377635	-3.77082	0.000162711	0.000361486	LPCAT1	31.041	27.2762	20.0663	24.7389	44.8046	22.6776	38.3966	35.4748	23.3639	14.8308	17.6453	16.4589	7.92624	4.48427
ENSMODG00000001421	1.10357	0.376776	2.92897	0.00340083	0.00688497	-0.336399	0.311261	-1.08076	0.279804	0.340235	DHRS7B	66.4233	54.0745	50.8988	47.4146	49.77	65.3445	47.6989	63.8914	34.4795	34.5102	29.1628	51.8349	28.5406	34.9773
ENSMODG00000001423	-0.255041	0.223947	-1.13884	0.254769	0.324087	-0.256189	0.185463	-1.38135	0.167171	0.21657	DLGAP4	41.7909	32.4861	56.8684	66.0595	49.3635	29.2445	54.7801	52.5694	67.8971	70.1613	79.367	30.62	40.7064	29.4074
ENSMODG00000001424	4.06029	1.81517	2.23686	0.0252953	0.0423163	1.85407	1.01959	1.81845	0.0689958	0.0980598	ENSMODG00000001424	0.143119	0.0637295	0.083784	0.0955169	0	0.162369	0	0.0262388	0	0.0713021	0	0.213752	0.307219	0.188811
ENSMODG00000001425	2.59202	0.232998	11.1247	9.51694e-29	2.99916e-27	1.2656	0.187261	6.75847	1.3946e-11	6.69485e-11	NDUFS6	18.8759	18.5612	21.4906	24.1085	20.3552	23.8502	21.2215	14.9823	14.5848	10.9092	12.5511	48.4149	36.3747	40.1224
ENSMODG00000001426	-3.54019	2.36674	-1.49581	0.134703	0.186491	-1.70589	2.10386	-0.81084	0.417458	0.479804	GREM1	0	0	0.083784	0.0573101	0.116149	0	0.307877	0	0.283199	0.0713021	0.664468	0	0	0.0472028
ENSMODG00000001427	-1.28598	0.25948	-4.95598	7.1966e-07	2.71494e-06	-1.83971	0.216799	-8.48577	2.14294e-17	1.67869e-16	AAR2	13.485	17.5575	22.1609	20.0776	18.2354	11.7086	20.6717	13.5523	18.4788	15.9717	19.1957	2.45815	3.9324	5.71154
ENSMODG00000001428	1.08233	2.83518	0.381751	0.702646	0.761151	-5.43979	1.88091	-2.8921	0.00382674	0.0068857	ENSMODG00000001428	1.03364	1.05154	0	0.0191034	0.638821	0.902051	1.14354	0.983954	0	0	0	0	0	0.0472028
ENSMODG00000001430	-0.331036	1.13382	-0.291966	0.770312	0.816938	0.113067	0.936558	0.120726	0.903908	0.921276	ADCY8	0.174924	0.366445	0.188514	0.11462	0.0580747	0.18041	0.0879648	0.157433	0.0707998	0.784323	0.221489	0	0.122887	0.377623
ENSMODG00000001431	-0.73577	1.32191	-0.556594	0.577805	0.647216	-2.81146	1.07678	-2.61099	0.00902811	0.0152904	ACSBG2	0.127217	0.143391	0.649326	0.955168	0.406523	0.198451	0.307877	0.0918357	0.1416	0.0713021	0.14766	0	0.0614437	0.0472028
ENSMODG00000001434	-1.17905	1.51016	-0.780743	0.434953	0.510019	2.42407	1.25219	1.93586	0.052885	0.0771557	SCEL	93.4888	72.7154	1.34054	1.43275	2.1778	129.534	3.45262	67.8535	1475.89	734.554	947.089	256.77	169.984	322.962
ENSMODG00000001435	-0.521889	0.17157	-3.04184	0.00235139	0.00491703	-1.32831	0.142044	-9.35137	8.65179e-21	8.8143e-20	USP22	87.2393	68.7482	125.111	133.036	103.17	70.0713	103.776	86.6929	75.5434	83.2096	92.8041	25.7571	36.1596	35.0717
ENSMODG00000001436	0.795017	0.265107	2.99885	0.00271004	0.0055983	0.248337	0.21853	1.1364	0.25579	0.315074	ENSMODG00000001436	22.2312	21.9389	52.5117	41.1869	45.4434	24.9688	43.4546	18.6295	37.1699	29.8043	35.5121	27.3603	28.7864	41.2553
ENSMODG00000001437	0.1072	2.98331	0.0359334	0.971335	0.981516	-3.845	2.1715	-1.77067	0.0766161	0.107721	IRX4	0.0477065	0.0796619	0.397974	0.0191034	0.116149	0.0902051	0.263894	0.104955	0	0	0	0	0	0
ENSMODG00000001441	-2.8701	0.604983	-4.7441	2.09432e-06	7.36818e-06	-1.4954	0.521784	-2.86594	0.00415771	0.00744298	FMN1	1.78104	0.764755	0.670272	0.840548	1.7132	1.15462	1.60536	1.82359	6.79679	3.13729	6.34936	0.427504	0.614437	0.141608
ENSMODG00000001442	-1.78358	0.810949	-2.19937	0.0278515	0.046096	0.611981	0.685743	0.892436	0.372159	0.435566	HDAC9	0.0795108	0.175256	0.83784	0.916962	0.638821	0.288656	0.835666	0.157433	2.47799	3.2086	5.09426	0.320628	1.2596	0.141608
ENSMODG00000001445	4.67323	0.561713	8.3196	8.82593e-17	1.05163e-15	6.7834	0.46558	14.5698	4.37375e-48	2.53665e-46	ENSMODG00000001445	1.33578	0.987808	0.502704	0.458481	0.609784	1.46132	0.439824	0.878999	5.45159	6.34589	6.2017	87.6918	83.9935	81.9913
ENSMODG00000001446	-0.203126	0.597013	-0.340237	0.733678	0.785617	-2.85523	0.473914	-6.02479	1.69332e-09	6.69918e-09	IRX2	1.51071	1.83222	3.53988	2.78909	3.71678	2.30925	5.2559	1.92855	0.2124	0.499115	1.32894	0.160314	0.368662	0.424825
ENSMODG00000001448	-2.31608	0.378841	-6.11358	9.74189e-10	5.54167e-09	-0.481678	0.316603	-1.52139	0.128161	0.171086	PRDM4	5.04099	5.41701	13.594	15.7603	12.1957	4.9252	15.9216	5.81189	60.8879	35.5085	57.2919	5.3438	7.18891	4.24825
ENSMODG00000001449	2.0284	0.491563	4.12642	3.68451e-05	0.000106306	4.23684	0.415946	10.186	2.28941e-24	3.13754e-23	TNFRSF13B	0.095413	0.0796619	0.062838	0.11462	0.145187	0.108246	0.131947	0.0393582	0.849598	0.641719	0.516809	1.33595	2.02764	1.13287
ENSMODG00000001450	4.67354	0.722495	6.46861	9.89111e-11	6.35692e-10	5.35696	0.58729	9.1215	7.40913e-20	7.09413e-19	SLC2A9	1.03364	0.685093	0.41892	0.324757	0.319411	0.595353	0.263894	0.905238	1.2036	2.06776	1.25511	23.5127	7.0353	33.3724
ENSMODG00000001451	1.79222	1.03261	1.73562	0.0826307	0.121561	-4.15049	0.569399	-7.28924	3.11714e-13	1.74936e-12	IRX1	1.79694	2.72444	2.51352	3.15206	3.31026	2.85048	5.51979	1.57433	0.0707998	0.0713021	0.0738298	0.213752	0.153609	0.0472028
ENSMODG00000001452	2.34909	1.4621	1.60666	0.10813	0.154191	2.66897	1.08322	2.46392	0.0137428	0.0224499	CREBL2	0.0159022	0.0159324	0	0.0573101	0.0580747	0	0.0219912	0.118074	0	0.0713021	0.14766	0.160314	0.215053	0.236014
ENSMODG00000001453	-1.75728	0.187864	-9.354	8.43921e-21	1.46923e-19	-1.79578	0.158717	-11.3143	1.11489e-29	2.20403e-28	ENSMODG00000001453	20.4979	17.5097	24.7582	26.9931	22.4459	17.4457	24.6082	23.2344	36.4619	27.8078	36.0289	4.70255	6.69736	4.76748
ENSMODG00000001456	2.67424	0.306397	8.72803	2.59152e-18	3.59508e-17	1.95144	0.245151	7.96016	1.71817e-15	1.16614e-14	QPRT	3.91193	5.52854	8.6926	9.6472	8.91446	5.37622	8.18073	3.96205	6.86759	4.70594	6.86617	14.9626	32.5652	17.3706
ENSMODG00000001457	-1.84939	1.35493	-1.36493	0.172274	0.230966	-0.64545	1.1951	-0.540081	0.589141	0.644819	ENSMODG00000001457	0.0159022	0.111527	0	0.0764135	0.145187	0.108246	0.109956	0.0262388	0.353999	0.142604	0.295319	0.053438	0.0614437	0
ENSMODG00000001460	-0.214908	0.308094	-0.697542	0.485464	0.558933	1.05627	0.255582	4.13282	3.58347e-05	8.68576e-05	BDP1	13.1829	8.79468	24.8629	27.6426	30.7215	12.2859	23.1787	9.85266	69.7379	58.4677	69.6953	26.719	38.3101	28.9353
ENSMODG00000001462	3.39819	1.53817	2.20924	0.0271578	0.0450718	-0.410549	0.971691	-0.42251	0.672653	0.720953	DRD5	0.143119	0.0955943	0.565542	2.23509	0.174224	0.0902051	0.241903	0.314865	0.0707998	0	0.0738298	0.53438	0.0921655	0.188811
ENSMODG00000001464	-4.22162	0.317481	-13.2973	2.40092e-40	1.59413e-38	-4.12187	0.269808	-15.277	1.08766e-52	8.05498e-51	SNX13	56.23	42.3642	47.3589	61.5129	48.6956	42.5407	48.0068	55.3769	78.3046	95.9014	75.1587	3.04597	2.91858	1.46329
ENSMODG00000001465	0.246392	0.330978	0.744436	0.456613	0.531179	-0.991288	0.272346	-3.63981	0.000272844	0.000587258	EPHA1	21.3089	18.2744	20.171	25.312	25.1463	17.3013	26.5654	23.2344	18.408	6.27459	20.0817	8.7104	12.3809	7.41084
ENSMODG00000001467	-2.45544	1.07963	-2.27433	0.0229464	0.0387777	-1.47914	0.908991	-1.62723	0.103688	0.141676	ENSMODG00000001467	0.0477065	0.254918	2.28312	3.17116	1.97454	0.396902	0.945622	0.157433	1.5576	4.34943	2.87936	0.320628	0.49155	0.0944056
ENSMODG00000001468	-2.55113	0.237715	-10.7319	7.2093e-27	2.01181e-25	-2.07587	0.198554	-10.4549	1.39088e-25	2.10877e-24	TBC1D10B	61.5732	49.1833	68.2421	71.5612	71.9835	48.1695	79.3882	59.8375	128.785	130.982	146.257	16.2452	8.50995	13.1696
ENSMODG00000001470	1.028	0.307984	3.33783	0.000844353	0.00191926	0.506941	0.254642	1.9908	0.0465028	0.0685572	CMPK1	30.071	42.0456	73.9394	77.5215	66.7859	39.9608	67.7549	33.7168	63.6491	42.6387	62.3862	56.0031	41.0444	89.1661
ENSMODG00000001471	-0.322067	0.196479	-1.63919	0.101174	0.145613	-1.81057	0.161774	-11.192	4.46319e-29	8.53413e-28	PWP1	35.8117	39.0343	74.9448	62.9074	58.8296	41.5124	61.7073	34.281	32.2139	21.248	29.0889	12.8251	13.2411	9.91259
ENSMODG00000001472	-1.98388	0.473615	-4.18881	2.80417e-05	8.2598e-05	-1.3392	0.394593	-3.39387	0.000689115	0.0013979	LONRF2	18.4624	8.74688	9.1953	10.3158	12.0795	9.47153	11.0396	19.5216	41.2055	23.9575	28.8674	2.29784	5.56065	5.19231
ENSMODG00000001474	1.91184	0.588381	3.24932	0.00115682	0.00257034	1.72075	0.480994	3.57748	0.000346925	0.000735363	GOLT1A	2.05138	1.84816	1.8642	1.60468	2.58432	4.47417	1.42943	3.60783	4.67279	1.92516	4.06064	8.44321	9.58522	3.58741
ENSMODG00000001476	0.757839	0.576633	1.31425	0.188762	0.250232	-1.48925	0.473839	-3.14295	0.00167255	0.00320416	MYLPF	25.2049	28.3596	9.13246	10.2203	9.32098	15.6957	16.3615	12.1748	4.17719	5.98938	6.27553	4.86286	4.639	5.90035
ENSMODG00000001481	-5.08142	0.825578	-6.15498	7.50855e-10	4.33775e-09	0.0949352	0.701311	0.135368	0.892321	0.911783	SLAIN1	0.159022	0.175256	1.38244	0.534894	0.958232	0.216492	2.08916	0.20991	31.1519	48.842	23.7732	0.213752	0.675881	0.849651
ENSMODG00000001483	-0.36771	0.629473	-0.584155	0.559116	0.629283	-2.63019	0.519913	-5.0589	4.21672e-07	1.29165e-06	GAS7	20.9272	14.9127	10.075	8.69203	15.0413	17.7704	8.68652	19.7184	7.15078	3.06599	4.9466	3.95441	1.44393	0.849651
ENSMODG00000001484	-0.987177	0.338328	-2.91781	0.00352497	0.00711163	-0.359495	0.280656	-1.28091	0.200226	0.254026	ENSMODG00000001484	55.753	36.8197	73.8975	120.733	95.9103	31.4455	99.8181	62.5139	170.84	141.606	179.997	38.9029	63.2256	35.0245
ENSMODG00000001489	1.11375	0.37494	2.97048	0.00297337	0.00608871	0.025329	0.310162	0.0816639	0.934914	0.946814	PDCL3	75.3762	66.7567	69.436	64.3019	59.6136	88.5272	49.986	67.4599	71.7202	36.9345	45.9221	44.8345	54.7771	82.1801
ENSMODG00000001490	2.47877	0.413964	5.98787	2.12601e-09	1.15542e-08	2.45939	0.342899	7.17236	7.3715e-13	3.98367e-12	EPB41L1	92.7414	58.7746	52.5745	60.0801	51.8316	58.4348	47.501	86.9946	84.1102	119.716	95.7572	343.393	324.085	262.448
ENSMODG00000001491	7.67433	1.69272	4.53373	5.79525e-06	1.90292e-05	3.29711	0.811382	4.06357	4.83274e-05	0.000115038	MBL2	0.0795108	0.462039	0.502704	0.343861	0.43556	0.667517	0.197921	0.0787163	0	0.0713021	0	0.320628	6.78953	1.88811
ENSMODG00000001493	2.04894	0.460251	4.45179	8.51584e-06	2.72833e-05	0.585399	0.378856	1.54517	0.122304	0.164121	DENND2D	19.7187	22.3531	20.1082	29.6675	25.4367	23.7059	23.1567	21.4371	7.15078	21.7471	8.63809	42.1092	30.4146	15.9546
ENSMODG00000001494	-2.09124	0.606654	-3.44717	0.00056649	0.00132714	-2.6247	0.505321	-5.19412	2.05686e-07	6.5495e-07	STIL	8.0783	6.38889	29.492	30.8901	35.3094	5.89941	35.8237	8.67191	16.7088	18.3246	22.6657	1.33595	2.33486	3.82343
ENSMODG00000001497	-2.0645	0.407861	-5.06177	4.15379e-07	1.63027e-06	-1.28191	0.338774	-3.78397	0.000154348	0.000344218	TGFB1I1	51.3799	32.5339	39.1271	70.1858	41.7266	36.8217	47.0832	64.3375	146.343	131.41	105.281	8.81727	28.5713	14.1136
ENSMODG00000001500	0.160676	0.522631	0.307436	0.758511	0.807181	-1.08921	0.432495	-2.51844	0.0117876	0.0195126	LYAR	16.745	13.2557	68.7867	61.3791	55.0257	14.4148	49.3702	11.873	22.0896	20.1072	21.706	13.787	12.4116	12.9808
ENSMODG00000001501	2.85266	2.07225	1.3766	0.168635	0.226964	4.97827	1.72056	2.89341	0.00381088	0.00686036	CNBD2	0	0	0.062838	0.0955169	0	0.018041	0	0	0	0.356511	0	1.28251	0.122887	0.0944056
ENSMODG00000001502	3.11868	0.735826	4.23835	2.25173e-05	6.73141e-05	-1.17763	0.60612	-1.94289	0.0520292	0.0760166	TAL1	31.0092	141.113	24.8629	50.1654	168.678	45.4453	186.617	35.0419	6.93839	5.06245	7.97362	14.4283	29.8309	50.9318
ENSMODG00000001503	1.87506	0.43787	4.28222	1.85034e-05	5.60722e-05	-0.344088	0.331464	-1.03808	0.299231	0.361167	TSN	3.54618	4.55666	3.9169	4.10722	3.94908	4.32984	2.48501	3.17489	1.1328	1.35474	1.32894	2.77878	1.59754	3.3514
ENSMODG00000001504	0.813142	0.2883	2.82047	0.00479528	0.00939586	1.97362	0.2388	8.26475	1.39988e-16	1.02528e-15	SCAND1	14.0734	13.2239	22.5379	27.3369	21.9232	10.6983	29.7101	14.7331	46.2323	78.5749	63.4198	63.0034	57.6035	64.0542
ENSMODG00000001505	-0.259338	0.244002	-1.06285	0.287849	0.359694	-0.186928	0.202184	-0.924548	0.355201	0.418465	ZNF771	43.079	55.4766	89.3976	93.0716	64.579	52.8421	81.4334	47.8989	129.847	78.0045	108.53	42.5367	66.3285	35.8269
ENSMODG00000001506	4.46067	3.40146	1.3114	0.189723	0.251367	6.73561	2.84042	2.37134	0.0177235	0.0284057	ANGPTL3	0	0	0	0	0	0	0	0	0.0707998	0	0	0.641256	0.276497	0
ENSMODG00000001507	-0.830946	0.583915	-1.42306	0.154719	0.210807	1.39117	0.484299	2.87254	0.00407183	0.00729737	EDNRB	25.5071	8.22111	55.5488	25.7513	68.5571	13.0978	51.7893	28.6134	182.239	333.409	162.056	37.9944	89.5849	90.8654
ENSMODG00000001509	0.772046	1.1835	0.65234	0.514182	0.586333	2.75804	0.981347	2.81046	0.00494702	0.0087454	PDZK1IP1	15.2979	17.6053	0.858786	0.993375	3.28122	26.4301	0.769692	19.4167	123.475	20.2498	94.0592	58.7818	92.4113	64.8567
ENSMODG00000001511	-1.4023	0.35757	-3.92175	8.79065e-05	0.00023799	-2.00135	0.297244	-6.73303	1.66167e-11	7.91968e-11	PLEKHA6	42.4747	23.4843	40.0488	40.6138	43.1785	24.1208	34.2183	39.5418	32.4971	38.004	38.3915	9.72572	9.49305	3.54021
ENSMODG00000001514	-1.76443	0.510703	-3.4549	0.000550491	0.00129312	-1.82253	0.423937	-4.29906	1.71522e-05	4.33077e-05	USP1	24.712	24.0738	88.6854	93.9313	90.6255	19.809	100.456	23.5362	85.0306	67.3805	83.4277	11.0617	11.1828	15.7185
ENSMODG00000001516	-0.694339	0.295989	-2.34582	0.0189851	0.0327444	-0.441104	0.245988	-1.79319	0.0729421	0.10309	ZBTB49	3.6734	3.3458	5.48785	6.87721	6.35918	5.50251	5.80568	2.62388	9.69958	8.69886	8.12128	2.13752	2.85713	4.05944
ENSMODG00000001517	-1.80479	0.326505	-5.52761	3.24619e-08	1.4932e-07	-1.3055	0.274447	-4.75682	1.96666e-06	5.55576e-06	ARMC5	4.57982	6.29329	9.1953	13.2959	12.1086	4.36592	12.491	6.91392	18.1956	17.8968	17.7191	2.35127	3.68662	2.45455
ENSMODG00000001518	1.06278	2.57857	0.41216	0.680222	0.741742	-2.75532	1.61806	-1.70286	0.0885941	0.122867	GLP2R	0.111315	0.238986	0.041892	0.17193	0.0580747	0.108246	0.0879648	0.0918357	0	0	0	0	0.0307218	0
ENSMODG00000001519	4.94414	1.64282	3.00955	0.00261635	0.00542281	-1.57017	0.742744	-2.11401	0.0345147	0.0521812	NSG1	0.413456	0.525769	4.21015	1.45186	2.43914	0.956174	3.07877	0.485417	0.0707998	0	0	0.26719	0.153609	0.896853
ENSMODG00000001520	1.16351	0.206542	5.63329	1.76808e-08	8.44147e-08	0.119585	0.170046	0.703252	0.481899	0.543233	CEPT1	71.7347	66.454	85.4807	74.6751	79.5333	84.2515	76.3754	53.1991	64.0031	43.0665	61.3526	65.7822	67.2501	72.3147
ENSMODG00000001521	1.07458	2.53743	0.423489	0.671939	0.734095	-5.44373	1.5598	-3.49003	0.000482975	0.0010032	ENSMODG00000001521	1.17676	1.179	0.52365	0.11462	0.754971	0.667517	1.20952	0.380462	0	0	0	0	0	0.0472028
ENSMODG00000001522	3.74247	0.214971	17.4092	7.02639e-68	1.9896e-65	2.7161	0.173364	15.667	2.54116e-55	2.12739e-53	ASAP1	17.556	14.4985	33.8697	25.5221	32.5799	16.3812	32.2831	15.7695	19.0452	14.0465	18.6051	123.388	138.832	116.166
ENSMODG00000001523	-1.41369	1.15164	-1.22755	0.219617	0.28507	-1.06727	0.958057	-1.11399	0.265283	0.325103	ADAMTS16	0.254435	0.270851	5.5088	1.16531	4.44271	0.288656	4.2443	0.524775	1.6284	0.427813	9.08106	0.961885	0.952377	0.283217
ENSMODG00000001524	7.09912	0.66258	10.7144	8.71604e-27	2.41826e-25	3.21315	0.447158	7.1857	6.68624e-13	3.62862e-12	MAT1A	2.9737	2.7563	4.33582	2.2733	4.15234	2.83244	3.18872	2.83379	0.637199	0.213906	0.14766	5.50412	38.0951	32.8532
ENSMODG00000001525	0.206759	0.513295	0.402808	0.68709	0.747706	-1.15642	0.422023	-2.74019	0.00614042	0.0106941	OBI1	5.21591	4.26988	18.0974	13.8117	12.9216	5.28602	14.8221	3.89646	5.94719	2.63818	8.04745	4.64911	3.13363	2.45455
ENSMODG00000001526	-1.45653	0.278679	-5.22656	1.72692e-07	7.21142e-07	-1.24829	0.235984	-5.28973	1.22499e-07	4.00326e-07	ZNF569	4.59572	3.95123	5.82299	5.78832	5.77843	5.95353	5.45382	3.93582	10.4076	8.34235	8.78575	0.908446	2.58064	1.93532
ENSMODG00000001528	-3.11234	0.396233	-7.85483	4.00323e-15	4.11324e-14	-1.09791	0.337098	-3.25695	0.00112617	0.00221654	ENSMODG00000001528	2.54435	4.82751	3.33042	6.2468	4.50079	3.44583	4.79408	3.18801	21.594	29.6617	24.0685	0.961885	2.73424	1.13287
ENSMODG00000001530	0.423641	0.1386	3.05657	0.00223882	0.00470256	0.373782	0.113111	3.30456	0.000951243	0.00189178	STX18	20.5774	16.5219	30.8325	27.7954	29.3567	18.8709	26.9172	17.7112	38.0195	29.3765	36.0289	21.1615	25.069	29.8322
ENSMODG00000001531	-3.69957	1.54364	-2.39665	0.0165457	0.0288995	-4.52822	1.46268	-3.09583	0.0019626	0.00371912	ENSMODG00000001531	0.381652	0.541701	0.230406	0.553998	0.290373	0.414943	0.219912	0.524775	0.2124	0.356511	0.516809	0.053438	0	0
ENSMODG00000001532	-2.06002	0.69789	-2.95178	0.00315949	0.00643691	2.71571	0.645143	4.20948	2.55962e-05	6.32838e-05	DYDC1	0.0318043	0.0159324	0.041892	0.11462	0.116149	0.108246	0.17593	0.0131194	2.97359	3.2086	2.7317	0.106876	0.460828	0.613637
ENSMODG00000001533	0.254842	0.212911	1.19694	0.231329	0.298002	0.739188	0.175827	4.20406	2.62167e-05	6.471e-05	PHF20	13.7236	11.8537	24.7163	20.3833	25.2625	12.5385	22.9368	10.9153	38.5859	35.5798	36.3243	25.009	27.5575	20.0612
ENSMODG00000001535	1.21879	0.518751	2.34948	0.0187997	0.0324594	-3.28103	0.428119	-7.66383	1.80464e-14	1.12929e-13	MSX1	142.467	114.044	365.173	391.581	354.691	90.2411	380.316	127.153	18.054	4.91985	25.0283	17.8483	21.536	20.0612
ENSMODG00000001538	-4.32505	0.597517	-7.23836	4.54131e-13	3.78869e-12	-3.86692	0.567457	-6.81446	9.46154e-12	4.61391e-11	ZNF569	1.51071	1.09933	1.67568	3.09475	2.81662	1.44328	1.84726	1.87607	4.24799	3.92162	3.69149	0.053438	0.122887	0.141608
ENSMODG00000001539	-3.11112	0.852753	-3.64832	0.000263957	0.000656483	-2.75473	0.718183	-3.8357	0.000125208	0.000283501	ENSMODG00000001539	1.54251	0.621363	7.75002	5.29163	7.89815	0.974215	9.89604	1.90231	12.036	2.70948	9.6717	0.374066	0.890934	0.236014
ENSMODG00000001540	-0.622223	0.396877	-1.5678	0.116928	0.164748	-0.328096	0.329101	-0.996946	0.318791	0.38157	ICE1	34.6985	23.2453	78.4009	84.7617	88.5639	26.3579	72.461	24.4021	107.474	83.067	94.2806	30.4062	44.0859	27.472
ENSMODG00000001542	0.1072	3.13696	0.0341734	0.972739	0.981609	-2.62103	2.32761	-1.12606	0.26014	0.319716	CYTL1	0.0636087	0.0637295	0.041892	0	0.0290373	0.0902051	0.0659736	0.0655969	0	0	0	0	0	0
ENSMODG00000001544	-1.72244	0.893941	-1.9268	0.0540049	0.0832891	-4.58315	0.751333	-6.10002	1.06055e-09	4.28113e-09	AGR2	3.08502	3.298	18.8933	16.1615	9.26291	1.62369	7.82887	3.96205	1.5576	0.213906	3.02702	0.213752	0.0921655	0.472028
ENSMODG00000001545	-0.181668	0.623714	-0.291269	0.770846	0.81719	4.08901	0.517256	7.90519	2.67527e-15	1.79673e-14	ENSMODG00000001545	30.7548	74.7707	21.4906	23.6118	28.1372	67.3471	24.2783	43.2284	1397.02	853.486	1645.3	488.424	486.358	881.701
ENSMODG00000001547	3.08929	0.433136	7.13238	9.86462e-13	7.93745e-12	4.56788	0.355653	12.8437	9.33648e-38	3.04186e-36	DHRS7C	0.970032	1.01967	0.921624	1.54737	0.609784	1.38916	0.989604	0.774044	3.89399	3.70771	5.98021	21.3752	31.3977	10.8566
ENSMODG00000001551	-2.65741	0.308991	-8.60028	7.95237e-18	1.05457e-16	-1.82536	0.257017	-7.10209	1.22882e-12	6.48777e-12	TSPAN13	64.9603	56.1139	92.9375	113.149	100.353	37.5794	94.5842	78.6638	172.044	266.171	187.897	22.0699	16.7434	16.521
ENSMODG00000001556	-1.23206	0.328778	-3.74739	0.000178684	0.000458008	-2.06625	0.272936	-7.57045	3.71948e-14	2.26426e-13	TSPAN14	79.5267	66.7089	57.6644	66.2314	61.9076	65.3806	58.0788	80.107	55.0823	59.1808	64.8964	13.3061	11.5821	17.0874
ENSMODG00000001557	0.131427	0.361648	0.363413	0.716297	0.770089	0.525052	0.2998	1.75134	0.0798872	0.111814	RBM39	57.7885	69.4015	194.651	196.516	149.426	102.401	140.106	47.9907	212.541	224.245	244.82	122.427	158.463	132.404
ENSMODG00000001558	-2.75335	0.468478	-5.87723	4.17195e-09	2.15364e-08	-1.26538	0.388936	-3.25345	0.00114015	0.00224198	PPP1R15B	49.6148	59.6668	67.3205	66.8618	78.546	47.7906	77.431	58.6174	121.988	493.339	156.741	17.207	19.2012	30.1154
ENSMODG00000001559	-8.22691	2.06193	-3.98991	6.6098e-05	0.000182233	-6.86182	2.01452	-3.40619	0.000658774	0.00134031	BTBD11	1.39939	0.493904	0.73311	0.439378	1.19053	0.577312	0.703719	2.55828	2.2656	4.34943	6.12787	0	0	0
ENSMODG00000001562	2.82253	0.333555	8.46195	2.62951e-17	3.32008e-16	2.25204	0.273751	8.22663	1.92559e-16	1.39388e-15	ROMO1	15.1071	18.6728	15.6048	16.1615	12.9507	17.608	17.0432	16.3336	21.4524	15.5439	15.0613	85.768	67.6495	47.2972
ENSMODG00000001565	-0.080478	0.340627	-0.236264	0.813228	0.853707	0.0846752	0.281194	0.301127	0.763317	0.801269	LRIF1	5.32722	2.77224	10.494	8.95948	9.23387	3.49996	8.86245	4.05389	11.1864	9.55448	11.8128	5.23693	5.22271	6.41958
ENSMODG00000001566	1.55932	0.290341	5.37066	7.8451e-08	3.42301e-07	0.460384	0.238953	1.92667	0.054021	0.0786462	JMJD6	31.0728	41.1374	55.9049	48.8855	40.0134	44.1644	39.1663	25.2023	22.656	36.3641	26.874	51.3005	45.4991	44.5123
ENSMODG00000001568	1.7782	0.397213	4.4767	7.58074e-06	2.44952e-05	2.80145	0.325891	8.59627	8.23479e-18	6.70731e-17	ITGAL	1.81285	1.97562	2.11555	1.77661	2.26491	2.201	1.51739	1.70552	3.82319	9.26928	4.72511	14.1611	10.2611	10.0542
ENSMODG00000001570	2.63156	0.363666	7.23621	4.61395e-13	3.84429e-12	1.90855	0.290696	6.56544	5.188e-11	2.35879e-10	METTL23	2.60795	2.94749	7.75002	6.70528	6.56244	3.08501	5.56377	2.86003	5.45159	1.99646	5.4634	11.3289	15.4224	16.3794
ENSMODG00000001571	-7.01765	0.94952	-7.39074	1.46013e-13	1.28436e-12	1.91583	1.04334	1.83625	0.06632	0.094606	ENSMODG00000001571	0.0159022	0.0159324	0.020946	0	0	0.036082	0	0.0262388	12.1068	17.0412	6.79234	0	0.0921655	0.0472028
ENSMODG00000001573	4.19739	2.97218	1.41222	0.157884	0.214496	4.13676	2.02492	2.04293	0.0410596	0.0611259	ENSMODG00000001573	0	0	0	0.0573101	0	0	0.0219912	0	0	0	0	0.106876	0.153609	0.141608
ENSMODG00000001574	-0.207115	0.315272	-0.656942	0.511218	0.583873	-0.216945	0.261221	-0.830503	0.406254	0.468353	RBM26	29.5621	23.4684	68.1374	74.7515	67.9183	27.5486	62.521	28.1673	67.7555	64.8136	73.0177	28.5359	41.7817	28.2273
ENSMODG00000001575	-0.378265	0.411228	-0.919843	0.357655	0.432388	-1.92875	0.340818	-5.65918	1.52101e-08	5.44876e-08	SRSF2	83.5818	106.588	290.752	285.653	234.622	88.5633	262.311	79.6478	72.6406	100.108	85.9379	34.6278	32.5652	43.4266
ENSMODG00000001578	-0.901613	0.272623	-3.30718	0.000942408	0.00212558	3.01006	0.257163	11.7049	1.20297e-31	2.69027e-30	CD53	0.22263	0.223053	0.439866	0.439378	0.261336	0.342779	0.307877	0.301746	7.50478	7.48672	7.01383	1.87033	2.70352	1.88811
ENSMODG00000001579	-0.620941	0.168502	-3.68508	0.000228635	0.000574722	-0.87207	0.139538	-6.24967	4.1131e-10	1.72394e-09	CRY1	17.7468	19.5968	28.4447	32.3229	29.1825	22.3167	29.886	16.6879	30.1607	30.7312	32.0421	8.97759	11.3671	13.028
ENSMODG00000001580	-0.387355	0.257922	-1.50183	0.133141	0.184606	0.781137	0.214286	3.64531	0.000267071	0.00057554	MFSD11	9.93885	5.92685	9.92841	9.34155	10.8019	6.80146	10.2699	5.82501	24.0011	34.5102	28.3506	14.642	10.8141	11.4231
ENSMODG00000001582	-0.189839	0.429112	-0.4424	0.658199	0.721815	-1.91683	0.354083	-5.4135	6.18059e-08	2.07968e-07	BZW2	11.0043	13.4788	37.5352	44.3962	24.8269	9.72411	31.2935	14.2608	11.5404	8.19974	10.7791	3.3666	6.57448	4.76748
ENSMODG00000001583	-2.82887	0.365148	-7.7472	9.39435e-15	9.33858e-14	0.0981951	0.304589	0.322385	0.747161	0.786582	PIK3C2B	7.82386	5.73566	15.2906	19.4663	14.1412	5.10561	16.7133	11.1384	108.607	128.629	159.841	12.7182	9.18583	8.73252
ENSMODG00000001584	0.10128	0.295652	0.342566	0.731925	0.784045	-0.648106	0.244013	-2.65602	0.00790678	0.0135269	ASB3	25.5548	30.1281	25.0514	25.4648	25.1173	32.3115	24.96	21.8831	26.2667	21.7471	26.6526	16.2986	13.0261	14.3969
ENSMODG00000001585	0.489198	0.153737	3.18204	0.00146243	0.00319082	-0.397605	0.125016	-3.18044	0.00147054	0.00284546	NFS1	31.1364	29.8414	38.9805	38.4551	41.1749	27.3321	42.0032	31.0667	26.6207	27.4513	32.7804	23.299	19.7849	23.9318
ENSMODG00000001586	3.31375	0.309836	10.6952	1.07199e-26	2.95718e-25	2.0958	0.253461	8.26875	1.35376e-16	9.9415e-16	NDFIP2	24.9664	16.6015	28.9683	32.7432	34.6125	16.0385	29.6002	23.2738	18.9744	12.8344	18.9004	76.1492	57.2348	139.815
ENSMODG00000001588	-0.00937652	0.334342	-0.0280447	0.977627	0.983401	0.722195	0.277073	2.60651	0.00914691	0.0154739	PRR14	11.4814	13.6381	24.5906	35.7615	26.9176	15.1905	30.3479	12.1354	47.1527	51.4088	55.52	19.8789	42.8263	22.8462
ENSMODG00000001589	0.55807	0.34007	1.64104	0.100788	0.145122	0.386574	0.275666	1.40233	0.160818	0.209311	MTERF2	2.25811	2.05528	4.92231	4.68033	5.16865	2.83244	4.42023	1.58745	4.31879	4.63464	4.57745	4.43536	3.80951	2.73776
ENSMODG00000001592	-1.20957	0.232112	-5.21114	1.87683e-07	7.79682e-07	-0.363126	0.193709	-1.8746	0.0608483	0.0876316	SPRY2	10.0343	8.68315	16.5264	22.0835	18.8452	12.8091	19.7481	10.876	50.6927	29.0913	41.4923	7.5882	10.2918	10.6678
ENSMODG00000001593	1.44519	0.475481	3.03942	0.00237035	0.00495292	1.62981	0.38374	4.24717	2.16492e-05	5.3906e-05	CHAC2	1.01774	2.11901	1.29865	1.20351	1.16149	1.38916	1.84726	0.603492	2.76119	1.63995	2.80553	3.74066	2.48847	4.38986
ENSMODG00000001594	1.27454	0.315388	4.04116	5.31874e-05	0.000149094	0.329234	0.260168	1.26547	0.205704	0.260204	CYRIB	29.9438	28.9173	62.461	54.8649	53.7191	37.5433	51.7673	26.1469	36.3203	25.241	39.4989	30.9941	31.7049	70.2378
ENSMODG00000001595	-0.698981	0.348001	-2.00856	0.0445837	0.070084	-2.36451	0.288271	-8.20237	2.35694e-16	1.69213e-15	TMEM263	31.3591	27.9773	73.0387	73.4525	72.6804	26.8991	79.6521	34.5696	29.8067	20.4637	22.0751	5.13005	9.67738	9.72378
ENSMODG00000001600	-0.0441346	0.236945	-0.186265	0.852237	0.885868	-0.716894	0.194925	-3.6778	0.000235255	0.000510863	ANKMY2	17.4288	17.669	20.8413	28.636	21.4296	14.0179	23.0908	19.9677	24.0011	13.7613	21.6321	12.5579	8.60212	10.007
ENSMODG00000001601	2.35078	0.354619	6.62903	3.37893e-11	2.29818e-10	2.50899	0.282884	8.86935	7.35752e-19	6.53154e-18	MGAT5B	1.86055	1.33832	1.42433	2.8082	2.75855	2.4175	1.86925	1.83671	4.38959	3.56511	2.51021	12.6114	8.63284	8.02448
ENSMODG00000001602	-1.24376	0.266055	-4.67483	2.94198e-06	1.01139e-05	-0.232673	0.221272	-1.05152	0.293018	0.354535	FBRS	19.1939	16.1395	28.696	39.4485	27.7887	15.6596	31.7993	20.0071	75.6142	71.0169	76.6353	15.7108	25.1305	11.3759
ENSMODG00000001603	-3.52819	0.612194	-5.7632	8.25362e-09	4.10443e-08	-0.902621	0.509166	-1.77274	0.0762711	0.107307	GUCY1A1	15.0753	18.1629	7.79192	12.4936	10.6277	17.5359	12.1831	13.1587	72.2866	216.687	97.8983	1.97721	10.4147	7.22203
ENSMODG00000001605	-1.75973	0.282037	-6.23936	4.3937e-10	2.60551e-09	-1.12245	0.236309	-4.74995	2.03469e-06	5.73617e-06	MDM4	9.08014	8.71501	16.6521	19.027	19.8035	12.0694	15.9656	7.05823	39.0107	21.3193	34.4047	4.80942	6.29798	4.05944
ENSMODG00000001607	-0.730339	0.842126	-0.867256	0.385802	0.460489	0.819154	0.698924	1.17202	0.241189	0.299233	SOSTDC1	0.540674	3.9353	4.12636	12.3981	2.52625	1.22679	8.46661	1.48249	17.5584	10.1962	27.0217	3.25972	2.6728	11.8007
ENSMODG00000001609	3.46956	0.795359	4.36225	1.28729e-05	3.99852e-05	3.24311	0.624478	5.19331	2.06583e-07	6.57588e-07	ENSMODG00000001609	0.174924	0.446107	0.188514	0.305654	0.348448	0.992256	0.17593	0.64285	0.778798	0.213906	0.812128	4.70255	2.88785	3.02098
ENSMODG00000001611	-5.20355	0.927568	-5.60989	2.02459e-08	9.59238e-08	0.455821	0.863521	0.527863	0.597595	0.652306	SH2D4B	0.0477065	0.111527	0.020946	0.133724	0.203261	0.018041	0.0879648	0.0524775	7.43398	7.41542	3.69149	0	0.245775	0
ENSMODG00000001618	-0.820767	0.321749	-2.55096	0.0107428	0.0195716	-0.578199	0.2669	-2.16635	0.0302847	0.0463761	POGK	32.8857	25.6193	67.4881	75.401	62.1689	25.8528	63.5106	33.5331	95.863	69.0205	86.75	20.8943	20.1843	36.6294
ENSMODG00000001619	0.192336	0.147356	1.30524	0.19181	0.253696	-0.131393	0.120838	-1.08735	0.276883	0.337152	PHKG2	27.4471	27.101	35.4406	41.9701	34.9029	28.8837	36.6593	31.1323	40.4267	40.4283	39.8681	20.6805	29.3086	26.292
ENSMODG00000001625	-0.19227	0.280875	-0.684539	0.493635	0.567019	-0.220377	0.231228	-0.953073	0.340553	0.403803	TADA1	4.03915	4.55666	8.79733	7.83238	7.46259	6.3324	8.04878	4.10637	10.6908	7.77193	9.89319	3.09941	3.99384	6.51399
ENSMODG00000001626	2.38523	1.12767	2.11519	0.0344137	0.0556043	1.12076	0.759287	1.47607	0.139926	0.184868	RYR3	0.111315	0.254918	0.083784	0.152827	0.145187	0.234533	0.0439824	0.0787163	0.2124	0	0.0738298	0.106876	0.276497	0.424825
ENSMODG00000001627	-1.54947	0.507297	-3.05436	0.0022554	0.0047346	-0.69308	0.423996	-1.63464	0.102125	0.139829	CCDC189	4.65933	3.21834	2.30406	4.10722	2.32299	5.23189	2.04518	4.6705	13.098	9.76839	8.85957	1.92377	1.90475	2.12413
ENSMODG00000001629	-1.66888	0.34448	-4.84463	1.26848e-06	4.62237e-06	-1.99536	0.28593	-6.97847	2.98402e-12	1.53015e-11	RIC8B	80.0515	76.3161	206.863	215.047	180.554	60.3111	185.54	84.6725	161.778	134.476	176.084	23.3524	35.3916	23.0822
ENSMODG00000001630	-2.94696	0.356926	-8.2565	1.50007e-16	1.7463e-15	-0.938696	0.298062	-3.14934	0.00163642	0.00314276	GUCY1B1	10.893	12.0927	27.2508	20.4215	22.533	12.8813	24.4982	9.4722	75.8266	136.829	91.1798	4.64911	9.92316	7.78846
ENSMODG00000001631	1.24516	0.19795	6.29025	3.16955e-10	1.91376e-09	2.03923	0.16382	12.448	1.43365e-35	4.08358e-34	ERLEC1	49.7738	40.994	56.2191	54.9031	58.1908	48.5844	57.1551	41.431	129.422	156.152	116.503	199.538	176.221	153.079
ENSMODG00000001632	8.02055	2.39987	3.34208	0.000831539	0.00189347	4.93972	1.20147	4.1114	3.93272e-05	9.47623e-05	ENSMODG00000001632	0.238532	0	0.083784	0.0382067	0	0.018041	0	0.144313	0	0	0	2.35127	1.22887	2.02972
ENSMODG00000001635	-0.160669	0.44982	-0.357186	0.720953	0.774144	-0.0261721	0.37291	-0.0701832	0.944048	0.954197	ARHGEF5	101.981	80.124	53.5171	80.5207	67.8022	83.4216	57.2871	124.897	139.83	162.711	127.578	52.6899	100.184	63.3934
ENSMODG00000001638	1.01398	0.20292	4.99697	5.82367e-07	2.23509e-06	0.385258	0.167845	2.29532	0.0217146	0.0342268	SEC14L1	157.606	130.518	156.99	155.712	159.125	160.24	148.551	139.052	152.078	155.581	147.438	164.482	164.976	177.813
ENSMODG00000001640	2.88702	0.400643	7.20596	5.76354e-13	4.73249e-12	1.06014	0.330331	3.20932	0.00133051	0.00259014	MCCC2	57.9952	54.6799	41.3055	52.7253	51.5413	77.0171	40.068	52.7793	30.3731	20.7489	21.9274	67.3319	148.755	83.549
ENSMODG00000001642	-0.706617	0.262484	-2.69204	0.00710168	0.0134709	-1.25997	0.21758	-5.79086	7.00254e-09	2.60297e-08	AVEN	33.9988	25.9539	35.6292	31.3486	35.6288	23.9404	32.9648	39.0695	44.8871	27.2374	31.673	9.77916	14.1013	10.9039
ENSMODG00000001646	0.836403	0.288676	2.89738	0.00376293	0.00754035	-0.754979	0.229043	-3.29624	0.00097988	0.00194551	CRPPA	6.88564	9.22485	8.81827	12.3981	9.43713	5.91745	9.89604	9.41972	5.80559	3.06599	5.09426	3.74066	5.74499	4.05944
ENSMODG00000001647	1.60273	0.409203	3.91671	8.9767e-05	0.000242762	1.40747	0.338974	4.15214	3.29378e-05	8.01995e-05	EMC7	88.0344	83.2148	62.482	54.1963	53.3706	96.339	55.022	79.9627	107.12	101.819	96.0526	166.94	179.6	164.643
ENSMODG00000001652	1.17004	0.247404	4.72925	2.25349e-06	7.89643e-06	-0.359654	0.203979	-1.76319	0.0778677	0.109266	SEPTIN9	91.1194	84.6806	95.1577	105.24	95.3876	85.4964	100.874	95.6797	44.6039	51.8366	55.077	55.5755	48.6327	83.6906
ENSMODG00000001653	8.13251	1.06846	7.61141	2.71124e-14	2.57675e-13	8.16587	0.832937	9.80371	1.08525e-22	1.28514e-21	GSDMC	0.143119	0.191189	0.230406	0.152827	0.0580747	0.487107	0.0659736	0.0655969	0.2124	0.356511	0.295319	92.3944	37.6957	1.7465
ENSMODG00000001655	2.24626	0.899494	2.49725	0.012516	0.0224496	-1.51878	0.693357	-2.19047	0.0284902	0.0438512	NRG3	6.75842	1.68883	2.70204	0.305654	5.0525	3.80665	2.41903	4.06701	0.637199	0.213906	0.369149	1.06876	1.59754	0.472028
ENSMODG00000001657	1.47847	0.351265	4.20898	2.56521e-05	7.60713e-05	1.01046	0.286388	3.52828	0.000418272	0.000876845	KATNBL1	4.64343	4.55666	12.023	10.4304	11.9924	4.42005	10.028	3.68655	9.77038	6.5598	8.04745	12.2907	10.1382	14.5385
ENSMODG00000001658	-0.169578	0.193084	-0.878258	0.379804	0.454966	-0.429895	0.159852	-2.68934	0.00715941	0.0123393	CPNE1	74.6448	70.9947	87.1982	101.248	87.5185	71.4244	91.9892	86.1944	119.156	100.536	104.912	57.1787	62.1503	39.3199
ENSMODG00000001661	2.19559	1.75672	1.24982	0.211365	0.275827	-1.7971	0.976278	-1.84077	0.065655	0.0937784	RFX4	0.143119	0.350512	0.649326	0.439378	0.0580747	0.198451	0.197921	0.131194	0.0707998	0	0	0	0.0921655	0.0944056
ENSMODG00000001662	1.83895	2.29345	0.801824	0.422655	0.497872	-3.79952	1.17739	-3.22708	0.00125062	0.00244326	NFASC	0.381652	0.286783	0.984463	0.267447	0.493635	0.198451	0.483806	0.41982	0	0	0	0	0.0614437	0
ENSMODG00000001665	1.09597	0.240606	4.55506	5.23695e-06	1.73022e-05	0.645685	0.19858	3.25151	0.00114795	0.00225503	EMC4	49.9169	45.6622	53.7894	50.8723	48.3181	42.4325	50.7557	53.7764	68.8174	43.9221	58.6209	58.4612	57.9721	82.7937
ENSMODG00000001667	0.420109	0.298104	1.40927	0.158756	0.215529	0.837123	0.246828	3.39152	0.000695051	0.00140906	ENSMODG00000001667	34.2056	28.9332	22.4122	26.4773	38.6487	32.6362	35.054	31.0929	73.915	46.4177	79.0717	51.3005	48.602	44.5595
ENSMODG00000001668	-1.77555	0.220545	-8.05073	8.22994e-16	8.94792e-15	-2.232	0.183851	-12.1403	6.45745e-34	1.68709e-32	RNF40	62.4319	50.1392	95.0739	107.934	100.324	46.3474	100.962	61.3987	79.6498	82.9957	90.2938	15.2298	11.1828	14.208
ENSMODG00000001669	1.91648	0.499234	3.83884	0.000123618	0.000326109	2.46065	0.410113	5.99993	1.97402e-09	7.75552e-09	SPAG4	2.1945	2.82003	2.47163	3.43861	1.7132	3.86078	1.82527	2.13846	6.65519	3.63641	7.82596	12.7182	19.2626	5.23951
ENSMODG00000001673	-2.18755	0.211507	-10.3427	4.51661e-25	1.08034e-23	-1.88715	0.176099	-10.7164	8.52623e-27	1.41042e-25	PSME4	88.4796	69.7201	156.655	151.7	166.123	70.0893	142.327	86.6798	204.399	204.78	225.255	26.3984	25.069	25.1591
ENSMODG00000001674	4.32153	2.14907	2.01088	0.044338	0.0697802	3.59826	1.43391	2.5094	0.0120937	0.0199626	VAV2	0.0159022	0.0159324	0	0	0	0.054123	0.0439824	0.0655969	0	0.0713021	0	0.53438	0.307219	0
ENSMODG00000001677	4.19577	2.26046	1.85616	0.0634306	0.0960942	0.986446	1.02836	0.959239	0.337438	0.400702	ENSMODG00000001677	0.0318043	0.0159324	0.062838	0.11462	0.087112	0.0902051	0.241903	0.0393582	0	0	0	0.213752	0.184331	0
ENSMODG00000001681	-0.947369	0.589131	-1.60808	0.107818	0.153826	-1.36335	0.488936	-2.78841	0.00529677	0.00931579	MAP1B	4.56392	5.09836	10.2845	21.6059	14.8962	4.3118	16.6253	4.31628	17.2044	4.91985	11.2221	4.48879	3.22579	1.46329
ENSMODG00000001687	-1.10261	0.360504	-3.05853	0.00222423	0.00467601	-2.46733	0.299757	-8.23108	1.85531e-16	1.3448e-15	MRPS27	12.7694	12.2042	26.769	24.9299	31.2732	10.6442	27.1811	11.4532	15.1512	6.41719	12.4772	2.72534	2.33486	3.49301
ENSMODG00000001689	7.6324	1.47442	5.17655	2.26027e-07	9.254e-07	6.43931	0.923374	6.97367	3.08776e-12	1.58209e-11	ENSMODG00000001689	0.0159022	0.0637295	0.167568	0.0573101	0	0.126287	0.0439824	0.0787163	0.0707998	0.0713021	0	11.7029	3.31796	0.283217
ENSMODG00000001690	2.02942	0.400001	5.07354	3.90486e-07	1.53853e-06	3.79182	0.328545	11.5413	8.17263e-31	1.72927e-29	TDO2	0.429358	0.382377	0.460812	0.439378	0.493635	0.487107	0.505798	0.170552	1.6992	2.35297	2.43638	6.62631	4.79261	3.16259
ENSMODG00000001691	-3.06054	0.470352	-6.5069	7.67173e-11	4.99895e-10	-0.593498	0.398133	-1.4907	0.136039	0.180228	NPAS2	3.10092	2.97936	1.63379	2.23509	1.9455	4.09531	2.33107	2.637	21.24	20.0359	29.9749	1.22907	1.56681	1.88811
ENSMODG00000001692	-4.09029	1.68804	-2.4231	0.0153887	0.02708	-2.87251	1.5848	-1.81255	0.069902	0.0991209	CNTN2	0.143119	0.111527	0.146622	0.0573101	0.087112	0.234533	0.109956	0.118074	0.920398	0.499115	0	0.053438	0	0
ENSMODG00000001693	1.57965	0.424506	3.72115	0.000198318	0.000504439	0.408785	0.351717	1.16225	0.245132	0.303519	GHITM	223.998	198.9	144.632	114.467	177.128	250.048	179.888	215.25	140.042	143.317	120.416	234.219	163.256	265.988
ENSMODG00000001694	-1.40403	0.378713	-3.70737	0.000209425	0.000529405	-0.111472	0.316088	-0.352661	0.724342	0.76644	CTSO	4.19817	3.56885	11.9392	8.30997	7.08511	3.30151	8.4886	4.59178	23.0099	19.109	27.3909	6.94694	3.71734	3.58741
ENSMODG00000001697	4.50166	2.06265	2.18247	0.0290748	0.0478492	-0.0377537	0.64734	-0.0583214	0.953493	0.961684	STK32B	0.190826	0.111527	0.20946	0.248344	0.232299	0.162369	0.153938	0.275507	0	0	0	0.26719	0.184331	0.0472028
ENSMODG00000001698	3.09499	1.83038	1.69091	0.0908547	0.13229	2.06496	1.09312	1.88904	0.058886	0.0850282	ENSMODG00000001698	0.0159022	0.0477972	0.041892	0.0764135	0	0.036082	0.0219912	0.0262388	0	0	0.0738298	0	0.215053	0.141608
ENSMODG00000001699	1.32599	0.447388	2.96384	0.00303825	0.0062064	1.9409	0.369836	5.248	1.53757e-07	4.96827e-07	CTF1	10.7499	5.40108	6.49326	7.54583	6.01073	6.8195	6.46541	12.5553	24.9923	11.8362	21.5583	31.0475	20.7372	26.5752
ENSMODG00000001700	2.17746	3.23266	0.673581	0.500578	0.573659	4.96021	2.76393	1.79462	0.0727137	0.102813	AGMO	0	0	0	0	0	0	0.0219912	0	0	0	0.14766	0.053438	0.307219	0
ENSMODG00000001701	5.25817	0.752068	6.99162	2.7173e-12	2.08869e-11	1.43959	0.589627	2.44152	0.0146256	0.0237651	SLC16A4	5.852	12.9052	2.53447	5.96025	7.02703	14.4328	3.89244	2.5714	0.849598	0.641719	0.959787	8.49665	24.6696	18.8339
ENSMODG00000001702	-2.42221	0.578246	-4.18889	2.80325e-05	8.25835e-05	0.552309	0.49882	1.10723	0.268194	0.328295	ZNF366	0.333945	0.207121	0.754056	1.16531	0.987269	0.234533	0.571771	0.22303	5.09759	5.13375	8.4166	0.961885	0.614437	0.33042
ENSMODG00000001703	5.19751	2.98931	1.7387	0.0820879	0.12086	4.26061	1.97141	2.1612	0.0306802	0.0469232	ENSMODG00000001703	0.0318043	0.0318648	0.020946	0.0191034	0	0.018041	0	0	0	0	0	0	0	0.802448
ENSMODG00000001704	0.0697323	0.183976	0.37903	0.704665	0.762655	-1.44861	0.152422	-9.50397	2.02045e-21	2.16855e-20	ENSMODG00000001704	624.255	664.874	995.752	833.365	805.234	691.729	830.828	628.733	466.642	369.131	385.022	280.389	194.07	223.175
ENSMODG00000001708	-1.12156	0.220445	-5.0877	3.6243e-07	1.43462e-06	-1.03766	0.183615	-5.65127	1.59265e-08	5.69163e-08	RBBP5	16.3474	15.4066	33.1366	32.4948	29.6762	15.9663	31.5574	15.0348	38.3027	30.2321	43.3381	9.1379	10.3225	8.63812
ENSMODG00000001709	-3.50573	3.50715	-0.999596	0.317506	0.391192	-1.23189	3.10678	-0.396518	0.691723	0.737746	CYP4B1	0.095413	0	0	0	0.0580747	0	0	0.0131194	0.1416	0	0.369149	0	0	0
ENSMODG00000001716	-0.335723	0.327837	-1.02405	0.30581	0.378746	-1.06257	0.271341	-3.91601	9.00277e-05	0.000207379	EVC2	29.0851	25.5715	37.5562	36.6785	38.8229	25.5641	38.5066	27.1571	47.0819	11.7649	33.3711	13.6801	14.9615	10.2902
ENSMODG00000001718	-4.49455	3.00305	-1.49666	0.134481	0.186209	0.000599021	2.79177	0.000214567	0.999829	0.999861	LRIT2	0	0.0159324	0	0	0	0	0.0219912	0.0262388	0.424799	0	0.590638	0	0	0
ENSMODG00000001720	0.192628	1.36117	0.141517	0.887462	0.915956	-1.25955	1.01618	-1.23949	0.215163	0.270658	KCNC4	0.174924	0.0637295	0.146622	0.133724	0.203261	0.0902051	0.0659736	0.131194	0.1416	0	0.0738298	0.106876	0	0.0472028
ENSMODG00000001721	-1.37137	0.319361	-4.2941	1.75402e-05	5.32791e-05	-1.0056	0.265077	-3.79359	0.000148483	0.000332562	TNPO1	55.419	46.3951	102.175	89.5184	106.741	48.8009	93.0448	44.7109	110.448	160.073	142.196	32.9178	18.1873	36.9598
ENSMODG00000001722	5.53198	1.00965	5.4791	4.2749e-08	1.93308e-07	5.12366	0.821302	6.23846	4.41905e-10	1.85016e-09	ENSMODG00000001722	0.254435	2.00748	0.377028	0.420274	1.13246	1.98451	0.131947	0.446059	2.40719	0.285209	0.664468	9.08446	37.9415	36.6294
ENSMODG00000001723	-2.7789	0.491189	-5.65749	1.53599e-08	7.37544e-08	-3.4148	0.408978	-8.3496	6.84946e-17	5.14377e-16	PDGFC	54.767	34.398	154.037	70.224	79.0977	36.6954	75.8477	43.8056	104.288	44.6351	47.9155	2.13752	5.92932	7.59965
ENSMODG00000001724	-1.71183	0.394414	-4.34018	1.42368e-05	4.39309e-05	-0.294132	0.327833	-0.897201	0.369612	0.432979	TBC1D8	20.2912	21.4131	16.0446	16.5626	16.0576	27.693	15.8117	17.9604	99.8278	85.1347	59.1377	11.222	15.0537	15.0577
ENSMODG00000001725	-2.36441	0.306483	-7.71466	1.21306e-14	1.19414e-13	-1.46655	0.256139	-5.7256	1.03068e-08	3.76794e-08	SLC12A6	25.6025	20.0748	17.7622	20.517	27.8178	22.2265	25.3998	24.1003	63.0119	67.5944	69.9168	8.06914	8.66356	4.76748
ENSMODG00000001726	-2.8313	0.380194	-7.44698	9.55026e-14	8.593e-13	-1.85147	0.317178	-5.83731	5.30489e-09	2.00246e-08	ENSMODG00000001726	15.7749	15.1676	39.4623	52.5916	41.5815	17.0307	42.597	16.2287	88.4998	73.2986	94.6498	4.48879	9.55449	5.85315
ENSMODG00000001727	5.46464	0.435143	12.5583	3.58014e-36	1.81409e-34	4.91407	0.345756	14.2125	7.65962e-46	3.87003e-44	ENSMODG00000001727	2.57615	1.92782	1.61284	2.57896	2.75855	1.62369	4.31028	3.14865	1.9116	2.21037	4.06064	37.5135	79.4774	82.5105
ENSMODG00000001729	-0.752595	1.23917	-0.60734	0.543625	0.614398	2.2365	1.05712	2.11566	0.034374	0.0519889	LRIT1	0.0159022	0.159324	0.041892	0.0191034	0	0.0902051	0.0879648	0.104955	1.6992	0	1.10745	0.160314	0.430106	0.283217
ENSMODG00000001730	-0.866199	0.47009	-1.84263	0.0653837	0.0986494	-1.53684	0.390236	-3.93823	8.20865e-05	0.000189973	ENSMODG00000001730	5.93151	4.44514	3.01623	6.62887	5.77843	4.76283	4.35426	5.75941	4.60199	2.49557	8.34277	0.80157	2.05836	1.6993
ENSMODG00000001731	0.594324	0.258628	2.29799	0.0215626	0.0366611	-1.76886	0.21019	-8.41553	3.91138e-17	2.99501e-16	EVC	35.7322	29.6502	50.061	45.2368	50.6992	37.0202	41.4314	31.4603	15.0804	7.41542	13.7323	6.78663	14.6236	8.3549
ENSMODG00000001734	-5.61191	0.398271	-14.0907	4.33201e-45	3.69083e-43	-6.15048	0.353225	-17.4124	6.64734e-68	9.77057e-66	ENSMODG00000001734	36.3046	28.7102	57.015	82.0872	64.8404	22.1002	69.6241	40.001	58.6931	36.8632	57.8826	0.320628	0.737324	0.613637
ENSMODG00000001735	-0.248215	0.654138	-0.379453	0.704351	0.762483	-0.506287	0.542062	-0.934002	0.350303	0.413682	MYC	4.83426	6.1021	30.4346	29.9159	33.1026	5.37622	32.2391	5.64134	21.3816	12.1927	31.23	9.1379	10.0768	10.1958
ENSMODG00000001736	-0.763356	0.35545	-2.14758	0.0317475	0.0517582	-1.6937	0.294721	-5.74679	9.09523e-09	3.34407e-08	SPTBN1	1070.92	581.038	631.355	861.658	721.955	672.064	664.838	1017.71	696.812	487.279	779.273	151.871	231.213	249.656
ENSMODG00000001737	-3.09564	0.342524	-9.03774	1.59942e-19	2.49772e-18	-2.85075	0.288003	-9.89834	4.23262e-23	5.16799e-22	CNOT11	22.3425	18.147	42.6461	40.8621	42.3364	15.6416	44.5322	20.4531	58.0559	45.6334	57.6611	4.96974	2.30414	3.02098
ENSMODG00000001738	1.2456	0.438387	2.84131	0.00449283	0.0088664	2.42881	0.363298	6.68545	2.30213e-11	1.08407e-10	HSD3B7	17.556	20.8555	17.4061	17.9381	15.2446	23.5976	16.7133	23.5231	57.9851	92.9067	53.3051	61.0262	72.0427	139.815
ENSMODG00000001741	-2.22005	0.206447	-10.7536	5.69912e-27	1.59501e-25	0.700947	0.172967	4.05249	5.06745e-05	0.000120298	TRIB1	12.2447	10.9455	15.4791	17.1166	16.8707	12.773	19.6821	12.2929	171.831	124.137	216.764	21.9096	23.5637	14.3497
ENSMODG00000001742	-0.135076	0.178189	-0.75805	0.448421	0.523104	1.55806	0.148266	10.5086	7.88813e-26	1.20736e-24	FCHO2	10.734	9.12926	14.9345	16.5244	15.7382	11.1133	12.2711	8.00282	59.8967	49.7689	71.3934	34.3072	28.6942	26.8584
ENSMODG00000001744	-3.36057	3.0591	-1.09855	0.271965	0.342827	-1.30025	2.75431	-0.472078	0.636871	0.688813	SLC6A17	0.0318043	0.0477972	0	0	0.0290373	0.054123	0	0	0	0.142604	0.295319	0	0	0
ENSMODG00000001747	4.65493	0.490272	9.49458	2.211e-21	4.03917e-20	0.664647	0.3617	1.83756	0.0661268	0.0943654	TMEM171	10.7976	9.84621	8.29462	9.83824	9.61136	11.9973	5.65174	10.4168	1.77	0.570417	0.590638	10.6342	12.5038	16.993
ENSMODG00000001748	2.2256	0.308315	7.21859	5.25293e-13	4.34285e-12	2.58857	0.251716	10.2837	8.34851e-25	1.1881e-23	BBX	5.23181	3.9831	4.44055	6.2468	8.82735	4.13139	5.89364	4.34252	11.5404	7.05891	13.3632	35.6966	26.6358	18.1731
ENSMODG00000001750	0.819517	0.267616	3.06229	0.00219653	0.00462333	2.74725	0.221966	12.3769	3.48646e-35	9.67316e-34	RNF149	16.586	14.8808	36.467	29.6102	30.7505	25.2755	29.1383	14.51	172.61	121.214	127.283	143.588	103.41	157.044
ENSMODG00000001752	-2.76744	2.0958	-1.32047	0.186677	0.247877	-8.74209	1.95004	-4.48303	7.35905e-06	1.93763e-05	COL2A1	3.24404	2.8041	7.22637	1.87213	3.891	2.9046	5.82767	4.22444	0	0.213906	0.0738298	0	0	0
ENSMODG00000001755	0.1072	3.12946	0.0342552	0.972674	0.981609	-3.28664	2.31372	-1.4205	0.155462	0.203219	ALX3	0.0159022	0.0159324	0.335136	0.152827	0.174224	0.036082	0.0879648	0.0131194	0	0	0	0	0	0
ENSMODG00000001756	4.16804	1.25261	3.32748	0.000876356	0.0019859	7.56601	1.09726	6.89534	5.37372e-12	2.68199e-11	TMEM174	0	0.0159324	0	0	0.087112	0.072164	0	0.0131194	0.920398	0.142604	0.0738298	0.53438	4.73116	5.85315
ENSMODG00000001757	-4.16907	0.498308	-8.36645	5.93798e-17	7.18189e-16	-2.05895	0.427543	-4.81578	1.46628e-06	4.20953e-06	TMCC2	2.01957	2.35799	6.2838	6.15128	5.86554	1.76802	6.46541	1.99415	16.4964	33.2981	24.5853	0.80157	0.952377	0.566434
ENSMODG00000001760	1.22785	0.422584	2.90557	0.00366584	0.00736804	-1.63747	0.29964	-5.4648	4.63416e-08	1.57735e-07	CRMP1	3.49848	2.62884	3.45609	3.47681	6.44629	2.65203	5.27789	3.12241	1.062	0.784323	0.516809	1.1222	1.16743	0.755245
ENSMODG00000001767	0.0102459	0.286884	0.0357146	0.97151	0.981516	-0.464793	0.237748	-1.95498	0.0505853	0.0740924	ERGIC3	183.702	176.356	172.511	157.889	157.992	178.57	163.417	199.1	200.434	196.651	196.978	122.32	101.751	104.46
ENSMODG00000001770	-0.192244	0.314296	-0.611667	0.540758	0.611877	-0.998385	0.260232	-3.83651	0.000124794	0.000282596	LPCAT4	33.0129	44.4514	77.6678	77.9608	95.8522	38.4274	100.786	39.1745	63.7907	38.931	58.4732	24.3677	32.473	20.1084
ENSMODG00000001771	0.478916	0.390539	1.22629	0.220088	0.285566	0.942359	0.323688	2.91132	0.00359903	0.00651065	ENSMODG00000001771	55.3395	84.5054	57.8738	58.6091	48.7827	68.3754	51.6573	62.9468	126.944	83.78	202.441	83.6305	122.119	107.009
ENSMODG00000001775	-1.86301	0.878183	-2.12144	0.0338848	0.0548647	-0.000368892	0.764248	-0.000482686	0.999615	0.999771	STX1B	0.0636087	0.159324	0.397974	0.0955169	0.261336	0.072164	0.37385	0.118074	1.2744	0.641719	1.18128	0	0.33794	0.0944056
ENSMODG00000001777	1.35851	0.230269	5.89966	3.64253e-09	1.89428e-08	1.69845	0.187344	9.06591	1.23572e-19	1.16181e-18	ANKRA2	5.43854	5.87905	7.89665	7.22107	7.54971	8.29887	6.81727	5.26087	14.868	12.264	12.7726	20.4133	15.9139	19.6836
ENSMODG00000001778	0.379482	0.319963	1.18602	0.235615	0.302754	2.5937	0.266969	9.71534	2.59382e-22	2.97463e-21	KLHDC8A	1.55841	1.65697	3.26758	2.40702	2.23587	2.52574	3.05678	1.48249	14.7972	14.403	18.7528	11.4892	16.344	6.56119
ENSMODG00000001782	3.59866	2.38629	1.50806	0.13154	0.182689	-2.24648	1.20127	-1.87009	0.0614719	0.0884634	UNC13C	0.159022	0.0637295	1.65474	0.745031	1.07438	0.126287	0.72571	0.0262388	0	0	0	0.106876	0.153609	0
ENSMODG00000001783	0.663028	0.596992	1.11062	0.266734	0.337337	0.898071	0.485998	1.84789	0.0646179	0.0924794	EML6	0.445261	0.796619	0.52365	1.49006	1.9455	0.432984	1.84726	0.327985	1.8408	1.35474	1.77191	1.01532	1.59754	1.6993
ENSMODG00000001784	0.111309	2.09475	0.0531371	0.957623	0.973704	-6.7872	1.50884	-4.49829	6.85024e-06	1.8091e-05	ENSMODG00000001784	2.54435	3.18648	0.900679	1.22262	0.987269	2.45358	1.07757	2.13846	0	0	0.0738298	0.053438	0	0
ENSMODG00000001785	0.426594	0.266294	1.60196	0.109163	0.155444	1.14658	0.220501	5.1999	1.99393e-07	6.35857e-07	TNRC6C	21.786	15.9643	26.9156	41.76	36.8193	17.6622	38.3747	22.4341	74.4814	54.3322	75.9709	54.8274	61.413	34.0804
ENSMODG00000001788	0.0384735	0.484376	0.079429	0.936691	0.956563	-1.64802	0.400863	-4.11117	3.93666e-05	9.48334e-05	CEP250	33.0288	18.609	78.1915	108.049	82.2918	25.9791	81.6973	24.507	30.1607	19.5368	25.2498	9.29822	20.7065	12.4615
ENSMODG00000001789	-0.275338	0.32558	-0.845684	0.397729	0.472383	-1.26843	0.269036	-4.71473	2.4203e-06	6.77073e-06	UTP15	16.3156	15.9961	44.217	32.5139	33.9737	20.8554	31.2495	14.1033	19.5408	14.7595	24.1423	7.05382	6.97386	12.2727
ENSMODG00000001792	-0.414843	1.31941	-0.314415	0.753206	0.802333	-2.88101	1.04039	-2.76918	0.00561978	0.00983717	GDF5	0.413456	0.39831	0.293244	0.324757	0.174224	0.451025	0.109956	0.393582	0.0707998	0.0713021	0.14766	0	0.0614437	0.0472028
ENSMODG00000001794	0.0549989	0.269678	0.203943	0.838398	0.87457	0.178733	0.22333	0.800307	0.423533	0.4858	STX4	38.7059	42.3961	47.9664	47.9113	41.4943	54.2132	40.8597	42.2051	64.2155	81.7122	80.3268	41.3076	53.1488	36.3462
ENSMODG00000001795	-2.08968	0.398659	-5.24177	1.5904e-07	6.67315e-07	-0.769939	0.334521	-2.30162	0.0213568	0.0337263	CDK18	6.18594	5.64006	3.9588	6.30411	5.08153	4.27572	4.66213	8.06842	20.2488	23.9575	21.3368	2.61846	3.71734	2.21853
ENSMODG00000001796	9.57918	0.41977	22.8201	2.89814e-115	5.58037e-112	1.20804	0.243403	4.96312	6.93708e-07	2.07059e-06	WDR72	109.614	79.3114	184.828	161.328	175.56	81.798	142.701	60.4016	0.566399	0.713021	0.369149	272.374	211.919	210.005
ENSMODG00000001797	-0.452908	0.236476	-1.91524	0.0554615	0.0853169	-1.58986	0.195837	-8.11825	4.72939e-16	3.33325e-15	STRIP1	102.839	94.3675	113.611	119.453	115.743	100.506	120.336	102.974	86.5174	67.6657	76.2662	23.6196	24.6389	43.993
ENSMODG00000001799	-0.311188	0.41749	-0.745378	0.456043	0.530549	0.00505026	0.345956	0.014598	0.988353	0.990726	ZNF668	5.8838	6.38889	17.1338	24.3377	18.9614	5.6288	19.6381	7.46493	26.2667	19.1803	25.0283	10.5273	9.86171	10.5734
ENSMODG00000001800	-0.664354	0.161445	-4.11505	3.87099e-05	0.000111314	-0.394357	0.133927	-2.94456	0.00323416	0.00590721	WASHC5	73.8019	61.4193	75.7198	74.5605	82.7274	66.86	75.7157	64.285	150.379	111.303	143.673	48.0942	44.8232	46.5892
ENSMODG00000001801	2.35715	0.979056	2.40758	0.0160586	0.0281406	4.09749	0.792795	5.16841	2.36097e-07	7.44765e-07	ONECUT1	0	0.0477972	0.041892	0.0764135	0.0580747	0	0.0659736	0.0262388	0.0707998	0.0713021	0.442979	0.587818	0.737324	0.283217
ENSMODG00000001803	0.264898	0.507158	0.522318	0.601449	0.669919	-0.519182	0.420462	-1.23479	0.216909	0.272592	RTN4	416.494	415.899	253.237	332.169	308.783	513.285	335.212	465.882	366.814	330.485	380.002	321.483	87.6187	288.126
ENSMODG00000001804	1.32414	0.651971	2.03098	0.0422566	0.0668407	1.75273	0.516304	3.39476	0.00068688	0.00139352	MFSD4A	0.111315	0.270851	0.230406	0.17193	0.522672	0.306697	0.637745	0.380462	0.707998	0.713021	0.590638	1.1222	1.22887	0.424825
ENSMODG00000001805	-0.441093	0.348702	-1.26496	0.205886	0.2695	-2.59356	0.288356	-8.9943	2.37737e-19	2.19761e-18	TMC6	62.6068	59.858	55.3813	52.9163	46.8663	61.6281	49.5242	65.8593	21.3108	16.1856	24.3638	5.50412	9.18583	10.2902
ENSMODG00000001807	6.79081	2.06385	3.29037	0.00100057	0.00224992	0.593482	0.601079	0.987361	0.323466	0.386325	GRIA2	0.238532	0.589498	1.50811	0.401171	0.638821	0.775764	0.593762	0.393582	0	0	0	0.213752	1.22887	0.991259
ENSMODG00000001808	-1.44607	0.197277	-7.33013	2.29935e-13	1.97917e-12	-0.502056	0.164405	-3.05377	0.00225985	0.00423943	ZNF646	27.2881	21.2219	46.3954	47.1471	46.5178	23.3631	47.6329	24.2577	99.1198	91.0528	112.96	19.9324	22.1505	19.0227
ENSMODG00000001809	1.17877	0.278618	4.23078	2.3288e-05	6.94457e-05	2.04829	0.224169	9.13724	6.40694e-20	6.16212e-19	COX6A2	1.17676	1.179	2.07366	1.50917	1.62609	1.56957	1.42943	1.25946	3.75239	5.06245	3.47	4.2216	6.63592	4.62588
ENSMODG00000001810	1.96222	1.01545	1.93237	0.0533139	0.082357	0.722273	0.82854	0.871742	0.383349	0.44668	PRSS53	2.46484	2.54918	0.816894	0.668618	0.813045	1.94843	0.571771	3.14865	0.849598	0.784323	1.9934	0.320628	0.798768	6.56119
ENSMODG00000001811	1.96153	0.410728	4.77574	1.79044e-06	6.35832e-06	-0.769947	0.338337	-2.27568	0.0228653	0.0358731	SQLE	51.7933	53.3257	187.907	127.859	115.22	54.0509	70.3059	41.3392	20.178	17.8968	19.2696	34.0935	58.9552	30.9178
ENSMODG00000001813	-0.550346	0.709021	-0.776206	0.437627	0.512406	1.26472	0.609124	2.07629	0.0378672	0.0567596	CLHC1	0.095413	0.0159324	0.10473	0.0955169	0.232299	0.144328	0.263894	0.0918357	0.849598	0.570417	0.590638	0.213752	0.215053	0.33042
ENSMODG00000001814	-0.392849	0.324923	-1.20905	0.226642	0.292925	-0.415959	0.267958	-1.55233	0.120583	0.162116	ZNF572	3.54618	3.47326	3.93785	3.34309	4.09426	4.20356	3.51859	3.0437	7.43398	4.49203	5.02043	1.87033	3.44085	1.6993
ENSMODG00000001815	-0.791224	0.360135	-2.19702	0.0280192	0.0463257	2.26606	0.299418	7.56822	3.78363e-14	2.30186e-13	FAM214A	10.5272	6.83499	8.44124	10.3731	10.2502	10.6442	11.4134	7.34686	84.7474	181.82	87.4883	34.1469	51.1519	31.8147
ENSMODG00000001816	-0.192396	0.258	-0.74572	0.455837	0.530372	-0.986748	0.213187	-4.62856	3.68211e-06	1.00881e-05	CBLB	30.6753	26.4796	33.367	55.6672	53.1383	32.546	40.09	26.921	34.7627	27.3087	35.6598	10.4739	23.195	13.5472
ENSMODG00000001817	-7.3615	0.877183	-8.3922	4.7711e-17	5.83656e-16	-5.53412	0.863248	-6.41081	1.44749e-10	6.30574e-10	ELK4	2.2422	1.78443	2.34595	2.8082	3.19411	1.60565	3.01279	1.45625	14.7264	7.27282	15.5781	0.053438	0.0307218	0.0472028
ENSMODG00000001819	0.459935	0.336562	1.36657	0.171761	0.230391	-1.40551	0.279004	-5.03759	4.71425e-07	1.43514e-06	RPS27A	1339.25	1395.8	1399.11	1122.28	1176.24	1927.61	1194.12	1413.51	712.388	520.577	583.625	485.698	461.166	417.462
ENSMODG00000001820	1.91577	0.739103	2.59202	0.00954141	0.0175775	-2.18105	0.541937	-4.02454	5.7087e-05	0.000134674	TMC8	2.32172	4.22208	3.30947	3.59143	5.40094	3.2113	9.43423	1.44313	0.353999	0.285209	0.442979	0.320628	0.368662	1.55769
ENSMODG00000001821	-2.70307	0.252071	-10.7234	7.90138e-27	2.1954e-25	-3.24954	0.211093	-15.3939	1.79943e-53	1.3971e-51	AHCYL1	62.909	64.096	129.3	109.883	127.038	58.2544	131.815	68.9292	107.616	78.4323	101.885	9.72572	8.5714	5.80595
ENSMODG00000001823	2.53408	0.252197	10.048	9.3723e-24	2.05539e-22	1.53175	0.206929	7.4023	1.33847e-13	7.76508e-13	ARPP19	30.6912	24.1376	57.3083	56.0493	52.7899	24.9146	52.559	31.6702	34.4087	22.6741	35.2168	78.8211	86.82	125.182
ENSMODG00000001824	-0.760067	0.47327	-1.60599	0.108276	0.154353	2.51318	0.393762	6.38247	1.74254e-10	7.54162e-10	SLC45A3	2.14679	3.02715	7.58246	6.68618	6.85281	2.48966	5.95962	2.42709	100.465	21.0341	80.1053	19.8255	19.6927	23.507
ENSMODG00000001825	0.0592065	0.257291	0.230115	0.818003	0.857831	0.136876	0.213172	0.642092	0.520813	0.58081	CUL1	60.6986	49.5975	128.42	124.821	127.619	59.7879	119.61	52.7793	155.193	122.212	142.049	67.1716	82.6111	90.1574
ENSMODG00000001827	-7.1013	0.892316	-7.95827	1.74456e-15	1.84874e-14	-3.93512	0.81081	-4.85332	1.21411e-06	3.52339e-06	CSF1	0.445261	0.477972	3.60271	1.18441	3.10699	1.06442	3.05678	0.551014	19.6116	14.5456	30.1226	0.106876	0.0614437	0.0944056
ENSMODG00000001828	-0.945694	0.333896	-2.8323	0.00462142	0.00909407	1.9909	0.277458	7.17552	7.2035e-13	3.89835e-12	MTSS1	10.6704	8.30077	17.8879	21.4722	21.8941	9.86843	19.8361	11.3351	121.209	203.14	180.219	44.2467	33.1489	68.2081
ENSMODG00000001829	-1.83841	0.495154	-3.7128	0.000204978	0.000519391	-2.73541	0.411376	-6.64941	2.94266e-11	1.37293e-10	ALCAM	34.6349	34.5414	68.6191	111.793	76.4263	41.4582	82.6209	37.2722	57.9143	30.3747	57.1443	1.76345	10.1382	10.4318
ENSMODG00000001832	1.53009	0.175307	8.72808	2.59035e-18	3.59508e-17	-0.114802	0.144615	-0.793848	0.427284	0.489286	ENSMODG00000001832	205.647	161.22	330.507	325.655	321.385	157.967	319.752	203.823	123.617	122.568	114.215	185.27	198.371	191.266
ENSMODG00000001833	0.229004	0.225342	1.01625	0.309509	0.382639	-0.240694	0.185351	-1.29858	0.194087	0.247134	MTIF2	21.3725	17.5894	23.0616	22.924	31.883	23.3812	28.5886	15.7564	28.3199	22.3889	25.7666	11.3289	18.1873	19.8252
ENSMODG00000001835	1.58778	0.273827	5.79849	6.69161e-09	3.36327e-08	0.844043	0.224407	3.76122	0.000169088	0.000374529	ENSMODG00000001835	20.3707	21.9548	23.271	23.2297	18.3806	24.1208	20.2539	20.4531	21.948	21.6045	16.6855	36.9257	32.473	30.5402
ENSMODG00000001837	0.681522	0.250932	2.71597	0.00660824	0.0126307	0.544844	0.206572	2.63755	0.00835081	0.0142171	BCKDK	19.3688	15.2632	20.1501	21.1283	19.426	16.7601	20.056	20.5712	22.656	30.9451	26.3572	25.4365	18.9861	26.6224
ENSMODG00000001838	-0.781717	0.288143	-2.71295	0.00666875	0.0127325	1.58098	0.239286	6.60709	3.91938e-11	1.80071e-10	ARHGEF28	24.1395	21.0148	31.2724	29.5911	24.885	23.7059	23.1787	20.1907	230.1	168.772	192.253	91.0584	56.8047	38.2815
ENSMODG00000001840	1.5127	0.237264	6.37559	1.8226e-10	1.1328e-09	1.01757	0.193681	5.25385	1.48954e-07	4.82277e-07	TATDN1	16.6655	11.0093	27.2927	22.7521	19.7454	17.2653	20.1439	10.1282	23.9304	16.2569	17.9406	27.9481	29.8002	32.9476
ENSMODG00000001842	2.0947	1.19011	1.76009	0.0783928	0.115907	-2.63879	0.750436	-3.51634	0.000437543	0.000914159	EPS8L3	0.349848	0.860349	2.38785	2.52164	2.58432	0.306697	1.82527	0.406701	0	0.142604	0.0738298	0.106876	0.215053	0.188811
ENSMODG00000001843	-0.287562	0.581902	-0.494175	0.621182	0.688672	0.636264	0.482575	1.31848	0.187344	0.239484	RAB29	5.8997	6.32516	3.89596	2.2542	3.16507	6.7293	2.94682	6.66465	15.7884	14.1891	15.1351	9.8326	5.25344	5.0035
ENSMODG00000001844	-2.38151	1.63232	-1.45897	0.144573	0.198556	-2.75652	1.4907	-1.84914	0.0644378	0.0922559	MMP24	0.0318043	0.143391	0.10473	0.152827	0.174224	0.108246	0.131947	0.131194	0.0707998	0.142604	0.221489	0	0.0307218	0
ENSMODG00000001846	-0.646332	0.34065	-1.89735	0.0577821	0.0884133	0.256566	0.282507	0.908176	0.363785	0.427063	SYNGR2	88.7023	80.1718	69.7921	64.1491	69.6896	81.7438	71.2735	92.1637	204.753	264.103	216.838	77.5386	74.5312	91.3846
ENSMODG00000001847	0.0869311	0.257903	0.337069	0.736065	0.787779	0.143788	0.21343	0.673699	0.500503	0.561162	RNF139	29.9597	20.5368	53.7684	47.9304	55.1129	23.0745	49.876	21.9881	63.7907	50.981	58.3994	33.7194	37.7264	29.4546
ENSMODG00000001848	0.635552	0.381851	1.6644	0.0960328	0.139041	0.641593	0.311095	2.06237	0.0391725	0.0585611	PROCR	2.60795	3.298	2.93244	2.86551	2.84566	3.66233	2.48501	2.08598	4.17719	5.34766	3.83915	4.48879	4.70044	2.36014
ENSMODG00000001852	0.63158	0.569628	1.10876	0.267534	0.338149	-1.54077	0.470988	-3.27136	0.0010703	0.00211393	EZH2	20.5615	21.9389	107.558	86.1944	81.3045	23.2007	86.4914	18.3409	17.6292	16.043	18.0145	9.24478	11.9201	22.9406
ENSMODG00000001854	3.24389	0.517419	6.26937	3.62502e-10	2.17107e-09	-0.0483434	0.425242	-0.113685	0.909488	0.926081	TK1	28.2104	32.04	120.042	89.6712	111.387	37.5614	105.272	22.5522	9.91198	9.55448	10.0409	41.0938	33.241	79.0175
ENSMODG00000001856	0.0382972	0.246629	0.155283	0.876599	0.907029	0.109027	0.203978	0.534506	0.592991	0.647649	KAT8	20.7523	20.6165	34.2258	35.1311	28.9212	35.5408	31.7553	18.0392	42.6923	44.9916	46.8081	19.2377	28.94	28.4161
ENSMODG00000001859	-0.94831	0.571516	-1.65929	0.0970576	0.140356	-1.68781	0.474305	-3.5585	0.000372984	0.000787565	SLC41A1	6.15414	18.9595	5.25745	5.82653	12.1086	6.65713	13.8545	6.19235	8.14198	7.55803	11.296	3.42003	1.72042	2.45455
ENSMODG00000001864	0.32894	0.366232	0.898174	0.369093	0.444014	0.189796	0.303602	0.625148	0.531874	0.59133	PDIA4	171.409	157.794	441.228	365.581	352.891	179.165	356.543	173.241	244.543	513.589	304.991	182.651	255.483	320.838
ENSMODG00000001866	0.59136	0.160621	3.68172	0.00023167	0.00058197	0.43294	0.131634	3.28896	0.00100558	0.00199307	STXBP6	24.7438	21.0307	34.6656	38.9327	32.4057	21.559	29.4902	27.9443	36.0371	41.5691	39.4989	31.3681	34.9615	31.3899
ENSMODG00000001868	1.07891	0.278205	3.87813	0.000105265	0.000281002	-0.311301	0.225857	-1.37831	0.168107	0.217635	TMEM65	15.7431	13.4947	21.5534	29.3046	18.3226	13.1158	18.0108	17.0421	8.07118	13.9039	9.15489	10.4204	12.3195	14.208
ENSMODG00000001870	6.55566	0.354725	18.4809	2.94041e-76	1.18797e-73	5.6134	0.291778	19.2386	1.75866e-82	4.90768e-80	PM20D1	35.112	19.9951	21.3021	34.7299	34.0608	31.68	26.9392	15.7695	25.9127	18.6099	22.0013	1412.42	1320.15	679.768
ENSMODG00000001872	-0.693084	0.331139	-2.09303	0.0363465	0.0584135	2.34824	0.274777	8.546	1.27433e-17	1.01899e-16	HEXB	37.2906	31.0522	45.9765	39.8496	41.6105	27.2058	44.3343	40.9062	339.627	651.701	437.737	170.681	109.124	214.348
ENSMODG00000001873	2.83181	0.28463	9.94909	2.5451e-23	5.42701e-22	3.92526	0.233796	16.7892	2.92647e-63	3.75661e-61	MYO5A	4.389	3.55292	4.35677	4.48929	6.27206	3.71645	5.60776	4.69674	17.2752	7.70063	21.706	54.2396	59.4468	64.9039
ENSMODG00000001874	-0.473136	0.432708	-1.09343	0.274204	0.345239	0.192044	0.358793	0.53525	0.592477	0.647344	PRSS8	107.833	105.122	88.9158	94.0841	70.3284	94.8957	84.2483	112.092	140.113	355.798	202.367	83.4168	82.0273	120.178
ENSMODG00000001875	-2.6608	0.333378	-7.98132	1.44781e-15	1.54361e-14	-1.32693	0.28118	-4.71915	2.36834e-06	6.63307e-06	PARP6	6.18594	6.51635	12.6514	16.0659	9.98884	7.93805	9.80808	6.37602	36.3911	33.7972	35.8813	2.35127	5.13055	1.7465
ENSMODG00000001876	-2.61235	0.516572	-5.05709	4.25699e-07	1.66738e-06	0.989904	0.42911	2.30688	0.0210616	0.0333038	GSTM3	7.79206	13.9408	19.0399	8.69203	18.642	13.0256	18.3407	6.16611	220.966	281.715	216.026	6.30569	25.9292	34.222
ENSMODG00000001877	-0.344751	0.641069	-0.537775	0.590732	0.659853	-1.15626	0.526831	-2.19474	0.028182	0.0434324	ZPLD1	1.70153	1.78443	0.795948	0.802342	1.97454	2.48966	3.51859	1.53497	1.6284	1.92516	1.32894	0.320628	1.10599	0.708042
ENSMODG00000001878	-0.172459	0.249144	-0.692206	0.488808	0.56228	-0.317571	0.20651	-1.5378	0.124098	0.166227	TRPC4AP	209.829	175.591	186.629	194.893	198.935	172.039	194.182	220.051	274.279	294.906	251.39	120.716	130.015	152.796
ENSMODG00000001879	0.109601	2.0383	0.0537707	0.957118	0.973396	-5.41999	1.45558	-3.72359	0.000196411	0.000431576	ENSMODG00000001879	0.874619	0.748822	0.691218	0.668618	0.493635	1.13658	0.439824	0.800283	0.0707998	0	0	0.053438	0	0
ENSMODG00000001880	-0.811872	0.296656	-2.73675	0.00620501	0.011918	-0.342999	0.246969	-1.38884	0.164883	0.214023	ENSMODG00000001880	4.85016	4.41327	8.23178	7.16376	7.54971	5.26798	7.89484	4.78858	14.3724	9.41188	15.8734	1.81689	5.86787	4.62588
ENSMODG00000001881	-1.00293	0.629318	-1.59368	0.111009	0.1577	-2.35	0.522374	-4.49869	6.83749e-06	1.80598e-05	SOCS3	10.7976	11.6466	4.4615	5.29163	5.89458	11.5643	5.76169	11.9124	3.75239	6.27459	6.42319	0.748132	2.3963	1.46329
ENSMODG00000001883	10.6372	1.26985	8.37672	5.4421e-17	6.61121e-16	8.02117	1.04674	7.66301	1.81624e-14	1.13507e-13	PRSS36	0.906423	0.509836	71.7191	7.08735	4.09426	0.829887	8.44462	1.73176	1.416	3.99292	1.9934	2709.84	1944.2	2026.37
ENSMODG00000001884	-0.472678	0.253299	-1.86609	0.0620294	0.094164	-3.22045	0.207221	-15.5411	1.82836e-54	1.48545e-52	POLR3B	27.5903	23.6755	49.642	43.9951	50.2346	29.3527	45.5658	23.7854	9.69958	4.84854	10.2623	2.93909	3.16435	3.58741
ENSMODG00000001885	1.25889	0.480873	2.61793	0.00884654	0.0163977	0.0977109	0.397413	0.245868	0.805785	0.837945	CCDC88A	20.1639	14.3073	46.9819	49.4586	69.196	16.9766	56.7813	14.9167	28.6031	18.0394	22.5181	23.8868	46.5743	20.8164
ENSMODG00000001886	-1.14336	0.32977	-3.46716	0.000525998	0.00124088	-0.0219305	0.274013	-0.0800348	0.93621	0.947926	MLLT1	13.3896	9.78248	24.3812	32.8005	28.776	10.2112	29.0504	15.1267	69.9502	46.0612	80.3268	12.5579	19.3855	16.5682
ENSMODG00000001887	-0.410903	1.18178	-0.347698	0.728067	0.78071	-0.476947	0.975167	-0.489093	0.624776	0.677788	SLC26A9	0.826912	0.270851	0.041892	0.22924	0.116149	0.216492	0.197921	0.393582	0.353999	0.641719	0.369149	0.160314	0	0.424825
ENSMODG00000001888	-2.48661	0.731187	-3.40078	0.000671938	0.00155675	-0.907017	0.607729	-1.49247	0.135576	0.179689	NFKBIZ	2.40123	2.64478	15.8771	26.8402	16.5222	12.2679	14.976	1.66616	46.1615	52.5497	45.4053	4.80942	6.45159	3.06818
ENSMODG00000001889	0.40392	0.569026	0.709844	0.477801	0.551529	-1.04921	0.471673	-2.22444	0.0261191	0.0405223	FUS	103.778	88.0264	484.984	453.399	422.958	93.0195	481.08	105.598	168.787	101.392	159.177	87.3712	90.8138	129.855
ENSMODG00000001890	0.472178	0.848941	0.556197	0.578076	0.647444	-0.300794	0.692711	-0.434227	0.664124	0.713122	ENSMODG00000001890	1.70153	2.69257	0.544596	0.515791	0.842083	1.46132	0.637745	0.564134	1.4868	0.926928	0.959787	0.320628	0.645159	1.6049
ENSMODG00000001891	2.76378	0.351808	7.85595	3.96753e-15	4.08092e-14	2.05713	0.290897	7.0717	1.5305e-12	8.0081e-12	NXPE3	45.0826	74.8982	57.2036	61.0353	59.5846	68.1048	68.3926	47.033	66.9059	46.9168	61.1311	296.207	224.853	122.68
ENSMODG00000001892	0.516705	0.242763	2.12843	0.0333012	0.0540244	-0.611556	0.196967	-3.10486	0.0019037	0.00361532	GFM2	15.0116	10.834	22.7893	14.4039	17.3063	17.4457	14.8441	11.9911	10.6908	9.55448	12.6987	7.96227	9.58522	8.3077
ENSMODG00000001893	1.44241	0.249363	5.78437	7.27844e-09	3.63733e-08	0.0413149	0.205643	0.200906	0.840772	0.868025	PGS1	89.3384	88.2335	90.9895	98.3441	91.6128	95.8158	79.4102	98.0412	58.9055	48.6281	56.5536	87.8521	70.7831	84.7291
ENSMODG00000001894	0.626798	0.201595	3.10919	0.00187599	0.00400512	0.616536	0.165783	3.71895	0.000200056	0.000439184	CFAP36	22.422	19.0073	23.5014	23.8792	23.8106	22.6054	21.5294	20.3219	35.7539	36.4354	29.6796	29.3375	30.1996	27.5192
ENSMODG00000001895	0.669555	0.185973	3.60028	0.000317877	0.000778816	-2.70023	0.154052	-17.528	8.76141e-69	1.3828e-66	PKM	3149.49	2767.61	4312.01	3367.62	3593.89	3013.88	3636.55	2878.03	474.996	532.199	471.551	470.201	370.075	456.451
ENSMODG00000001896	1.00872	1.00437	1.00433	0.315218	0.388699	2.89214	0.833275	3.47081	0.000518894	0.00107376	GABBR2	0.747402	0.764755	0.167568	0.152827	0.43556	0.721641	0.285886	0.275507	0.424799	6.7024	0.442979	3.20628	4.20889	1.79371
ENSMODG00000001897	1.20681	0.765092	1.57734	0.114716	0.162106	-5.4135	0.597043	-9.06718	1.22132e-19	1.15051e-18	FER1L6	43.1426	51.7325	15.0811	18.3965	20.7327	57.9477	22.585	40.985	0.566399	0.784323	0.369149	0.908446	0.368662	0.944056
ENSMODG00000001899	-1.43689	0.928748	-1.54713	0.121832	0.170866	1.28209	0.770307	1.66439	0.096034	0.132348	GSTM4	15.0912	40.8347	5.02704	3.47681	9.52425	30.6336	9.28029	9.56403	111.014	251.411	154.526	11.8098	22.0276	74.722
ENSMODG00000001900	0.0738352	0.290967	0.253758	0.799682	0.842151	-1.08508	0.240904	-4.5042	6.66229e-06	1.76164e-05	NSA2	122.192	119.302	117.402	104.897	112.404	157.606	111.671	109.914	96.7834	74.7246	84.3875	47.7202	52.7187	47.2028
ENSMODG00000001901	-1.25388	0.54477	-2.30167	0.021354	0.0363418	-0.813331	0.454391	-1.78994	0.0734643	0.103775	GRAMD2A	3.59389	2.23053	2.47163	2.8082	3.07796	4.34788	2.15514	4.98537	11.3988	2.92339	7.45681	1.81689	1.9662	1.08566
ENSMODG00000001902	2.25812	1.25915	1.79337	0.0729141	0.108654	2.95257	1.00189	2.94699	0.00320888	0.00586716	CTSG	0.270337	0.0637295	0.062838	0.0764135	0.0290373	0.018041	0	0.104955	0.353999	0.213906	0.0738298	0.106876	1.29032	0.33042
ENSMODG00000001903	-1.72593	0.297937	-5.79293	6.91698e-09	3.47292e-08	-0.790238	0.252064	-3.13507	0.00171815	0.00328366	CEP97	3.19633	4.03089	4.85947	4.33646	7.66586	5.39426	7.41104	3.64719	14.5848	13.0483	16.5379	1.92377	2.88785	2.50175
ENSMODG00000001905	-0.577173	0.273887	-2.10734	0.0350883	0.0566183	-0.169746	0.227544	-0.745991	0.455673	0.517334	SENP8	1.73334	1.73663	2.15744	1.85303	2.4101	2.25513	2.61695	1.70552	4.60199	3.56511	4.50362	1.76345	1.62826	1.27448
ENSMODG00000001906	-0.960045	0.372538	-2.57704	0.00996513	0.0182759	-1.02202	0.308951	-3.30802	0.000939568	0.00187088	EFCAB14	149.083	145.367	103.704	111.755	107.729	111.421	110.528	131.522	224.436	136.258	205.69	31.3147	62.1503	66.0839
ENSMODG00000001909	-1.86307	0.803691	-2.31814	0.0204416	0.0350024	0.15435	0.666763	0.231492	0.816933	0.847615	TCP11L2	14.0098	48.3229	5.29934	7.64135	8.0143	22.8399	8.04878	19.6791	106.129	116.722	133.115	18.1155	12.1966	23.271
ENSMODG00000001912	-3.39887	0.402588	-8.44255	3.10501e-17	3.89999e-16	2.19816	0.3432	6.4049	1.50467e-10	6.54892e-10	MYO5C	0.95413	0.860349	0.816894	0.534894	1.68417	0.956174	1.27549	1.46937	106.483	55.4731	85.3472	3.95441	3.77879	4.9563
ENSMODG00000001913	3.20759	2.79494	1.14764	0.251117	0.320258	-1.12224	1.71736	-0.653467	0.513455	0.573934	ACER1	0.190826	0.159324	0	0.0191034	0.0580747	0.613394	0	0.144313	0	0	0	0	0.0614437	0.141608
ENSMODG00000001914	0.70323	0.458011	1.5354	0.124685	0.174465	-2.09146	0.367583	-5.68976	1.27218e-08	4.60276e-08	FAM169A	8.71439	6.7394	15.0811	16.1806	18.4968	6.49476	15.9436	7.15006	4.67279	1.14083	1.84574	3.04597	2.21197	1.41608
ENSMODG00000001915	-2.90473	0.951594	-3.05249	0.00226951	0.00476079	-0.136334	0.789419	-0.172702	0.862886	0.886788	RAB7B	26.0318	26.5912	17.3852	17.3459	15.564	25.0229	13.0188	27.3408	15.576	598.082	24.3638	18.3292	16.7741	16.6154
ENSMODG00000001916	-0.0883917	0.268825	-0.328808	0.742301	0.793042	-1.38138	0.222842	-6.1989	5.68575e-10	2.3554e-09	RPL24	746.161	823.338	868.757	713.587	753.257	931.403	757.927	785.077	565.62	499.828	475.464	277.771	239.538	277.93
ENSMODG00000001917	0.00806697	0.483916	0.0166702	0.9867	0.989475	-2.20913	0.400916	-5.51021	3.58398e-08	1.23386e-07	CKAP4	90.1653	72.3808	266.664	387.244	286.715	72.5068	292.791	98.5397	65.9855	45.9899	67.1113	28.6962	29.0321	40.264
ENSMODG00000001918	2.25878	0.182139	12.4014	2.56818e-35	1.215e-33	1.20685	0.149118	8.0933	5.80702e-16	4.07189e-15	ATPAF1	53.6698	58.3444	64.8489	74.8852	74.3065	57.4606	76.0896	53.2909	58.0559	33.2981	52.936	97.6847	134.377	144.016
ENSMODG00000001919	-0.181226	0.161521	-1.122	0.261864	0.331834	-0.106777	0.133535	-0.799624	0.423929	0.486167	FAM91A1	38.6582	26.862	47.1495	51.1779	56.3905	32.1671	44.3782	28.1148	71.2246	59.1808	62.6077	33.5056	28.9707	30.8234
ENSMODG00000001920	5.5763	3.20155	1.74175	0.0815528	0.120219	6.88944	2.428	2.8375	0.00454685	0.00809071	CATSPERB	0	0	0	0	0	0	0	0	0	0	0	0.53438	0.307219	0.188811
ENSMODG00000001922	-2.0251	0.824474	-2.45623	0.0140404	0.0249236	1.61621	0.684045	2.36272	0.0181413	0.0290198	AMPD2	6.01102	6.16583	19.4798	17.8425	17.916	4.51025	24.1463	5.90372	44.6039	531.13	41.7138	19.398	29.5544	42.7185
ENSMODG00000001926	-0.499113	0.699279	-0.713754	0.475379	0.549121	1.25182	0.579929	2.15857	0.0308833	0.0471838	NUAK1	7.3309	8.20518	32.8015	55.5908	41.0007	8.10041	39.2543	8.9343	49.4891	168.772	119.53	20.5202	61.5973	55.7465
ENSMODG00000001927	-0.764192	0.293768	-2.60134	0.00928591	0.0171396	-0.329952	0.24411	-1.35165	0.176488	0.226962	ZBTB11	6.01102	7.16957	15.521	14.5568	12.1376	9.30916	12.403	4.85417	21.5232	18.3246	21.5583	7.05382	5.6221	7.12763
ENSMODG00000001929	5.10607	1.32584	3.8512	0.000117541	0.000311442	3.55585	0.878172	4.04915	5.14045e-05	0.000121986	ANXA13	0.143119	0.0637295	0.230406	0.152827	0.232299	0.162369	0.109956	0.0393582	0.1416	0.0713021	0	2.6719	1.32104	0
ENSMODG00000001931	2.01704	2.3467	0.859521	0.390053	0.464671	-4.31694	1.23059	-3.50804	0.00045142	0.00094162	ENSMODG00000001931	0.636086	0.892214	0.397974	0.420274	0.203261	0.992256	0.37385	1.10203	0	0	0	0.053438	0	0.0472028
ENSMODG00000001932	-2.01444	0.377329	-5.33868	9.36245e-08	4.04564e-07	0.0374851	0.31344	0.119593	0.904806	0.922045	PCSK5	26.6361	19.5968	38.3521	41.6262	36.0353	19.7369	24.4102	32.0507	296.581	104.101	175.346	25.9174	15.1151	34.8829
ENSMODG00000001933	2.61058	1.75438	1.48804	0.13674	0.188904	7.88009	1.83596	4.29209	1.77001e-05	4.45859e-05	GNAT2	0	0	0	0	0	0	0	0	0.0707998	0.499115	0	1.1222	0.245775	0.660839
ENSMODG00000001934	0.128832	0.188335	0.684055	0.49394	0.567268	2.21076	0.156478	14.1282	2.54422e-45	1.24337e-43	MYO9A	22.4857	15.4863	23.1663	22.2554	28.3404	15.5694	22.453	19.8759	160.645	101.32	155.116	80.6914	92.9336	74.5332
ENSMODG00000001935	-1.15948	0.39906	-2.90552	0.00366639	0.00736836	-0.433323	0.331084	-1.3088	0.190601	0.243242	ENSMODG00000001935	34.7144	22.7674	86.2347	81.7815	87.0539	23.3631	73.9124	27.144	142.945	110.661	134.296	32.4369	35.3608	27.2832
ENSMODG00000001937	-6.241	0.643687	-9.69571	3.14447e-22	6.15312e-21	-0.32255	0.535181	-0.602693	0.546713	0.605206	TC2N	16.2997	14.4825	9.02773	10.4878	9.14676	15.2266	7.27909	8.65879	413.896	2148.4	580.524	5.66443	6.48231	12.1783
ENSMODG00000001939	1.55256	1.07699	1.44156	0.149425	0.20449	-0.135755	0.88234	-0.153857	0.877722	0.89997	CTSE	3.91193	5.27362	1.02635	0.764135	1.4809	3.64428	1.23151	3.13553	0.2124	3.4225	0.14766	1.76345	1.10599	3.77623
ENSMODG00000001941	-2.22825	0.518267	-4.29943	1.71239e-05	5.21297e-05	-0.740117	0.457603	-1.61738	0.105797	0.144272	ENSMODG00000001941	0.445261	0.462039	0.879733	1.18441	0.348448	0.685558	0.593762	0.380462	2.54879	2.56688	2.80553	0.26719	0.215053	0.472028
ENSMODG00000001942	1.50755	0.512752	2.94012	0.0032808	0.00666229	-1.10755	0.422135	-2.62368	0.00869846	0.0147776	GASK1B	23.1376	30.7814	62.084	73.6435	65.2178	28.0538	58.3866	18.026	11.5404	10.3388	9.81936	8.17602	8.94006	32.5227
ENSMODG00000001943	1.02292	0.18053	5.6662	1.46001e-08	7.03518e-08	-0.0478711	0.148265	-0.322874	0.74679	0.786278	PCNP	56.9456	57.5637	88.5597	88.2767	85.2826	68.8265	86.2935	50.6539	53.9495	53.0488	49.8351	65.0341	46.605	63.299
ENSMODG00000001944	0.694386	0.610765	1.13691	0.255575	0.324889	2.33285	0.50635	4.6072	4.08131e-06	1.11012e-05	KLHL38	0.190826	0.270851	0.146622	0.515791	0.493635	0.487107	0.351859	0.144313	1.6284	0.641719	2.43638	1.49626	0.737324	1.84091
ENSMODG00000001946	-0.0588941	0.240549	-0.244832	0.806587	0.848077	-1.35744	0.199334	-6.80989	9.76726e-12	4.75128e-11	ENSMODG00000001946	277.35	330.47	715.662	624.508	521.772	394.467	577.225	260.144	279.376	282.642	269.7	141.344	142.949	156.336
ENSMODG00000001947	-0.071726	0.328478	-0.218359	0.82715	0.865799	1.59763	0.275082	5.80781	6.32935e-09	2.36185e-08	ENSMODG00000001947	1.08135	0.844416	1.27771	0.878755	1.21957	1.33503	0.747701	0.997073	5.94719	4.42073	5.38957	3.09941	2.42703	2.69056
ENSMODG00000001948	0.469476	0.405339	1.15823	0.24677	0.315319	1.53777	0.334461	4.59775	4.27078e-06	1.15871e-05	GNB5	1.19266	1.6251	2.6392	2.99923	1.62609	1.35308	1.20952	1.16763	6.30119	3.85031	6.42319	2.61846	6.88169	3.06818
ENSMODG00000001949	-2.40857	1.39423	-1.72752	0.0840738	0.123434	-0.0335511	1.30001	-0.0258083	0.97941	0.98365	NR2E3	0.0318043	0.0477972	0	0.0573101	0.0290373	0.036082	0.0219912	0.0262388	0.283199	0.142604	0.369149	0	0.0307218	0.0472028
ENSMODG00000001950	3.59658	0.644126	5.58366	2.35511e-08	1.1055e-07	2.84764	0.532935	5.34332	9.12618e-08	3.02036e-07	BCL2L10	27.9242	27.2603	22.9149	26.3435	13.996	34.2418	13.3926	26.3306	34.6919	3.92162	34.4047	84.8061	213.886	172.243
ENSMODG00000001951	-1.53464	0.280201	-5.47694	4.32735e-08	1.95365e-07	-0.870218	0.235706	-3.69196	0.000222529	0.0004852	MKNK1	4.18227	5.87905	9.698	11.8441	8.21757	5.82725	8.88445	4.55243	17.346	17.2551	17.35	3.09941	2.6728	4.15385
ENSMODG00000001952	-1.6523	0.583513	-2.83164	0.00463105	0.00910928	-1.22114	0.48399	-2.52306	0.0116338	0.0192928	KHSRP	37.8471	30.3831	161.41	194.052	156.511	26.2858	168.101	42.7954	195.762	162.355	214.845	30.6734	36.0675	33.1836
ENSMODG00000001954	2.13193	0.325401	6.5517	5.68849e-11	3.77436e-10	2.49807	0.253953	9.83672	7.82219e-23	9.34925e-22	CD70	0.763304	1.38612	1.61284	1.31813	1.68417	1.13658	1.27549	0.944596	2.61959	2.13906	2.7317	7.96227	5.46849	4.48427
ENSMODG00000001955	1.24007	0.237316	5.22539	1.73788e-07	7.25246e-07	-0.0866152	0.195346	-0.443394	0.657481	0.707093	OSTF1	61.7163	58.5356	85.8158	76.146	79.8527	73.914	66.8093	56.7676	41.0639	53.6192	31.8945	56.484	55.8523	54.8025
ENSMODG00000001956	-0.0483587	0.654973	-0.0738332	0.941143	0.960345	3.75308	0.550908	6.81254	9.58877e-12	4.67068e-11	TMEM144	0.540674	0.637295	0.083784	0.286551	0.464597	0.865969	0.307877	0.406701	12.6732	11.1944	7.23532	6.78663	6.23654	3.58741
ENSMODG00000001957	1.905	0.522988	3.64254	0.000269963	0.000670036	-0.0851181	0.375964	-0.226399	0.820891	0.85096	DNAH17	1.62202	1.0834	1.29865	1.66199	1.56802	2.201	1.0116	1.52185	0.778798	0.499115	0.516809	0.80157	1.78187	1.08566
ENSMODG00000001959	3.57573	0.468792	7.62755	2.39261e-14	2.29317e-13	3.70619	0.364485	10.1683	2.74675e-24	3.73771e-23	SLC25A41	0.36575	0.748822	0.984463	1.16531	0.784008	0.974215	0.769692	0.655969	1.062	1.35474	1.62426	12.077	10.4454	3.91783
ENSMODG00000001960	1.15399	0.403568	2.85947	0.00424352	0.00842275	-0.42745	0.323029	-1.32325	0.185751	0.237619	AVPR1B	7.76026	5.97464	7.14259	4.98598	7.05607	4.9252	6.17953	4.51307	2.69039	3.85031	2.80553	4.70255	5.03838	1.84091
ENSMODG00000001961	-0.567157	0.541353	-1.04767	0.294792	0.366966	0.700757	0.45108	1.55351	0.120302	0.161817	ENSMODG00000001961	0.906423	0.876281	1.8642	1.47096	1.97454	1.53349	1.2535	0.734686	4.95599	3.63641	5.90638	1.28251	3.6559	0.424825
ENSMODG00000001962	1.57244	0.258886	6.07387	1.24866e-09	6.98111e-09	-0.458777	0.213681	-2.14702	0.0317919	0.0484183	MAPK6	193.927	124.448	205.061	165.798	182.935	144.364	164.56	167.272	69.4547	49.4124	74.6419	133.061	82.7339	94.6416
ENSMODG00000001964	-0.51662	0.209511	-2.46584	0.0136692	0.0243343	0.0163582	0.173843	0.0940975	0.925032	0.938533	SENP7	13.9621	11.4076	13.5102	13.5634	15.9705	14.9199	14.1403	12.2273	33.1343	26.0966	33.8879	10.9548	14.2242	10.479
ENSMODG00000001966	1.45764	0.463506	3.14481	0.00166196	0.00358836	1.62114	0.383101	4.23163	2.32003e-05	5.76191e-05	NMRK1	8.53946	7.02618	14.6413	13.7162	20.1809	10.6262	16.1635	9.61651	13.5936	37.4336	8.63809	29.4444	37.5728	28.1329
ENSMODG00000001969	1.88212	1.71491	1.0975	0.272423	0.343292	-2.83571	0.937367	-3.02518	0.00248483	0.00463034	ENSMODG00000001969	0.477065	0.159324	0.586488	0.821445	0.609784	0.270615	0.747701	0.118074	0	0.0713021	0	0.053438	0.0921655	0
ENSMODG00000001970	3.72473	0.907294	4.10531	4.03766e-05	0.00011583	-0.334911	0.644701	-0.519483	0.603424	0.657663	ENSMODG00000001970	0.763304	0.764755	5.02704	5.19612	4.55886	0.577312	3.89244	0.564134	0.1416	0.213906	0.295319	1.1222	1.6897	1.93532
ENSMODG00000001972	-1.97107	0.471489	-4.18053	2.90836e-05	8.551e-05	3.63775	0.40071	9.07828	1.10307e-19	1.0432e-18	FBXO32	0.477065	0.605431	0.293244	0.764135	0.987269	0.811846	1.12155	0.537895	52.5335	39.2162	66.6683	12.2373	5.16127	4.24825
ENSMODG00000001973	-3.97764	0.652283	-6.09802	1.0739e-09	6.0586e-09	6.29904	0.621246	10.1394	3.69488e-24	4.98213e-23	RXFP1	0.0318043	0.0318648	0.083784	0.0764135	0.0290373	0.126287	0	0.0393582	185.85	41.997	90.22	5.93162	2.91858	1.7465
ENSMODG00000001974	-2.07203	0.281457	-7.36181	1.81433e-13	1.58005e-12	-1.71993	0.240668	-7.14646	8.90472e-13	4.76544e-12	ZNF398	4.97738	4.38141	7.81286	10.0675	11.0052	4.09531	9.63215	5.57574	14.3016	11.6222	14.8398	1.71002	2.02764	1.55769
ENSMODG00000001975	1.0084	0.211216	4.77428	1.80355e-06	6.39899e-06	0.109324	0.17423	0.62747	0.530351	0.590045	GNAI3	86.6827	68.9394	88.9577	93.4537	103.489	65.2543	89.6141	73.1668	66.9767	74.2968	63.7151	64.8203	64.7002	98.8427
ENSMODG00000001978	-2.93176	0.227929	-12.8626	7.30742e-38	4.30289e-36	-1.21477	0.191269	-6.35113	2.13746e-10	9.17858e-10	APPL2	26.8906	23.5162	26.5176	39.9834	34.235	22.2265	29.0944	23.3656	122.413	168.701	127.209	10.5807	8.90934	11.0927
ENSMODG00000001979	0.796214	0.237947	3.34618	0.000819327	0.00186722	-0.183311	0.195937	-0.935559	0.3495	0.412937	LEO1	39.7713	41.7906	66.4617	57.1382	51.4542	55.6926	51.9212	32.641	39.3647	35.6511	40.4587	29.3909	31.9814	48.8549
ENSMODG00000001980	-2.30035	0.362732	-6.34175	2.27177e-10	1.39486e-09	-0.217638	0.301028	-0.722983	0.46969	0.531306	ERBB3	85.8399	67.0116	53.3914	106.215	79.5042	68.8986	55.6817	106.529	506.644	464.961	598.095	52.4761	76.989	46.4476
ENSMODG00000001981	0.636642	0.24832	2.5638	0.0103534	0.018923	1.18038	0.202576	5.82684	5.64864e-09	2.12265e-08	NTAQ1	3.27585	2.78817	4.69191	4.81405	6.56244	3.518	5.2559	2.34837	11.1864	6.845	9.22872	8.7104	7.46541	6.89161
ENSMODG00000001982	-0.994186	1.13331	-0.877237	0.380358	0.455433	-4.38621	0.938456	-4.67386	2.95595e-06	8.18712e-06	AP3B2	1.59022	1.48171	1.13108	0.764135	1.04534	1.58761	1.09956	2.11222	0.1416	0	0.516809	0	0	0.188811
ENSMODG00000001983	1.22482	0.96087	1.2747	0.202417	0.265753	1.69306	0.733029	2.30968	0.0209059	0.033093	IMPG2	0.111315	0	0.083784	0.17193	0.087112	0.072164	0.0659736	0.0655969	0.1416	0.285209	0.0738298	0.160314	0.215053	0.283217
ENSMODG00000001984	-0.596207	0.37357	-1.59597	0.110496	0.157076	-1.26153	0.309529	-4.07565	4.58851e-05	0.000109495	PNPT1	16.8086	14.2913	47.2123	34.9783	40.9717	16.8683	35.4278	10.3774	27.6119	21.7471	24.6592	8.28289	10.1075	8.49651
ENSMODG00000001986	0.0884064	0.193035	0.457981	0.646966	0.711888	2.45932	0.161865	15.1937	3.89368e-52	2.78709e-50	FAAH	3.78471	4.33361	5.44596	4.27916	5.37191	4.34788	5.2559	3.71279	33.4175	40.2857	34.3309	19.3446	23.2257	21.2885
ENSMODG00000001987	-0.408612	0.379031	-1.07804	0.281015	0.352573	-0.143079	0.314151	-0.455447	0.648788	0.69915	ZNF282	9.62081	8.81061	21.3859	25.6558	20.4132	6.96383	23.9924	10.4955	30.1607	23.1732	30.1964	13.0389	14.5929	6.79721
ENSMODG00000001988	-1.52683	0.366148	-4.16997	3.04642e-05	8.92014e-05	-2.21329	0.304906	-7.25893	3.90159e-13	2.17187e-12	CYTH1	27.5743	24.2969	25.7636	23.8028	24.4494	33.7728	23.5526	23.3	17.6292	33.8685	22.9611	4.96974	4.17817	5.38112
ENSMODG00000001989	-1.82087	0.535602	-3.39966	0.000674702	0.00156203	-1.91759	0.456928	-4.1967	2.70831e-05	6.67031e-05	CYB561D1	2.2422	1.68883	1.38244	2.00585	1.68417	1.53349	1.91323	2.68947	4.17719	1.63995	2.80553	0.427504	0.215053	0.708042
ENSMODG00000001990	-1.06308	0.485999	-2.18741	0.0287125	0.0473378	-1.74303	0.403386	-4.321	1.55322e-05	3.94086e-05	CARNMT1	14.3597	8.38044	33.9744	32.7241	37.8066	8.02825	35.7357	9.13109	26.7623	15.7578	17.4977	5.07661	5.28416	5.28672
ENSMODG00000001993	0.682886	0.355914	1.91868	0.0550244	0.0846986	-0.0721281	0.294156	-0.245204	0.806299	0.838389	ENSMODG00000001993	33.0924	21.8433	48.1549	66.6517	50.1765	20.0075	45.6537	27.1309	32.4971	33.4407	35.7336	24.3677	48.8477	17.9371
ENSMODG00000001994	1.77069	0.304304	5.81883	5.92617e-09	2.99733e-08	2.5923	0.251778	10.296	7.34747e-25	1.04874e-23	TRIP11	16.1884	12.2998	30.5393	31.5015	37.7195	15.6235	27.445	11.0465	67.1183	52.0506	57.2181	104.151	140.153	87.1364
ENSMODG00000001995	1.00917	0.883147	1.1427	0.253162	0.322397	-0.349489	0.724142	-0.482625	0.629362	0.681841	C9orf40	0.747402	0.653228	6.11624	6.43784	6.7657	0.739682	7.71891	0.43294	2.124	1.49734	2.21489	1.81689	1.84331	2.73776
ENSMODG00000001996	-0.252192	0.352585	-0.715266	0.474445	0.54828	-0.328322	0.291627	-1.12583	0.260237	0.319816	NSUN4	5.75658	6.50041	17.9926	17.0402	14.5767	6.09786	16.3615	6.21859	17.4876	11.8362	17.5715	6.14537	8.07985	7.26923
ENSMODG00000001998	5.83154	0.30043	19.4107	6.27087e-84	3.65896e-81	1.83528	0.242547	7.56673	3.82741e-14	2.32555e-13	ENSMODG00000001998	115.513	104.963	103.725	100.274	104.912	116.888	98.2347	98.6709	11.0448	11.1231	8.93341	257.945	295.636	427.421
ENSMODG00000001999	0.360848	0.263158	1.37122	0.170307	0.228806	1.16568	0.217594	5.35715	8.45472e-08	2.80973e-07	USP36	7.63304	6.99432	16.6521	16.4098	14.5477	7.75764	13.2167	6.55969	29.4527	24.9557	32.2636	18.7567	26.9123	15.5769
ENSMODG00000002000	-0.558322	0.444144	-1.25707	0.208727	0.272847	0.862909	0.374522	2.30403	0.0212211	0.0335396	ENSMODG00000002000	0.604282	0.462039	0.335136	0.477584	0.784008	0.631435	0.615754	0.603492	2.83199	1.56865	2.80553	0.694694	0.706603	1.27448
ENSMODG00000002001	-0.450045	0.383885	-1.17234	0.241059	0.30874	-1.38451	0.318241	-4.35052	1.35815e-05	3.46926e-05	ENSMODG00000002001	130.541	111.256	383.626	356.412	319.875	96.4292	328.043	141.624	185.708	162.997	176.306	58.675	66.3285	86.3812
ENSMODG00000002003	-0.880134	0.595123	-1.47891	0.139164	0.191798	0.0124567	0.494363	0.0251975	0.979897	0.983986	ATXN7L2	1.62202	1.84816	8.73449	9.76182	7.20126	2.16492	7.60896	1.49561	13.3812	11.9075	13.7323	2.56503	5.80643	3.3986
ENSMODG00000002005	-4.88024	0.686247	-7.1115	1.1479e-12	9.17894e-12	-1.7335	0.573995	-3.02007	0.00252717	0.00470197	EFEMP1	7.98289	4.84345	3.58177	1.35634	7.05607	8.29887	5.29988	13.3949	102.872	80.3575	104.912	1.33595	2.73424	1.32168
ENSMODG00000002006	-0.034455	0.393902	-0.0874711	0.930297	0.951294	0.651057	0.326461	1.99428	0.046121	0.0680349	ENSMODG00000002006	22.0245	18.0036	14.3899	15.531	16.2899	24.6079	13.5246	17.1602	53.8787	36.0789	48.8753	31.5819	21.7818	19.9196
ENSMODG00000002007	0.672676	0.596343	1.128	0.259319	0.328997	1.01467	0.493378	2.05657	0.0397274	0.059294	LYSMD2	7.88747	8.71501	3.4142	4.87136	3.01988	9.00247	3.84846	7.87163	19.3992	9.34058	10.6315	9.29822	15.9754	9.06294
ENSMODG00000002009	1.32842	0.202432	6.56228	5.29912e-11	3.52329e-10	0.631067	0.165987	3.8019	0.000143589	0.000322285	ETFDH	35.3664	33.936	42.1434	32.896	43.1495	40.8268	43.6525	34.1366	39.7187	29.9469	41.197	46.0636	51.9199	54.1888
ENSMODG00000002010	-2.58228	0.909127	-2.84039	0.00450577	0.00888739	3.25454	0.842769	3.86173	0.000112589	0.000256526	ABI3BP	0.0477065	0	0.062838	0.0955169	0	0.018041	0.0219912	0.0655969	2.90279	3.92162	3.61766	0.53438	0.430106	0
ENSMODG00000002011	6.05017	0.355905	16.9994	8.29934e-65	2.02283e-62	-1.34963	0.284024	-4.75184	2.01578e-06	5.68619e-06	ENSMODG00000002011	539.481	595.919	613.886	499.267	501.823	724.058	530.274	521.522	7.22158	4.84854	3.91298	166.459	156.743	256.594
ENSMODG00000002014	-3.38942	0.682079	-4.96925	6.72117e-07	2.55007e-06	-4.29401	0.566749	-7.57656	3.54846e-14	2.16632e-13	TIMP2	207.142	196.08	50.6893	57.0618	59.3523	166.013	73.7585	167.561	139.971	74.582	127.504	5.71787	5.83715	6.08916
ENSMODG00000002016	-1.2549	0.344405	-3.64367	0.000268773	0.000667686	-0.320008	0.286825	-1.11569	0.264555	0.324273	IKBKE	8.0783	9.63909	10.2217	9.49437	8.21757	10.8968	9.47821	12.752	24.3551	32.6564	31.8206	5.82474	9.37016	5.56993
ENSMODG00000002018	2.13244	0.253214	8.4215	3.71681e-17	4.62919e-16	1.0147	0.208401	4.86897	1.12179e-06	3.27273e-06	LRRC41	60.3169	48.0202	56.9522	62.6973	56.6228	65.1641	58.8485	52.1102	43.0463	34.6528	47.3987	74.5995	93.8552	132.073
ENSMODG00000002022	1.46729	0.405415	3.61922	0.000295487	0.000728036	2.09518	0.320759	6.53195	6.49208e-11	2.92546e-10	ENSMODG00000002022	0.556576	0.860349	0.816894	0.859652	0.580747	0.685558	0.747701	0.341104	1.9116	1.42604	1.55043	3.04597	2.79569	1.55769
ENSMODG00000002023	-3.47856	0.306744	-11.3403	8.28767e-30	2.76567e-28	-1.14597	0.261245	-4.38658	1.15145e-05	2.96168e-05	SLC25A23	5.1364	6.05431	6.74462	14.3466	7.81104	5.88137	6.79528	5.30023	67.543	40.2144	59.0638	2.19096	3.56373	2.36014
ENSMODG00000002024	0.196024	0.124752	1.57131	0.11611	0.163727	-0.258909	0.10244	-2.52743	0.0114901	0.0190726	WASHC4	50.8074	45.7419	76.5577	74.8279	75.7003	51.8138	66.9192	42.7167	62.9411	62.3894	74.9372	40.132	40.1227	45.8811
ENSMODG00000002025	1.71732	0.391893	4.38211	1.17533e-05	3.67028e-05	1.66691	0.320089	5.20764	1.91256e-07	6.11429e-07	MED10	4.65933	3.9353	5.25745	5.71191	6.27206	3.66233	4.97001	3.46352	6.93839	7.13021	6.71851	21.5355	9.9846	5.66434
ENSMODG00000002026	1.32011	0.588938	2.24151	0.0249929	0.0418432	1.46594	0.484086	3.02826	0.00245964	0.00458785	SCG3	2.44893	3.9831	1.69663	1.92944	1.42283	4.25768	1.67133	2.61076	5.87639	4.56334	3.39617	3.68722	8.5714	6.98602
ENSMODG00000002027	0.417143	0.68963	0.604879	0.545259	0.615883	-2.1173	0.570108	-3.71385	0.000204128	0.000447715	ATAD2	15.3774	11.7262	70.0644	66.8809	85.3117	11.7808	77.365	11.2433	13.452	6.98761	11.0006	3.7941	9.37016	9.81819
ENSMODG00000002031	5.73498	0.445915	12.8612	7.44545e-38	4.37079e-36	-1.15139	0.326563	-3.52578	0.000422242	0.000884286	TRPM6	61.605	34.3184	95.2206	136.704	178.986	72.9398	99.6421	56.7545	1.2036	1.21214	0.959787	21.4286	45.4069	33.6084
ENSMODG00000002032	0.984016	0.696004	1.41381	0.157419	0.214015	-1.39247	0.569025	-2.44712	0.0144004	0.0234348	RAD54L	3.06912	3.56885	14.2223	16.9829	17.2191	2.85048	18.0548	2.89938	2.47799	1.71125	3.76532	1.22907	3.07218	4.29546
ENSMODG00000002034	2.11954	0.224916	9.4237	4.35452e-21	7.75637e-20	0.497277	0.185331	2.68318	0.00729255	0.0125553	PSMA5	96.3035	127.188	168.364	139.378	136.011	143.155	132.739	93.2395	65.2067	64.671	63.9366	138.458	139.539	186.215
ENSMODG00000002035	0.238393	0.228414	1.04369	0.296629	0.368823	0.38724	0.18838	2.05564	0.0398177	0.0594057	ZHX1	14.1847	10.4516	22.9778	25.2164	25.4077	11.4741	23.4866	11.4139	33.3467	24.1001	31.5992	19.8255	20.43	17.0874
ENSMODG00000002037	-1.04705	0.22284	-4.69866	2.61869e-06	9.06234e-06	-1.81933	0.185599	-9.80249	1.09846e-22	1.29794e-21	ENGASE	21.3725	18.5453	22.2866	25.2738	22.0684	17.4096	17.8569	14.3395	17.4168	15.1161	21.5583	3.74066	5.25344	5.33392
ENSMODG00000002038	-1.69303	0.566234	-2.98998	0.00278993	0.00574146	-1.93062	0.482144	-4.00424	6.22169e-05	0.000146042	RASSF5	0.858717	1.16306	1.21487	2.59806	2.46817	1.47936	2.48501	1.74488	0.991198	2.78078	2.80553	0.106876	0.49155	0.519231
ENSMODG00000002039	-1.98964	0.559548	-3.55581	0.000376823	0.000911294	-2.65358	0.466154	-5.6925	1.25189e-08	4.53447e-08	NSUN2	9.33457	8.3645	41.4522	30.9093	35.1642	8.31691	32.6789	8.0553	23.4348	14.5456	20.3032	2.29784	1.75115	3.91783
ENSMODG00000002040	-1.77323	0.231688	-7.65351	1.95565e-14	1.88942e-13	-1.29006	0.198235	-6.5077	7.63087e-11	3.41306e-10	ENSMODG00000002040	6.07463	5.46481	7.77097	7.62225	8.13045	5.57467	7.58696	5.35271	17.2044	8.55626	17.793	2.45815	1.99692	2.50175
ENSMODG00000002041	-0.496321	0.807912	-0.614325	0.539	0.609995	0.136796	0.6703	0.204081	0.83829	0.866181	CCDC85A	0.36575	0.557634	5.04799	1.49006	1.65513	0.649476	1.93523	0.721566	3.39839	3.85031	2.7317	1.49626	0.276497	2.12413
ENSMODG00000002042	-0.444194	0.200507	-2.21535	0.0267357	0.0444633	-1.3444	0.16592	-8.1027	5.37531e-16	3.77605e-15	CPSF2	62.3047	57.0061	97.1267	79.2217	96.2007	63.3781	92.429	53.8026	76.1806	41.783	67.2589	22.818	20.983	29.8794
ENSMODG00000002043	0.456772	0.227801	2.00514	0.0449481	0.0705992	0.480482	0.185547	2.58954	0.00961035	0.0161854	SRD5A1	7.12417	5.19396	8.23178	7.3548	9.95981	6.06178	8.22471	6.12675	11.8236	10.1962	11.8866	6.67975	7.15819	11.7535
ENSMODG00000002046	-1.88693	0.926549	-2.03651	0.0416992	0.0660403	0.890807	0.83431	1.06772	0.285648	0.346595	RORB	0.0318043	0.0637295	0.062838	0.0382067	0.0290373	0.036082	0.17593	0.118074	0.707998	0.926928	0.590638	0.053438	0.215053	0.0472028
ENSMODG00000002047	3.50083	0.705471	4.96241	6.96245e-07	2.63538e-06	-0.75954	0.584834	-1.29873	0.194037	0.247102	ENSMODG00000002047	4314.65	3410.1	1237.74	1373.57	1304.65	5148.24	1254.18	4123.92	298.775	156.793	303.736	1242.49	1381.81	2018.01
ENSMODG00000002048	-0.731543	0.30863	-2.3703	0.0177738	0.0308539	1.32128	0.257002	5.14113	2.73087e-07	8.55564e-07	DENND1C	8.33273	6.07024	8.37841	8.73024	5.48806	5.50251	5.40984	8.63256	42.2675	42.7813	53.3051	15.497	14.9615	15.2937
ENSMODG00000002050	1.08993	1.24937	0.87239	0.382996	0.457878	-4.7052	0.943672	-4.98606	6.16245e-07	1.84998e-06	FAM83A	9.39818	6.75533	0.963517	1.01248	1.01631	7.30661	1.84726	7.53053	0.2124	0.142604	0.0738298	0.053438	0.122887	0.33042
ENSMODG00000002051	-1.2214	0.219822	-5.55629	2.75576e-08	1.28015e-07	-1.45639	0.185565	-7.84842	4.21326e-15	2.78785e-14	ENSMODG00000002051	7.17188	5.33735	8.35746	8.32907	7.02703	7.45094	7.32307	6.23171	10.6908	8.05714	9.52404	2.19096	2.33486	2.12413
ENSMODG00000002052	-1.60554	0.370424	-4.33434	1.46199e-05	4.50481e-05	-1.10097	0.310684	-3.54371	0.000394538	0.000829711	TENT4A	4.05505	2.88376	9.09057	9.55169	9.64039	3.71645	9.2583	3.42416	13.2396	11.6935	14.6921	1.81689	2.36558	2.97378
ENSMODG00000002053	-2.09969	0.332195	-6.32066	2.60449e-10	1.58701e-09	-2.60726	0.277189	-9.40608	5.15002e-21	5.35576e-20	FNIP2	40.1212	50.9677	49.5583	36.1627	48.8989	29.5873	47.8968	39.0827	70.7291	28.3782	44.5194	4.86286	5.71426	7.50525
ENSMODG00000002056	-4.04272	2.19428	-1.84239	0.0654188	0.0986907	-2.72936	2.09443	-1.30316	0.192522	0.245448	ZNF229	0.0636087	0.0796619	0	0.0764135	0.0580747	0.054123	0.131947	0.0262388	0.424799	0.142604	0.14766	0	0	0
ENSMODG00000002057	0.764143	0.371621	2.05624	0.039759	0.0632851	-1.91138	0.307306	-6.21977	4.9788e-10	2.07459e-09	HMGCR	187.964	171.353	270.979	203.47	161.419	236.644	104.832	139.695	50.1971	34.4389	52.493	49.5905	47.6496	29.2657
ENSMODG00000002058	0.829265	0.298139	2.78148	0.00541123	0.0104991	0.152678	0.246412	0.619603	0.535519	0.594764	DMXL2	57.3114	42.1571	44.9292	38.2832	71.0834	54.8447	60.036	47.8726	46.3031	39.0736	68.5879	45.1551	60.1841	44.3234
ENSMODG00000002060	-0.463114	0.523748	-0.884231	0.376571	0.451797	1.2217	0.44067	2.77236	0.00556516	0.00975132	TNFSF9	0.333945	0.509836	0.754056	1.16531	0.464597	0.324738	0.263894	0.262388	2.69039	1.56865	3.17468	1.01532	0.737324	1.18007
ENSMODG00000002061	-5.17301	0.632639	-8.17689	2.91275e-16	3.303e-15	-3.1615	0.527779	-5.99019	2.09591e-09	8.21261e-09	ANTXRL	31.0092	25.3166	22.9359	21.0137	29.0083	30.3991	28.1707	39.7649	325.892	58.0399	189.226	0.694694	5.68354	2.21853
ENSMODG00000002062	-3.98247	0.471077	-8.45398	2.81527e-17	3.54997e-16	-2.98981	0.3964	-7.5424	4.61402e-14	2.78679e-13	SORT1	17.9853	12.8734	16.4426	17.8808	21.749	11.3658	23.6625	22.972	76.1098	33.6546	60.5404	1.06876	0.983099	3.77623
ENSMODG00000002069	-4.48122	1.7609	-2.54485	0.0109324	0.019887	-0.239879	1.70347	-0.140818	0.888014	0.90839	RBP3	0	0	0.041892	0.0382067	0.087112	0	0.0219912	0.0131194	0.991198	0.570417	0.295319	0	0.0307218	0
ENSMODG00000002070	0.00288124	0.260695	0.0110521	0.991182	0.992958	-0.648555	0.215888	-3.00413	0.00266344	0.00493975	EIF2D	100.39	106.89	103.85	103.827	102.705	103.898	101.116	112.932	101.669	109.591	101.294	49.9646	53.0874	70.2378
ENSMODG00000002071	1.31733	0.836919	1.57403	0.115482	0.162972	-3.78907	0.68463	-5.53448	3.12151e-08	1.08269e-07	ALDH1L2	58.4882	59.6031	18.7886	18.664	17.9451	76.3856	17.527	69.9132	1.2036	3.56511	1.32894	1.17564	4.33178	3.3514
ENSMODG00000002074	-0.317907	1.59034	-0.199899	0.84156	0.877185	-2.03069	1.30797	-1.55255	0.12053	0.162057	PSRC1	0.0477065	0	1.42433	1.1271	1.80031	0.162369	2.83687	0.104955	0.495599	0.213906	0.442979	0	0.0307218	0.472028
ENSMODG00000002076	3.46819	3.04017	1.14079	0.253958	0.323239	2.39534	2.03783	1.17544	0.23982	0.297707	SELENOT	0.0477065	0.0318648	0	0.0191034	0	0	0	0.0262388	0	0	0	0.053438	0	0.188811
ENSMODG00000002078	-0.434455	0.348292	-1.24739	0.212255	0.276914	0.231787	0.288832	0.802496	0.422266	0.484491	C12orf45	16.6655	14.849	25.7636	21.2047	20.3552	17.2111	22.1012	16.6879	28.9571	73.0134	33.5187	14.9092	19.0168	23.4598
ENSMODG00000002080	1.4222	0.284113	5.00574	5.56466e-07	2.14252e-06	-1.72164	0.232537	-7.40372	1.32418e-13	7.68447e-13	DYRK3	105.781	127.045	109.61	107.074	93.2389	111.493	100.852	95.1418	19.116	18.6099	19.2696	25.3296	25.9907	32.806
ENSMODG00000002081	-3.55051	0.632611	-5.61247	1.99464e-08	9.45747e-08	-2.77266	0.530827	-5.22328	1.7578e-07	5.64014e-07	ADCY2	5.64527	4.98684	22.3494	17.9763	14.6929	5.75508	15.086	3.83086	20.6736	41.7117	16.7594	2.35127	0.798768	0.660839
ENSMODG00000002082	0.79556	0.205608	3.86931	0.000109146	0.00029071	-0.350225	0.169497	-2.06626	0.0388037	0.0580594	TFG	64.9444	81.1596	124.231	122.682	95.4167	79.7232	96.0796	67.25	58.6223	69.0918	58.3255	64.1256	51.3977	62.9686
ENSMODG00000002085	-6.75152	1.496	-4.51306	6.38984e-06	2.08678e-05	-4.68732	1.4567	-3.21776	0.00129194	0.0025181	GDF10	0.477065	0.207121	0.816894	0.362964	1.07438	0.162369	0.703719	0.20991	2.54879	3.77901	2.51021	0	0	0.0472028
ENSMODG00000002087	-0.638281	0.264061	-2.41717	0.0156415	0.0274855	-0.448769	0.218977	-2.04938	0.0404247	0.0602459	MAPKAPK2	50.9028	47.0324	67.6347	78.6104	64.4338	45.0665	65.6218	60.113	99.3322	106.311	105.872	52.9571	29.8309	26.5752
ENSMODG00000002089	-0.549799	0.886132	-0.620448	0.534963	0.605924	0.974358	0.735781	1.32425	0.18542	0.237274	RBFOX3	2.09909	1.6729	1.34054	2.8464	2.99085	0.324738	4.64014	0.393582	1.4868	18.3246	3.76532	2.03064	4.02456	3.58741
ENSMODG00000002091	-0.0832479	2.02058	-0.0412	0.967136	0.980478	1.35228	1.69157	0.799425	0.424044	0.486271	TNFSF14	0	0.0318648	0.041892	0.0573101	0	0	0.0219912	0	0	0.142604	0.0738298	0.053438	0.0614437	0
ENSMODG00000002092	-1.35364	0.259928	-5.20775	1.91142e-07	7.93027e-07	-0.27	0.216323	-1.24814	0.211981	0.267197	RAPGEF2	18.0172	13.431	29.0521	38.7225	32.8703	16.0024	28.3686	16.9896	70.4458	73.2986	82.0249	13.0389	22.427	13.5472
ENSMODG00000002093	1.29461	0.933338	1.38708	0.165417	0.223282	1.53385	0.732999	2.09256	0.0363881	0.0547043	ADGRG7	0.0477065	0.223053	0.125676	0.17193	0.261336	0.054123	0.439824	0.0655969	0.0707998	0.570417	0.221489	0.587818	0.33794	0.283217
ENSMODG00000002094	-0.98413	0.515626	-1.90861	0.0563122	0.0864528	-0.260699	0.428875	-0.607866	0.543276	0.601921	FASTKD3	2.06728	1.83222	6.87029	7.9279	7.81104	2.99481	6.57537	1.3513	13.452	8.41365	11.0745	2.19096	2.88785	4.01224
ENSMODG00000002096	-0.110784	0.26161	-0.423471	0.671952	0.734095	-1.47067	0.214735	-6.84879	7.44765e-12	3.66576e-11	VRK2	22.7401	19.788	23.5643	23.5354	25.4077	25.2935	20.9576	17.7505	18.054	9.83969	13.2894	4.96974	8.26418	7.55245
ENSMODG00000002097	8.85614	0.628476	14.0915	4.28633e-45	3.66815e-43	14.3408	1.01739	14.0956	4.03924e-45	1.94926e-43	IL10	0	0	0.041892	0	0	0	0	0	0.1416	0.713021	0.295319	88.4399	141.904	73.0228
ENSMODG00000002100	2.82861	1.25917	2.2464	0.0246783	0.0413812	4.50331	1.02069	4.41202	1.02409e-05	2.65325e-05	SLC24A4	0	0	0.083784	0.0191034	0.087112	0	0.0879648	0.0262388	0.283199	0	0.221489	0.587818	1.13671	0.188811
ENSMODG00000002101	11.8613	2.66594	4.4492	8.61905e-06	2.75956e-05	10.8465	1.60593	6.75399	1.43833e-11	6.89274e-11	CYP19A1	0.0318043	0	0.020946	0	0	0	0	0.0655969	0	0	0	57.8199	16.3133	4.76748
ENSMODG00000002104	-5.80475	0.774516	-7.49468	6.64583e-14	6.09649e-13	0.158999	0.644245	0.2468	0.805063	0.837466	SLC41A2	4.99328	4.85938	5.42502	5.6737	6.21399	4.40201	6.70732	6.10051	158.521	1165.36	165.379	2.61846	1.38248	11.7535
ENSMODG00000002105	4.11855	0.874082	4.71186	2.4546e-06	8.53901e-06	-1.02497	0.544029	-1.88403	0.0595611	0.085932	FANCL	1.24037	1.51358	7.39394	5.29163	6.3011	1.29895	5.29988	1.10203	0.0707998	0.142604	0.221489	1.28251	1.10599	1.7465
ENSMODG00000002106	1.1361	0.245243	4.63257	3.6116e-06	1.22411e-05	0.512106	0.202873	2.52427	0.011594	0.0192335	POMGNT1	97.7188	82.3864	134.599	155.864	135.633	63.793	143.119	110.111	137.706	83.7087	120.564	163.788	140.737	102.241
ENSMODG00000002107	0.768468	0.364509	2.10823	0.0350115	0.056499	-1.22337	0.301509	-4.05747	4.96062e-05	0.000117878	CERT1	173.652	106.874	101.986	115.537	124.164	123.328	105.052	160.594	54.3743	47.0594	51.2379	56.484	37.2656	47.9581
ENSMODG00000002109	-4.59843	0.941478	-4.88427	1.03813e-06	3.83668e-06	-2.04023	0.805891	-2.53164	0.011353	0.0188727	TNFAIP8L3	1.27217	1.84816	0.293244	0.305654	0.696896	1.85822	0.791683	1.32506	7.71718	16.2569	6.79234	0.374066	0.0307218	0.33042
ENSMODG00000002110	-1.82228	0.27392	-6.6526	2.87965e-11	1.97534e-10	-2.38244	0.230728	-10.3257	5.39044e-25	7.78058e-24	MTRR	13.9939	15.6137	25.3237	23.4016	25.669	16.1106	19.1983	10.4299	23.7888	12.0501	22.2228	3.15284	2.45775	3.3042
ENSMODG00000002113	-1.91288	0.264981	-7.21894	5.23934e-13	4.33348e-12	-1.99657	0.220838	-9.04086	1.55449e-19	1.4537e-18	TSPAN1	52.2227	50.2826	50.9616	64.5121	52.4995	35.5769	57.573	56.0067	75.4726	68.8778	86.4547	8.87071	9.40089	15.3881
ENSMODG00000002114	-0.0876765	0.482898	-0.181563	0.855926	0.889126	-1.06713	0.397777	-2.68272	0.0073026	0.0125681	BCL11A	4.86606	3.99903	10.9338	5.02419	13.7637	5.06952	13.7885	5.0772	8.28358	3.2799	6.2017	2.03064	4.82333	2.21853
ENSMODG00000002115	3.00578	2.59424	1.15864	0.246605	0.315151	3.46861	1.94502	1.78333	0.0745321	0.105144	IL20	0.0318043	0.0318648	0	0	0	0.018041	0	0	0	0.0713021	0	0	0.0614437	0.283217
ENSMODG00000002117	0.835065	0.586707	1.42331	0.154646	0.210722	1.85159	0.482151	3.84027	0.000122899	0.0002785	CHST11	0.333945	0.350512	1.00541	1.37544	1.39379	0.198451	1.12155	0.472298	2.40719	1.42604	2.95319	2.72534	2.73424	1.08566
ENSMODG00000002119	5.54057	2.28769	2.42191	0.0154392	0.0271663	1.18812	1.03254	1.15068	0.249863	0.308702	FSTL5	0.174924	0.143391	0.188514	0.0382067	0.0580747	0.36082	0.17593	0.170552	0	0	0	0	0.890934	0.141608
ENSMODG00000002120	-0.00679716	1.36299	-0.00498696	0.996021	0.996953	4.74943	1.32304	3.5898	0.000330936	0.000703329	FCMR	0	0.0318648	0	0	0	0.018041	0	0.0131194	0.283199	0.570417	0.295319	0	0.460828	0.188811
ENSMODG00000002122	-3.67389	0.577868	-6.35767	2.04834e-10	1.26413e-09	1.34154	0.481602	2.78557	0.00534336	0.00939174	CELSR2	1.35168	1.35425	5.76015	7.16376	4.96538	1.35308	7.82887	2.5714	243.835	86.9173	235.739	9.93947	8.0184	5.66434
ENSMODG00000002124	-3.57065	3.03319	-1.17719	0.239118	0.306662	0.699004	2.85508	0.244828	0.806589	0.8386	PTPN20	0.0159022	0	0.020946	0	0	0	0	0	0.2124	0.213906	0.0738298	0	0	0
ENSMODG00000002127	0.487302	2.79403	0.174408	0.861544	0.893758	1.25682	2.27421	0.552642	0.580509	0.637051	ENPP7	0.0159022	0	0	0	0.087112	0	0.0659736	0	0	0	0.14766	0	0.0614437	0.0472028
ENSMODG00000002130	-1.23615	0.250601	-4.93275	8.10795e-07	3.03851e-06	-0.421141	0.209414	-2.01105	0.0443206	0.06558	AP4E1	11.1474	7.64755	11.4575	12.0733	14.751	9.86843	12.2931	7.59612	31.7183	23.8149	32.116	7.96227	8.32562	4.01224
ENSMODG00000002131	1.07915	0.338603	3.18708	0.00143718	0.00314	0.739247	0.278441	2.65495	0.00793203	0.0135641	POLK	15.1071	11.5828	10.3264	11.4429	12.8635	12.0514	11.1275	14.6937	18.2664	11.4796	17.5715	17.3674	14.0706	22.7046
ENSMODG00000002133	0.887779	0.283357	3.13308	0.00172983	0.00372362	0.732931	0.233745	3.1356	0.00171502	0.00327931	UBXN2A	17.8422	28.4712	22.3703	30.3744	20.7907	19.3039	27.9508	18.3671	32.7803	32.8703	30.7132	22.2837	41.3516	35.6853
ENSMODG00000002137	-5.01054	0.813371	-6.16022	7.26459e-10	4.20944e-09	-3.69632	0.692524	-5.33746	9.42559e-08	3.1157e-07	CBX2	1.12905	1.44985	12.0021	8.86396	13.5314	1.76802	11.3914	1.60057	21.0984	16.4708	28.3506	0.320628	0.460828	0.33042
ENSMODG00000002138	-0.688341	0.393309	-1.75013	0.0800965	0.118217	-3.01028	0.325815	-9.23925	2.48234e-20	2.46633e-19	SEMA5A	95.3971	64.8448	56.8894	77.7889	101.747	46.9066	77.585	111.777	28.1783	27.5939	18.1621	6.35912	8.90934	10.2902
ENSMODG00000002139	-3.67385	0.819953	-4.48056	7.44486e-06	2.40804e-05	-3.74833	0.716021	-5.23495	1.65029e-07	5.31467e-07	ENSMODG00000002139	0.763304	0.987808	5.08988	6.2468	3.6587	0.739682	4.68413	0.85276	4.24799	2.99469	4.06064	0.106876	0.184331	0.188811
ENSMODG00000002140	3.68084	0.376765	9.76959	1.52063e-22	3.05634e-21	1.53544	0.286036	5.36799	7.96186e-08	2.65464e-07	FKBP1B	6.85383	5.64006	4.1892	6.57156	4.70405	4.79891	4.53019	6.71713	2.124	1.71125	2.14106	13.787	15.238	12.9808
ENSMODG00000002141	-5.50647	0.478238	-11.5141	1.12056e-30	3.94451e-29	3.27258	0.405894	8.06264	7.46616e-16	5.19555e-15	PIGR	0.715597	0.876281	0.230406	0.764135	1.21957	0.775764	0.483806	1.11515	505.511	583.109	532.534	5.66443	6.97386	7.17483
ENSMODG00000002142	-2.45941	0.348173	-7.06377	1.62043e-12	1.2777e-11	-0.446618	0.296149	-1.50808	0.131533	0.174944	CBX4	3.03731	2.61291	2.0946	4.24095	3.25218	4.09531	4.37625	2.86003	23.5055	13.9752	25.9143	1.60314	1.9662	2.69056
ENSMODG00000002143	-5.57746	0.559346	-9.9714	2.03351e-23	4.36855e-22	0.894551	0.469932	1.90358	0.0569652	0.0825766	C3	1.57431	2.03935	0.94257	1.27993	1.33572	2.56182	1.7373	2.5714	172.044	370.415	202.441	4.16817	2.73424	1.88811
ENSMODG00000002144	2.46247	0.161794	15.2198	2.61508e-52	3.37942e-50	2.73908	0.131837	20.7763	7.09606e-96	3.41586e-93	SF3B6	17.9535	15.789	19.1447	27.528	20.1229	14.2704	21.9912	17.8817	35.3291	34.2963	37.6532	101.853	124.423	99.9284
ENSMODG00000002145	-1.91743	0.384107	-4.9919	5.97876e-07	2.2896e-06	-1.75782	0.320327	-5.48757	4.07498e-08	1.39466e-07	MAST2	13.1988	12.4751	23.1244	35.8379	29.7633	9.45349	28.7205	13.5786	40.2143	20.3924	42.3783	5.66443	5.86787	3.16259
ENSMODG00000002147	1.70696	0.830211	2.05606	0.0397771	0.0633034	1.24653	0.685051	1.81962	0.0688172	0.0978276	TP53I3	7.93518	5.83125	1.57095	1.43275	1.33572	5.73704	1.38545	7.16318	4.81439	6.34589	4.06064	9.35165	8.04913	10.2902
ENSMODG00000002148	0.937492	0.206014	4.55062	5.34892e-06	1.76535e-05	0.871288	0.170259	5.11742	3.09742e-07	9.64906e-07	SPPL2A	61.9548	54.7118	70.211	65.4099	79.1848	63.9193	67.9308	51.5198	98.9782	85.0634	100.925	124.511	81.4436	90.9126
ENSMODG00000002151	-1.00993	0.422209	-2.39201	0.0167566	0.029236	-0.16015	0.350514	-0.4569	0.647743	0.698258	ENSMODG00000002151	17.397	20.7121	9.9703	15.0917	11.5278	19.7369	13.8545	19.3249	49.2059	43.8508	47.8417	11.222	14.2242	13.1224
ENSMODG00000002154	-0.075636	0.161993	-0.466908	0.640566	0.706355	-1.03693	0.133862	-7.74628	9.46266e-15	6.06941e-14	SARS1	97.2258	98.4621	170.249	163.028	152.707	95.1483	158.776	98.5003	100.961	96.8283	100.63	41.8954	50.476	63.9126
ENSMODG00000002155	0.10052	2.22482	0.0451814	0.963963	0.978119	-6.1396	1.63482	-3.75552	0.000172982	0.000382672	NPY1R	0.270337	0.350512	3.30947	2.71268	2.81662	0.36082	1.71531	0.131194	0.0707998	0	0	0	0.0307218	0
ENSMODG00000002158	-1.67566	0.32575	-5.144	2.68949e-07	1.08863e-06	-2.43588	0.270813	-8.99472	2.36838e-19	2.19035e-18	TOMM70	55.8007	43.591	110.071	100.847	107.177	40.1954	105.624	50.7851	74.4814	52.1932	73.9036	8.76384	8.78645	16.6626
ENSMODG00000002159	-1.1779	0.624105	-1.88734	0.0591146	0.0902085	-1.97037	0.518441	-3.80057	0.000144364	0.000323714	YOD1	7.31499	17.3663	6.87029	6.09398	10.5986	11.2215	10.9076	9.20981	7.07998	11.2657	9.15489	4.48879	1.04454	1.13287
ENSMODG00000002160	0.602935	0.471036	1.28002	0.200538	0.263628	0.214458	0.389726	0.550279	0.582128	0.638573	PAPOLG	12.2924	10.4676	41.892	34.0804	38.126	12.2498	37.3191	8.29145	25.9835	23.3871	29.6057	14.7489	25.069	26.4336
ENSMODG00000002161	-0.0157252	0.312833	-0.0502669	0.95991	0.975411	-1.50431	0.257282	-5.84692	5.00768e-09	1.89473e-08	TBC1D16	17.8422	17.6849	34.0163	30.3935	33.1606	15.2266	31.4474	17.3307	15.7176	6.20329	18.1621	8.28289	6.54375	6.37238
ENSMODG00000002162	0.852361	0.209359	4.07128	4.67547e-05	0.000132352	-0.394885	0.170753	-2.31262	0.0207438	0.0328553	NFYB	24.1554	26.6389	49.3488	46.3257	41.5234	28.7033	42.7069	21.8044	24.0719	20.4637	21.7798	25.0624	23.3179	17.2762
ENSMODG00000002163	-1.49145	0.249255	-5.98361	2.18251e-09	1.18278e-08	-1.59153	0.209404	-7.6003	2.95453e-14	1.81698e-13	TBC1D31	10.2569	7.61568	19.5845	17.1739	17.3934	10.5901	16.2295	7.91099	20.178	14.0465	21.4845	3.04597	3.6559	4.10665
ENSMODG00000002164	0.221529	0.160308	1.3819	0.167002	0.225089	-0.0780289	0.131978	-0.591229	0.554367	0.612764	CFDP1	36.9089	32.6295	52.5745	50.7959	50.7573	41.368	46.6213	33.8874	66.6935	36.8632	59.0638	35.9638	33.5175	33.1836
ENSMODG00000002165	-0.726375	1.23111	-0.590017	0.555179	0.62573	-4.03993	1.0123	-3.99083	6.58421e-05	0.000154139	NPY5R	0.206728	0.382377	6.57705	2.52164	4.18138	0.396902	4.20032	0.406701	0.1416	0.356511	0.442979	0.213752	0.0614437	0.0472028
ENSMODG00000002167	-1.0155	0.356565	-2.84801	0.00439931	0.00869522	0.50879	0.295748	1.72035	0.0853684	0.118838	LGMN	85.49	83.5972	78.6313	72.2107	70.9092	114.452	67.7989	92.6622	402.426	285.351	479.377	111.685	93.4559	107.386
ENSMODG00000002168	-6.89886	0.71609	-9.63407	5.74105e-22	1.10213e-20	-1.30157	0.65428	-1.98932	0.0466663	0.0687813	CCDC40	0.270337	0.350512	0.439866	0.916962	0.261336	0.613394	0.483806	0.0655969	32.4971	32.9416	26.3572	0.160314	0.0921655	0.188811
ENSMODG00000002170	0.215808	0.534298	0.403908	0.68628	0.747079	1.11744	0.442902	2.52301	0.0116356	0.0192941	TMA16	9.08014	7.29703	41.0961	27.1841	28.776	7.84784	27.577	6.91392	73.8442	33.2981	48.3585	35.9104	27.3117	33.75
ENSMODG00000002171	1.76215	0.333485	5.28404	1.26368e-07	5.37372e-07	1.85605	0.275212	6.74409	1.53992e-11	7.35579e-11	NIT2	20.1639	17.3344	14.9555	15.6839	15.3607	20.657	15.9216	18.3147	29.5235	24.0288	35.6598	40.6663	59.1396	66.2255
ENSMODG00000002172	-0.00471194	0.39551	-0.0119136	0.990495	0.992608	1.65591	0.328624	5.03892	4.68172e-07	1.42569e-06	REL	2.44893	2.46952	3.77028	4.31736	4.64597	2.9046	3.87045	2.12534	9.77038	25.5262	9.96702	7.00038	7.46541	11.3759
ENSMODG00000002173	3.6835	2.83632	1.29869	0.194051	0.256272	0.411954	1.76096	0.233937	0.815034	0.845964	ENSMODG00000002173	0.0159022	0.0159324	0.020946	0.0573101	0.348448	0	0.285886	0.0262388	0	0	0	0	0	0.283217
ENSMODG00000002175	0.403333	0.31387	1.28504	0.19878	0.261687	0.540781	0.260004	2.07989	0.0375355	0.0563017	GOLGA5	63.227	55.0783	54.2711	60.061	54.416	77.5222	48.9084	54.1962	99.6862	115.937	87.0453	68.5075	74.224	80.0088
ENSMODG00000002176	0.174602	0.261508	0.667674	0.504342	0.577085	0.64038	0.216489	2.95803	0.00309612	0.00567553	GPR108	26.3181	24.5199	28.6751	29.3428	24.5656	25.9249	26.9392	25.937	49.1351	71.0169	48.4323	29.6047	35.9138	41.2081
ENSMODG00000002178	-2.34452	0.270005	-8.68322	3.84718e-18	5.26492e-17	-1.33468	0.230375	-5.79352	6.89258e-09	2.56507e-08	HCFC2	5.51805	5.62413	9.86557	12.2453	9.1758	6.71126	7.76289	4.31628	24.2843	19.7507	25.1021	1.5497	2.73424	3.16259
ENSMODG00000002179	0.00286215	0.299047	0.00957089	0.992364	0.993861	-1.08855	0.247616	-4.39611	1.10208e-05	2.84383e-05	DERL1	126.82	99.9439	107.767	100.446	104.651	92.4602	101.533	125.553	78.5878	82.9244	76.0447	42.1626	34.8693	54.1416
ENSMODG00000002180	-2.13642	0.316918	-6.74124	1.57039e-11	1.10843e-10	-0.897499	0.280251	-3.20248	0.00136249	0.0026489	TMEM231	1.19266	1.14713	2.32501	2.19689	2.20684	1.19071	2.35306	1.12827	6.37199	4.34943	7.45681	0.748132	0.645159	0.896853
ENSMODG00000002181	1.06145	0.318903	3.32845	0.000873303	0.00197992	1.04384	0.263143	3.96684	7.28311e-05	0.000169757	GAA	17.2061	16.1554	21.344	18.301	20.8488	12.6467	22.0352	16.7797	37.5947	17.1838	29.3843	30.7803	18.771	44.5595
ENSMODG00000002182	-7.04985	0.549031	-12.8405	9.7225e-38	5.63876e-36	-3.18277	0.463891	-6.86103	6.83667e-12	3.38059e-11	ELAPOR1	10.9248	23.5481	11.2061	13.3915	12.8926	14.9199	9.87405	5.11656	484.413	160.715	269.257	0.961885	1.65898	1.08566
ENSMODG00000002183	4.32735	0.664139	6.51573	7.23352e-11	4.73424e-10	1.02741	0.55059	1.86602	0.0620391	0.0891864	ANXA1	2166.48	2560.43	1079.79	1065.07	1207.52	4569.72	1240.5	2385.63	397.4	279.219	381.626	1745.45	4649.51	5334.39
ENSMODG00000002184	-2.11789	0.228922	-9.2516	2.21154e-20	3.70288e-19	-0.475789	0.196355	-2.4231	0.0153886	0.0249312	ZHX2	4.11866	3.52106	6.2838	7.14466	6.15592	4.25768	6.64134	4.57867	27.6827	19.8933	28.2768	4.2216	3.34868	1.98252
ENSMODG00000002186	0.602948	0.426071	1.41514	0.157029	0.21353	1.99952	0.353259	5.66021	1.51191e-08	5.4202e-08	GABARAPL2	51.8729	64.6218	35.8596	40.1744	36.0644	57.623	40.5298	55.5475	166.946	250.627	187.897	167.475	170.875	175.736
ENSMODG00000002189	0.671818	0.346179	1.94067	0.0522985	0.0809622	-0.75539	0.286856	-2.63334	0.00845492	0.0143828	FLNB	383.067	206.547	487.246	450.438	356.637	222.319	308.383	398.318	228.259	120.501	261.874	191.789	222.795	111.115
ENSMODG00000002190	0.475004	0.181194	2.62152	0.00875381	0.0162451	-0.536316	0.149756	-3.58126	0.000341938	0.000725752	EIF4A3	130.875	135.648	238.743	186.755	181.541	165.653	176.347	113.588	144.573	102.96	130.9	94.1578	86.2055	106.159
ENSMODG00000002191	-3.66958	0.458638	-8.00103	1.23378e-15	1.32348e-14	-0.671456	0.402259	-1.66921	0.0950749	0.131146	PFKFB2	1.16086	1.09933	1.19392	1.22262	1.19053	0.974215	1.51739	0.813402	19.1868	5.77547	18.6051	0.53438	0.33794	0.991259
ENSMODG00000002193	-0.289616	0.205647	-1.40831	0.159039	0.215852	0.418061	0.170429	2.453	0.0141671	0.0230961	MAPK8	7.91928	6.96245	16.0237	16.4862	14.9833	9.72411	14.8221	7.95035	30.8687	25.3836	29.9749	13.5733	12.1351	12.9336
ENSMODG00000002194	-1.67875	0.740242	-2.26784	0.0233392	0.0393953	0.457243	0.61764	0.740307	0.459114	0.520718	GLT8D2	0.874619	2.82003	2.0946	2.17778	0.43556	2.95873	0.461815	0.997073	13.452	10.2675	10.853	1.65658	3.13363	1.18007
ENSMODG00000002196	-0.564725	0.170531	-3.31157	0.000927754	0.00209425	-0.700847	0.141343	-4.9585	7.10385e-07	2.11774e-06	TRPM7	73.9133	56.6556	101.735	104.132	121.463	70.3239	95.2439	53.9863	132.821	91.0528	125.289	45.4758	43.9937	39.0367
ENSMODG00000002197	1.5161	0.344405	4.40208	1.07216e-05	3.37162e-05	3.83437	0.29173	13.1436	1.85315e-39	6.62148e-38	C1orf194	0.270337	0.286783	0.502704	0.305654	0.464597	0.378861	0.417833	0.170552	2.33639	2.21037	3.32234	4.38192	5.09983	2.83217
ENSMODG00000002202	-0.212857	0.309414	-0.687934	0.491495	0.564965	-0.769288	0.255264	-3.01369	0.00258088	0.00479541	PUS10	8.7939	8.77875	21.0298	17.919	18.0903	11.4741	17.9668	7.00575	16.992	11.4796	13.437	7.80195	4.79261	7.08042
ENSMODG00000002203	-0.892091	0.317463	-2.81007	0.00495314	0.00967957	-0.61097	0.265354	-2.30247	0.0213089	0.0336645	ADAT1	2.11499	1.84816	4.31488	4.10722	4.64597	3.53604	3.12275	1.86295	6.01799	5.98938	5.24191	1.38939	2.02764	1.6993
ENSMODG00000002205	2.25714	0.318426	7.08845	1.35622e-12	1.0782e-11	1.75754	0.259943	6.76127	1.36792e-11	6.57168e-11	TAF13	10.6863	10.4516	11.269	8.59652	10.5115	13.8375	10.072	9.39348	11.0448	11.8362	12.6249	35.75	24.8233	32.4283
ENSMODG00000002206	0.866205	0.257462	3.3644	0.000767101	0.00175819	0.322529	0.212494	1.51782	0.129059	0.172127	TDG	31.1364	35.8797	69.7502	55.7818	56.8551	31.3372	57.397	30.2664	40.7807	49.4124	49.7613	59.5834	39.8155	40.736
ENSMODG00000002207	1.58789	0.556232	2.85473	0.00430741	0.00853547	1.89098	0.45616	4.14542	3.39192e-05	8.24535e-05	USP50	2.59205	2.2146	1.52906	1.29903	2.20684	2.9046	1.27549	2.47956	2.61959	3.4938	6.42319	9.61885	3.9324	6.79721
ENSMODG00000002208	-2.95995	0.301277	-9.82468	8.81531e-23	1.79808e-21	-2.54713	0.251149	-10.1419	3.59927e-24	4.86344e-23	IPP	83.3591	88.4088	69.7712	70.8926	73.4354	65.7956	76.3315	94.1054	180.256	141.107	175.936	11.2754	12.2887	11.4231
ENSMODG00000002209	-1.42025	0.17117	-8.29729	1.06515e-16	1.25902e-15	-1.62285	0.14361	-11.3004	1.30624e-29	2.56912e-28	ITPK1	23.7896	22.9586	30.4346	32.8387	37.9518	22.0461	35.6917	23.2213	42.9755	32.799	37.727	6.35912	6.94314	10.007
ENSMODG00000002210	0.959945	0.251162	3.82202	0.000132364	0.000347371	1.80241	0.206298	8.73695	2.39496e-18	2.04049e-17	TMEM251	4.94557	4.477	6.22097	6.26591	4.79116	6.38652	5.4978	3.66031	15.7884	12.9057	15.3566	12.3442	14.685	20.014
ENSMODG00000002213	6.1169	2.12982	2.87203	0.0040784	0.0081176	2.76058	0.778507	3.546	0.00039113	0.000823263	CARD14	0.174924	0.0477972	0.020946	0.0382067	0.174224	0.054123	0.109956	0.0787163	0	0	0	0.855008	0.276497	0.377623
ENSMODG00000002215	-0.146746	0.180134	-0.814647	0.415274	0.490589	-1.37298	0.149122	-9.20708	3.35104e-20	3.2971e-19	KARS1	204.788	195.952	341.42	301.489	318.017	217.196	316.431	190.139	198.027	133.905	176.084	63.0569	80.3069	107.434
ENSMODG00000002216	-1.03173	0.740444	-1.39339	0.163501	0.220989	-5.45101	0.614481	-8.87092	7.25456e-19	6.44905e-18	ARHGAP22	9.19145	8.9062	42.4366	46.8033	32.4637	9.57978	32.613	7.66172	2.76119	0.784323	1.18128	0.427504	0.122887	0.708042
ENSMODG00000002217	-0.185188	0.207895	-0.890775	0.37305	0.448266	-0.419634	0.171608	-2.44531	0.0144729	0.0235387	PEX13	19.178	20.9352	30.4764	27.8909	29.6762	20.2059	25.7297	18.5508	34.1963	27.0948	32.4113	15.0161	10.6298	19.4004
ENSMODG00000002218	-0.18554	0.305525	-0.607282	0.543664	0.614406	-0.401974	0.253003	-1.58881	0.112104	0.151947	TBC1D23	40.1371	32.4861	33.4717	32.0172	40.3038	43.4969	33.5146	33.8611	52.0379	44.0647	51.6809	17.4742	21.4131	32.5227
ENSMODG00000002220	0.73689	0.206466	3.56906	0.000358261	0.000870011	0.929364	0.170963	5.43607	5.44694e-08	1.84066e-07	USP8	124.116	85.7162	114.763	111.85	122.654	114.218	104.568	95.4173	204.541	178.041	200.374	191.148	166.144	174.32
ENSMODG00000002221	0.01847	0.185822	0.0993959	0.920824	0.94321	0.0827422	0.153207	0.540069	0.589149	0.644819	CLCC1	18.6055	20.2341	23.1453	23.8792	25.0302	21.3966	22.2331	18.6558	39.0107	31.3729	34.8477	19.2911	24.0552	15.1993
ENSMODG00000002222	-0.980781	0.586066	-1.6735	0.0942291	0.136811	-0.87916	0.486059	-1.80875	0.0704894	0.0998876	SGSH	43.7469	49.0239	24.9467	23.1915	27.237	62.0791	26.9832	58.0795	86.0926	29.2339	103.436	17.9552	19.662	21.5245
ENSMODG00000002223	-1.10423	0.270288	-4.08537	4.40065e-05	0.000125273	-1.28108	0.22456	-5.70483	1.16462e-08	4.2343e-08	ENSMODG00000002223	32.9334	24.8545	43.4211	34.921	46.6049	25.3837	45.8956	31.6571	52.7459	43.0665	48.137	11.5961	7.68046	17.3234
ENSMODG00000002226	3.87857	2.22081	1.74647	0.0807298	0.119088	5.79284	1.78986	3.23648	0.00121016	0.00236877	ENSMODG00000002226	0	0	0	0.0191034	0	0	0	0	0	0	0.0738298	0.26719	0.215053	0.141608
ENSMODG00000002230	-4.63483	1.56823	-2.95546	0.00312199	0.0063653	-0.975737	1.42664	-0.683942	0.494012	0.554938	C4BPA	0.0159022	0.0318648	0.062838	0	0.116149	0.252574	0.0879648	0	1.9116	0.784323	1.55043	0.053438	0	0.0472028
ENSMODG00000002234	0.507074	0.419636	1.20837	0.226906	0.293163	-0.804568	0.347895	-2.31268	0.0207405	0.0328551	HSP90B1	588.316	501.058	1468.17	1404.96	1416.82	535.403	1296.73	559.594	374.106	867.604	393.365	386.998	413.086	525.178
ENSMODG00000002236	-1.62443	1.36976	-1.18593	0.235652	0.302781	-1.78037	1.19675	-1.48767	0.136838	0.181137	FRMPD3	0.127217	0.0955943	0.125676	0.11462	0.0290373	0.126287	0.197921	0.104955	0.353999	0	0.14766	0.053438	0	0.0472028
ENSMODG00000002237	-1.25929	1.42877	-0.881382	0.378111	0.453349	-4.26327	1.1863	-3.59375	0.000325956	0.000693513	ENSMODG00000002237	8.49176	15.5659	0.31419	0.458481	0.493635	34.1697	0.593762	13.1587	1.77	2.63818	1.77191	0.160314	0.399384	0.896853
ENSMODG00000002238	-1.1985	0.215397	-5.56417	2.63407e-08	1.22687e-07	-1.49645	0.179542	-8.33483	7.76095e-17	5.81015e-16	ENSMODG00000002238	23.0899	20.7121	30.2251	27.719	34.8448	26.0151	34.1303	20.8205	36.8159	27.9504	36.9149	5.45068	7.74191	11.0927
ENSMODG00000002239	-0.67223	0.194747	-3.45181	0.000556838	0.00130659	0.38811	0.161666	2.40069	0.0163642	0.0263897	GPBP1L1	37.227	49.948	47.2123	54.1772	53.5158	41.4582	50.5358	37.6658	146.131	152.515	147.955	41.842	62.9183	50.9318
ENSMODG00000002241	-0.328425	0.453746	-0.723808	0.469183	0.543504	-2.07942	0.374422	-5.55368	2.79719e-08	9.75722e-08	ENSMODG00000002241	20.8	17.2229	14.4737	10.6406	12.2247	22.8038	13.9204	14.9692	7.78798	5.13375	10.41	3.95441	3.25652	2.83217
ENSMODG00000002243	0.105427	0.262058	0.402305	0.687459	0.747982	1.22698	0.217222	5.64853	1.61826e-08	5.7778e-08	BTBD7	12.9444	11.2164	26.6433	25.3884	27.5274	12.4844	21.9032	11.6631	65.2067	40.0718	76.8568	30.139	42.2733	34.1748
ENSMODG00000002244	-1.84415	0.635683	-2.90106	0.00371906	0.00746428	-1.35496	0.561898	-2.4114	0.0158912	0.0256785	ENSMODG00000002244	0.429358	0.254918	0.607434	0.362964	0.464597	0.505148	0.37385	0.446059	0.778798	0.926928	1.10745	0.053438	0.245775	0.0944056
ENSMODG00000002245	-1.66028	3.72156	-0.446124	0.655508	0.719437	-1.9114	3.17556	-0.60191	0.547234	0.605644	ENSMODG00000002245	0	0	0.041892	0.191034	0.087112	0	0	0.0131194	0.1416	0	0	0	0	0
ENSMODG00000002248	0.0198534	0.317404	0.0625494	0.950125	0.967716	0.694586	0.26287	2.64231	0.00823416	0.014042	TERF2IP	13.0557	12.5547	12.7352	12.7993	12.7764	10.7705	15.2839	11.9255	24.7091	38.5031	30.2702	14.3748	12.9339	25.5839
ENSMODG00000002249	-1.15679	0.435308	-2.65741	0.00787428	0.0147777	0.279332	0.378029	0.738917	0.459957	0.521491	DNAAF6	0.333945	0.462039	0.544596	0.286551	0.667859	0.378861	0.571771	0.354223	1.77	1.92516	1.84574	0.53438	0.430106	0.424825
ENSMODG00000002250	-1.53759	0.482569	-3.18626	0.00144125	0.00314782	-2.16043	0.400814	-5.39011	7.04159e-08	2.35884e-07	MAP4K4	21.7065	13.8452	65.0583	75.5538	60.688	15.389	60.9156	21.1353	41.2763	28.2356	46.2174	6.09194	8.04913	7.59965
ENSMODG00000002252	0.847015	0.188311	4.49796	6.86101e-06	2.23081e-05	0.896033	0.153685	5.83033	5.53184e-09	2.08242e-08	KIAA1841	10.6863	9.81435	18.5372	20.1158	19.6583	12.3942	14.4262	9.51155	25.4171	21.5332	19.6387	21.0546	21.5667	23.3182
ENSMODG00000002253	-1.88278	0.401756	-4.68637	2.78089e-06	9.5892e-06	-1.48812	0.335053	-4.44145	8.9354e-06	2.33195e-05	GABPB1	8.8098	8.25297	30.0156	25.3693	21.0811	8.58752	21.2215	7.15006	30.7979	29.8043	31.0823	4.80942	4.82333	4.05944
ENSMODG00000002254	-0.50687	0.685097	-0.739851	0.45939	0.533891	-1.90732	0.567289	-3.36216	0.000773352	0.0015586	SLC26A11	14.5823	15.1198	5.7811	7.03004	7.28837	21.4147	6.77329	19.889	10.5492	2.99469	10.853	2.99253	3.22579	2.92657
ENSMODG00000002257	-6.97369	1.79656	-3.8817	0.00010373	0.000277291	-0.764642	1.55295	-0.492381	0.62245	0.675858	CCDC17	0	0.493904	0.041892	0.0191034	0.0290373	0	0	0.0131194	13.3104	11.0518	17.7191	0.106876	0.0307218	0.0472028
ENSMODG00000002258	1.67538	0.234579	7.14207	9.19351e-13	7.41294e-12	2.26463	0.191807	11.8068	3.59983e-32	8.36124e-31	TMEM192	4.80245	5.78346	7.22637	9.58989	10.6857	6.09786	9.72011	5.77253	19.6116	12.4779	18.9743	30.7269	23.0414	34.5525
ENSMODG00000002259	-0.899267	0.308934	-2.91087	0.00360421	0.00725628	-0.810967	0.256269	-3.16451	0.00155343	0.00299443	TRIP10	54.3377	43.0015	67.8651	113.34	65.8567	46.2211	64.0384	66.922	77.1718	131.196	99.8917	21.963	37.4807	33.8916
ENSMODG00000002265	-0.727763	1.11213	-0.654389	0.512861	0.585436	5.37728	0.923431	5.82316	5.77452e-09	2.16573e-08	TAT	4.13456	1.6251	0.125676	0.515791	0.116149	4.04119	0.37385	3.01746	224.082	149.235	281.587	69.9504	48.3255	94.6416
ENSMODG00000002266	-0.392309	0.122747	-3.19608	0.0013931	0.00304969	1.57006	0.102084	15.3801	2.22617e-53	1.7146e-51	ADAM9	45.1303	33.8085	51.9461	57.4247	64.0854	46.2752	53.7905	37.1541	297.855	277.365	288.896	113.128	130.967	118.904
ENSMODG00000002268	0.00226721	0.422363	0.00536793	0.995717	0.996752	-0.989541	0.349336	-2.83264	0.00461657	0.00820339	GPSM2	14.4392	18.2266	44.615	36.3919	47.8826	20.2601	45.6977	12.1354	23.5055	14.0465	28.7198	8.38977	10.6912	16.8986
ENSMODG00000002269	3.9574	0.380336	10.405	2.3523e-25	5.76253e-24	3.70493	0.305459	12.1291	7.40816e-34	1.92921e-32	DNASE1L3	2.00367	3.28207	5.80205	4.22184	3.42641	3.53604	3.18872	2.0991	3.61079	5.98938	3.24851	32.0628	53.0566	28.0385
ENSMODG00000002270	-1.74662	0.547842	-3.18818	0.0014317	0.00312876	-2.2142	0.467058	-4.74075	2.12931e-06	5.98887e-06	UNC79	1.51071	1.46578	3.39325	1.89123	4.06523	1.19071	3.05678	1.29882	1.8408	2.92339	2.21489	0.26719	0.706603	0.141608
ENSMODG00000002274	-0.195203	0.505705	-0.386002	0.699496	0.758591	-1.21012	0.419192	-2.8868	0.00389187	0.006997	SNTB1	175.321	115.924	108.815	164.384	137.434	101.968	126.427	188.421	82.1278	182.462	49.023	66.9044	34.5621	54.0472
ENSMODG00000002275	-0.158263	0.635667	-0.248972	0.803383	0.845308	0.750766	0.527058	1.42444	0.154318	0.201861	CMSS1	20.8	10.0693	41.8711	33.1826	30.5182	18.2575	31.0296	17.4881	73.3486	119.36	8.12128	30.2459	34.5006	38.8951
ENSMODG00000002278	0.258412	0.354325	0.72931	0.465812	0.540249	-0.91668	0.293458	-3.12372	0.0017858	0.00340653	NUP62	69.7946	78.2439	194.023	209.22	208.633	65.7054	165.55	69.1392	82.6942	84.9208	84.3875	52.7968	49.7079	63.5822
ENSMODG00000002281	0.53727	0.331723	1.61964	0.105311	0.150753	1.49624	0.274752	5.44579	5.15754e-08	1.74531e-07	MARVELD3	13.2624	9.78248	20.0453	25.0445	20.1519	9.34524	17.505	13.8278	35.6123	53.1914	49.2445	47.7736	22.2426	40.1224
ENSMODG00000002282	-6.87972	1.1495	-5.98494	2.16464e-09	1.17343e-08	-6.52973	1.11086	-5.87806	4.15105e-09	1.57992e-08	CD55	0.890521	1.75256	5.19461	5.0815	4.15234	1.47936	5.21192	1.88919	6.30119	5.84677	5.24191	0	0.0307218	0.0472028
ENSMODG00000002283	-0.982989	0.665874	-1.47624	0.13988	0.192715	-0.0886778	0.553677	-0.160162	0.872754	0.895591	NT5DC3	0.779206	1.41798	5.99056	4.37467	5.54613	0.992256	5.36585	0.892118	12.1068	5.34766	7.38298	2.6719	2.54991	1.55769
ENSMODG00000002284	2.83071	1.41487	2.00069	0.0454259	0.0713032	1.76804	1.03699	1.70497	0.0881991	0.122433	HDC	0.238532	0.318648	0	0.0955169	0.0580747	0.108246	0.0659736	0.0262388	0.0707998	0	0.221489	0.641256	0.215053	0.236014
ENSMODG00000002285	-0.426806	0.579274	-0.736794	0.461248	0.535826	-5.02527	0.474246	-10.5963	3.09944e-26	4.91595e-25	ENSMODG00000002285	36.5909	28.4712	29.4082	20.5934	20.8778	37.3449	19.0224	33.9267	2.54879	0.855626	2.43638	1.17564	0.368662	0.802448
ENSMODG00000002286	1.08951	1.45344	0.749606	0.453492	0.528028	2.9409	1.20841	2.4337	0.0149452	0.0242434	AKNAD1	0.0159022	0	0	0.0191034	0.0580747	0	0.0659736	0.0262388	0.0707998	0	0.295319	0.053438	0.215053	0.141608
ENSMODG00000002287	-0.678127	0.396707	-1.70939	0.0873791	0.127775	0.737004	0.329151	2.2391	0.0251492	0.0391217	FILIP1L	13.7554	19.8836	30.3717	32.896	21.6038	31.3192	23.6186	14.3001	62.3039	108.308	112	33.3988	46.943	18.6451
ENSMODG00000002288	-1.32417	0.659193	-2.00878	0.0445605	0.0700642	-2.92419	0.54669	-5.34889	8.84945e-08	2.9323e-07	NASP	59.5059	64.7173	384.506	380.386	301.001	59.6075	336.465	54.7997	92.2522	84.0652	101.811	11.6495	22.2119	27.6136
ENSMODG00000002290	2.06283	0.584226	3.53088	0.000414182	0.000994187	-1.06864	0.477101	-2.23986	0.0251002	0.0390644	MTBP	11.0838	10.7225	47.0238	36.4874	44.1367	11.2576	39.4742	8.94742	4.81439	2.49557	5.4634	8.38977	5.16127	15.0577
ENSMODG00000002291	0.00388683	0.321097	0.0121049	0.990342	0.992529	-0.496258	0.265504	-1.86912	0.0616064	0.0886306	SH2D3A	30.2618	25.7149	24.1298	32.151	19.9486	23.0925	23.9924	33.6512	29.3819	24.6705	36.1028	16.4055	18.3102	14.7273
ENSMODG00000002293	-2.65409	0.887304	-2.99118	0.00277903	0.00572302	7.5937	0.744495	10.1998	1.98678e-24	2.7384e-23	IL1R2	0.190826	0.748822	0.167568	0.0573101	0.232299	0.757723	0.395842	0.236149	578.435	582.824	1002.17	86.3559	8.5714	88.3165
ENSMODG00000002296	-9.97367	1.9991	-4.98909	6.06635e-07	2.31853e-06	-4.94056	1.97444	-2.50226	0.0123402	0.0203363	ASB2	0.238532	0.191189	0.335136	0.0382067	0.667859	0.198451	0.54978	0.170552	15.2928	12.4779	15.4304	0	0	0
ENSMODG00000002297	2.14878	0.753349	2.8523	0.00434037	0.00859308	1.55644	0.522086	2.98119	0.00287129	0.00529312	HECW1	0.111315	0.159324	0.146622	0.267447	0.290373	0.270615	0.307877	0.170552	0.1416	0.213906	0.295319	0.961885	0.399384	0.236014
ENSMODG00000002299	-2.51279	0.457795	-5.4889	4.04435e-08	1.83578e-07	-2.8124	0.388576	-7.2377	4.56351e-13	2.52501e-12	PHLPP2	5.43854	11.6625	7.05881	8.29086	9.90173	8.02825	8.57657	4.59178	11.9652	8.19974	10.2623	0.427504	0.798768	1.6993
ENSMODG00000002302	-1.04986	0.252773	-4.15338	3.27598e-05	9.54009e-05	-0.721337	0.210602	-3.42513	0.000614515	0.00125757	ALG3	11.8471	10.133	17.8251	20.0394	12.7184	8.28083	13.4146	13.513	25.9835	27.2374	23.2564	5.71787	8.63284	6.13637
ENSMODG00000002305	-3.60172	1.21317	-2.96885	0.00298912	0.00611853	-5.02858	1.02061	-4.92705	8.34785e-07	2.46796e-06	WDFY4	5.21591	3.8875	33.4298	36.9077	7.78201	2.85048	5.34386	0.157433	4.46039	6.20329	7.16149	0.694694	0.0614437	0.0472028
ENSMODG00000002309	0.186369	0.75217	0.247776	0.804308	0.846096	-0.205546	0.603816	-0.340411	0.733547	0.774834	ARPP21	0.938228	0.350512	0.607434	0.420274	0.348448	0.288656	0.307877	0.41982	0.2124	0.570417	0.885957	0.53438	0.153609	0.377623
ENSMODG00000002310	0.647356	0.190504	3.39812	0.000678511	0.00156984	0.669827	0.156184	4.2887	1.79721e-05	4.52357e-05	MRPL32	13.0557	14.3232	22.517	24.9872	20.7036	12.4663	23.7285	15.1791	36.3203	22.5315	25.8404	25.5434	25.6835	21.0997
ENSMODG00000002311	0.182388	0.255343	0.714288	0.475049	0.548813	0.152544	0.211278	0.722006	0.470291	0.531798	STXBP3	43.6355	37.0747	36.9907	40.5374	43.527	46.1309	36.5714	38.4004	62.5163	58.1112	66.2253	42.697	35.6066	37.8095
ENSMODG00000002314	-3.15855	0.654771	-4.8239	1.40781e-06	5.09154e-06	-1.44015	0.560793	-2.56805	0.0102271	0.0171402	VAV1	0.842815	1.19493	2.89055	1.56648	1.7132	1.22679	2.44102	0.262388	3.46919	9.62579	8.19511	0.320628	0.368662	0.660839
ENSMODG00000002315	2.02657	0.448051	4.52309	6.09432e-06	1.99568e-05	2.80063	0.361111	7.75558	8.79382e-15	5.65359e-14	LRRC18	0.81101	0.637295	1.73852	1.27993	0.87112	0.685558	0.747701	0.341104	2.2656	2.06776	2.43638	6.35912	2.9493	5.71154
ENSMODG00000002320	9.30135	0.350727	26.5202	5.66603e-155	2.72748e-151	5.41599	0.179533	30.1671	6.39916e-200	4.1072e-196	SLC27A2	6.5994	4.85938	6.11624	8.04252	7.54971	4.36592	5.91563	6.16611	0.991198	0.570417	0.369149	200.446	268.048	205.474
ENSMODG00000002324	1.39728	0.442657	3.15657	0.00159638	0.00345646	3.63383	0.368006	9.87438	5.37626e-23	6.51068e-22	FNDC7	1.31988	1.06747	1.38244	1.29903	1.88743	1.53349	2.15514	1.63992	10.62	12.7631	9.74553	17.3139	25.9907	5.61714
ENSMODG00000002325	1.89493	0.298248	6.35353	2.10427e-10	1.2974e-09	-3.01584	0.191308	-15.7643	5.47848e-56	4.77322e-54	VSTM4	22.7719	16.8087	29.2197	29.0562	26.9757	17.6441	26.4334	21.2796	1.2744	1.42604	0.885957	1.92377	3.44085	1.88811
ENSMODG00000002327	0.792185	0.254159	3.11689	0.00182773	0.00391336	-1.35899	0.204227	-6.65433	2.8459e-11	1.32972e-10	SH3KBP1	23.2331	16.267	25.5751	36.3537	27.0338	20.3142	26.3235	21.6076	11.1864	5.13375	9.30255	8.60352	9.58522	5.80595
ENSMODG00000002329	-1.7867	0.423722	-4.21667	2.47937e-05	7.36505e-05	-1.35443	0.352501	-3.84236	0.000121859	0.00027634	ZNF777	11.1156	11.2961	34.2467	41.6645	29.1535	9.83235	32.2831	11.9386	45.9491	37.1484	48.2847	5.50412	9.67738	5.80595
ENSMODG00000002333	1.42656	0.779243	1.8307	0.0671459	0.10096	4.42158	0.654932	6.75121	1.4662e-11	7.01408e-11	ABHD6	0.095413	0.0477972	0.439866	0.324757	0.493635	0.162369	0.37385	0.104955	0.778798	5.91808	1.25511	4.16817	2.61136	5.71154
ENSMODG00000002334	-0.677696	0.183399	-3.69519	0.000219721	0.000553616	0.345783	0.153507	2.25255	0.0242877	0.0378878	KLHL2	4.70704	4.73192	6.49326	8.40548	7.81104	4.90716	6.97121	5.77253	20.6028	19.6081	17.1285	6.73319	7.64974	5.38112
ENSMODG00000002335	4.35447	1.61322	2.69925	0.00694964	0.0132085	1.65317	1.05787	1.56273	0.118115	0.159265	C10orf71	0.111315	0.254918	0.083784	0.0191034	0	0.631435	0.109956	0.20991	0.0707998	0.0713021	0	0.855008	0.522271	0.236014
ENSMODG00000002336	-0.893625	0.442981	-2.0173	0.0436644	0.0688751	-0.657461	0.367435	-1.78932	0.0735625	0.103891	DDX24	26.7633	21.3972	68.3259	53.8906	56.5357	22.0822	55.7917	22.9327	44.4623	112.8	43.7811	18.0086	21.4131	22.7046
ENSMODG00000002337	-5.36947	0.898439	-5.97644	2.28062e-09	1.23352e-08	-2.65568	0.84582	-3.13977	0.00169082	0.00323689	DNAJB6	0.445261	0.462039	0.439866	0.362964	0.116149	0.414943	0.593762	0.459178	3.18599	5.70417	3.83915	0.053438	0	0.141608
ENSMODG00000002338	-2.53846	0.774923	-3.27575	0.00105381	0.00235916	-2.4077	0.651409	-3.69614	0.000218902	0.000477723	ADGRE1	3.53028	3.25021	2.59731	2.67447	1.19053	3.96902	1.60536	9.0655	6.37199	6.7024	6.2017	0.26719	0.49155	1.08566
ENSMODG00000002339	-0.814016	0.409917	-1.98581	0.0470549	0.0736021	-0.0477511	0.340344	-0.140302	0.888421	0.90857	ZNF746	5.48625	6.03837	15.2068	25.2164	15.1285	6.65713	16.0976	6.2973	34.6211	21.5332	32.4113	9.88603	10.1075	7.36364
ENSMODG00000002341	0.877808	0.397226	2.20985	0.0271158	0.0450254	1.39203	0.328205	4.24135	2.22176e-05	5.52642e-05	ATPSCKMT	11.5609	6.96245	9.99125	7.43121	6.47533	8.20866	5.58577	8.82935	22.1604	13.69	20.3032	15.7642	13.9784	26.1976
ENSMODG00000002344	0.586346	0.29345	1.99811	0.0457043	0.0716862	0.568187	0.238219	2.38514	0.0170725	0.0274423	RPP14	2.9101	3.64852	5.88583	4.29826	5.11057	2.94069	6.13555	2.93874	7.36318	5.20505	6.34936	4.59567	3.77879	7.17483
ENSMODG00000002345	-4.08459	0.247428	-16.5082	3.20241e-61	6.7761e-59	-3.44245	0.218612	-15.7468	7.2192e-56	6.26151e-54	TBC1D8B	14.2324	14.1161	26.6433	27.7954	24.9431	12.6107	22.3211	16.0056	45.7367	47.1307	44.8885	1.71002	1.16743	1.6993
ENSMODG00000002349	2.7098	0.455825	5.94484	2.7673e-09	1.48177e-08	0.849442	0.376623	2.25541	0.0241073	0.0376317	MSMO1	46.3866	44.4195	165.536	102.127	91.3224	65.6873	54.3842	22.2898	35.5415	29.0913	24.1423	89.9362	114.07	116.874
ENSMODG00000002350	1.30579	0.366105	3.5667	0.0003615	0.000876771	0.765691	0.3029	2.52787	0.0114758	0.0190538	ENSMODG00000002350	29.6257	28.6464	86.13	101.725	68.6443	44.435	63.0268	24.7694	56.0735	50.1254	60.5404	57.0184	100.245	71.0402
ENSMODG00000002351	4.57493	0.955703	4.78698	1.69313e-06	6.04733e-06	-1.28002	0.533218	-2.40056	0.0163698	0.0263944	IL1RL2	5.39083	2.91563	2.49258	5.0815	2.09069	4.00511	1.18752	4.6049	0.0707998	0.213906	0	1.38939	1.44393	0.991259
ENSMODG00000002355	2.80527	0.251263	11.1647	6.07097e-29	1.93858e-27	1.99919	0.207571	9.63137	5.89375e-22	6.56737e-21	AKR1A1	85.8717	74.213	118.513	112.977	108.164	68.0327	125.702	102.279	80.1454	88.6286	89.9247	252.014	272.564	474.719
ENSMODG00000002356	0.353658	0.153448	2.30474	0.0211814	0.0361099	-1.47143	0.126851	-11.5996	4.1389e-31	8.89448e-30	CCT5	364.08	344.331	617.593	498.923	514.513	432.66	488.469	329.926	223.02	152.301	206.871	142.199	125.345	136.699
ENSMODG00000002357	-1.0569	0.270307	-3.91001	9.22924e-05	0.000248997	1.83441	0.224891	8.15686	3.43851e-16	2.43951e-15	RNF213	15.934	9.63909	13.3845	13.869	23.4912	12.4483	14.5802	15.5596	213.957	134.69	165.01	43.0176	40.3071	50.9318
ENSMODG00000002360	-1.40069	0.315515	-4.43939	9.02141e-06	2.87738e-05	-3.1011	0.262349	-11.8205	3.05807e-32	7.12008e-31	DCBLD2	78.986	53.3894	98.0273	99.9106	78.7492	48.7829	76.1995	73.1931	49.9847	19.7507	39.3513	4.54223	9.80027	8.02448
ENSMODG00000002361	2.61582	0.348592	7.50394	6.19274e-14	5.69442e-13	1.92281	0.272367	7.05963	1.66941e-12	8.71596e-12	HENMT1	2.33762	3.58479	3.01623	2.61716	4.8202	3.01285	3.07877	1.67928	2.33639	2.92339	3.32234	9.29822	11.3671	8.4021
ENSMODG00000002362	-0.0492853	0.654528	-0.075299	0.939977	0.959511	1.36883	0.542776	2.52191	0.0116718	0.0193459	RNF128	13.9621	12.2839	4.88042	7.06825	7.37548	15.9483	5.43183	24.2709	58.1267	48.9846	48.3585	26.719	21.9354	33.6084
ENSMODG00000002363	-6.29382	0.452664	-13.904	5.99395e-44	4.71075e-42	-5.03467	0.42726	-11.7836	4.74126e-32	1.09464e-30	ASB1	6.96515	6.34109	7.31016	9.95286	10.918	5.89941	12.9748	7.20254	38.5859	22.6741	31.3777	0.427504	0.0614437	0.236014
ENSMODG00000002364	-0.952217	1.29295	-0.736469	0.461445	0.535959	-0.862235	1.0904	-0.790749	0.42909	0.491092	ENSMODG00000002364	0.0318043	0.0796619	0.146622	0.133724	0.087112	0.144328	0.0219912	0.0655969	0.1416	0.213906	0.0738298	0	0.0307218	0.0944056
ENSMODG00000002365	-2.0492	0.583562	-3.51154	0.000445519	0.00106301	-1.91838	0.488708	-3.92541	8.65816e-05	0.0001998	ATP8B4	8.98472	5.13023	3.62366	5.50177	5.51709	7.03599	3.4966	4.51307	11.9652	7.34412	9.96702	0.26719	2.24269	1.36888
ENSMODG00000002366	-0.132753	0.580004	-0.228883	0.81896	0.858611	1.67577	0.481424	3.48087	0.000499794	0.00103657	FAM71E1	3.08502	1.51358	2.28312	6.2277	10.8019	3.04893	3.03479	5.45766	31.3643	13.9039	25.3974	11.1151	17.8801	6.04196
ENSMODG00000002367	-2.92004	0.835702	-3.49411	0.000475638	0.0011283	0.647903	0.694996	0.932239	0.351213	0.414604	PPP4R4	2.62386	3.32987	5.08988	3.4195	3.94908	4.67262	3.54058	2.04662	9.34558	160.073	8.85957	2.77878	6.94314	4.72028
ENSMODG00000002368	-2.56638	2.01785	-1.27184	0.203431	0.266794	-3.08306	1.79354	-1.71898	0.085618	0.119151	IL1RL1	0.0159022	0.0159324	0.73311	0.362964	0.087112	0.018041	0.17593	0.0262388	0.283199	0.142604	0.0738298	0	0	0.0472028
ENSMODG00000002369	-0.165153	0.328115	-0.503338	0.614727	0.682498	-1.87154	0.266355	-7.0265	2.11779e-12	1.09737e-11	ENSMODG00000002369	7.18778	6.07024	11.8554	12.7419	11.9053	4.18551	12.6449	7.34686	4.53119	2.99469	5.16808	1.71002	1.87403	2.59615
ENSMODG00000002371	1.06674	0.824199	1.29428	0.195569	0.257977	-0.154778	0.68096	-0.227294	0.820195	0.850404	CMBL	11.052	13.3035	5.02704	4.75674	3.28122	24.5538	2.57297	9.69523	7.15078	3.3512	10.7053	8.60352	10.1689	5.0979
ENSMODG00000002372	1.01131	0.317048	3.18976	0.00142393	0.00311354	1.35819	0.255119	5.32373	1.01658e-07	3.34775e-07	ENDOV	1.62202	1.89595	2.47163	2.08227	1.97454	2.05668	1.78129	2.26965	3.39839	3.92162	4.72511	3.74066	3.6559	5.99476
ENSMODG00000002373	1.75531	0.605083	2.90094	0.00372041	0.00746601	-1.45039	0.501104	-2.89438	0.00379906	0.00684229	CPE	325.549	267.473	132.232	224.847	265.866	320.805	336.927	287.551	53.0291	36.0076	53.1574	19.2911	188.11	62.9214
ENSMODG00000002374	2.27122	0.407334	5.57582	2.46363e-08	1.15307e-07	2.34254	0.334306	7.00716	2.43207e-12	1.25514e-11	ST3GAL6	5.70888	6.96245	4.98515	5.21522	5.42998	9.16483	4.26629	4.94601	12.1068	8.84146	8.78575	23.4059	34.2241	21.5245
ENSMODG00000002375	0.301845	1.43112	0.210915	0.832953	0.870287	-0.145843	1.16581	-0.125101	0.900444	0.91828	GP6	0.127217	0.414242	0.20946	0.0191034	0.522672	0.0902051	0.54978	0.22303	0.2124	0.641719	0	0.053438	0	0.566434
ENSMODG00000002376	-0.415722	0.365331	-1.13793	0.255149	0.324454	-3.54185	0.302379	-11.7133	1.08992e-31	2.45455e-30	ENSMODG00000002376	90.6582	112.801	330.256	269.568	254.599	119.468	269.392	92.6622	35.8955	23.8149	36.6196	10.8479	13.4562	15.0577
ENSMODG00000002377	-2.98479	0.384353	-7.76574	8.11697e-15	8.11536e-14	-4.66622	0.322497	-14.469	1.90141e-47	1.05206e-45	FAM102B	105.256	91.1492	59.6333	96.1664	76.1649	86.9036	63.8625	106.267	47.7899	36.9345	44.7409	3.20628	3.28724	2.45455
ENSMODG00000002378	0.446809	0.274613	1.62705	0.103726	0.14882	1.1776	0.227093	5.18553	2.15401e-07	6.83623e-07	PXK	7.39451	8.92214	15.3953	23.287	18.9033	8.89422	17.1971	8.44888	37.3823	29.02	32.5589	24.5281	23.5022	25.7727
ENSMODG00000002379	-1.52627	0.881034	-1.73236	0.0832099	0.122345	2.13609	0.734696	2.90744	0.003644	0.00658395	SERPINA10	0.922325	0.860349	0.335136	0.382067	1.21957	1.89431	0.483806	0.905238	5.59319	41.1413	3.83915	2.88565	5.43777	2.26574
ENSMODG00000002380	5.52032	0.753609	7.32518	2.38571e-13	2.05259e-12	1.60887	0.543074	2.96252	0.00305134	0.00560145	PAH	4.13456	4.25395	2.8696	2.12047	3.891	4.29376	1.7373	2.70259	0.0707998	0.784323	0.14766	3.3666	12.0122	11.5647
ENSMODG00000002382	2.76085	0.430318	6.41582	1.40064e-10	8.8135e-10	0.0562906	0.356695	0.157811	0.874606	0.897157	PRDX1	1844.32	1904.46	1708.75	1293.62	1285.89	2015.42	1457.62	1673.84	416.303	464.676	324.999	1146.25	992.93	2394.32
ENSMODG00000002385	-1.73524	1.03906	-1.67	0.0949185	0.137621	-0.549891	0.893617	-0.615354	0.538321	0.597415	IL18R1	0.22263	0.159324	0.230406	0.11462	0.087112	0.342779	0.285886	0.104955	1.416	0.356511	0.369149	0.320628	0	0.0472028
ENSMODG00000002386	4.75518	0.630073	7.54702	4.45331e-14	4.15046e-13	3.77512	0.36662	10.2971	7.2628e-25	1.03743e-23	FAM227B	0.397554	0.254918	0.293244	0.133724	0.348448	0.252574	0.219912	0.249268	0.1416	0.142604	0.369149	2.56503	3.74807	3.3042
ENSMODG00000002387	-0.129265	2.90572	-0.0444865	0.964517	0.97844	2.91324	2.51157	1.15993	0.246078	0.304592	VSTM1	0.0318043	0	0	0	0.0290373	0	0	0	0.0707998	0	0.221489	0	0	0.141608
ENSMODG00000002391	5.07074	0.433756	11.6903	1.42846e-31	5.30986e-30	1.83432	0.357557	5.13015	2.89505e-07	9.04791e-07	MMACHC	148.685	157.906	137.259	98.4206	90.219	164.029	109.296	122.089	19.6824	26.9522	18.3836	344.087	307.249	566.811
ENSMODG00000002394	1.92544	0.289498	6.65097	2.91158e-11	1.9944e-10	1.32471	0.235225	5.63166	1.78479e-08	6.34061e-08	DTWD1	9.46179	8.22111	14.2642	14.977	13.0087	10.2653	12.425	5.23463	13.3812	8.19974	11.296	26.1846	15.8218	25.4423
ENSMODG00000002395	3.67835	4.78192	0.76922	0.441763	0.516236	3.59497	3.71058	0.968845	0.332623	0.396082	PTPN2	0.0318043	0	0	0.0382067	0	0	0	0	0	0	0	0.26719	0	0
ENSMODG00000002397	1.85223	0.545218	3.39724	0.000680704	0.0015746	-0.884143	0.449247	-1.96806	0.0490617	0.0720143	ENSMODG00000002397	24.9187	30.0007	77.7306	75.1909	77.5587	22.0822	85.5678	24.7563	7.57558	16.1856	8.78575	11.8098	16.0983	38.8479
ENSMODG00000002398	1.83554	0.175391	10.4654	1.24485e-25	3.14561e-24	-0.0669058	0.143444	-0.466425	0.640912	0.692289	PDHB	94.8246	89.2214	147.732	144.708	149.223	85.6587	147.187	96.2438	59.1887	37.7901	48.4323	83.7374	81.8123	116.921
ENSMODG00000002399	-0.216291	2.07935	-0.104018	0.917155	0.940553	-2.65752	1.64505	-1.61547	0.10621	0.144753	GP6	0.397554	0.0637295	0.062838	0.0191034	0.087112	0.018041	0.219912	0.43294	0	0.142604	0	0	0.0614437	0
ENSMODG00000002401	-1.03094	2.18822	-0.471132	0.637547	0.703718	3.09376	1.99096	1.5539	0.120208	0.161714	IL18RAP	0.0159022	0	0	0	0	0	0.0439824	0	0.1416	0.285209	0.14766	0.160314	0	0
ENSMODG00000002404	1.29165	0.68808	1.87718	0.0604933	0.0920643	-2.07267	0.565035	-3.66821	0.000244258	0.000528924	PLXNA2	9.589	10.372	30.8954	76.1078	59.4104	7.61331	50.096	12.3322	3.96479	3.63641	5.24191	6.78663	7.46541	2.97378
ENSMODG00000002405	-1.28918	1.37616	-0.93679	0.348867	0.423249	-2.91579	1.15716	-2.51978	0.0117429	0.0194469	GP6	0.143119	0.876281	0.230406	0.0382067	1.42283	0.324738	0.593762	0.380462	0.0707998	0.499115	0.14766	0	0.0307218	0.141608
ENSMODG00000002406	0.33649	0.85055	0.395614	0.69239	0.752453	0.724225	0.704868	1.02746	0.304203	0.36641	FAM3D	14.4392	10.2127	3.97974	5.1197	2.99085	15.1725	2.08916	17.7505	22.7268	7.55803	32.9281	17.9017	8.44851	15.5769
ENSMODG00000002407	-0.476146	0.349341	-1.36298	0.172888	0.231692	-1.8895	0.289522	-6.52627	6.74268e-11	3.02917e-10	AP1G1	226.972	136.509	134.096	141.613	145.767	148.64	127.747	178.948	88.0042	98.4682	90.7368	38.2616	34.7157	37.1014
ENSMODG00000002411	7.15376	1.19129	6.00503	1.91292e-09	1.04789e-08	2.99843	0.892916	3.35802	0.000785032	0.00157983	SERPINA6	1.36759	2.08714	0.125676	0.305654	5.25576	5.06952	0.439824	1.86295	0.283199	0.142604	0.14766	4.11473	26.9431	14.6801
ENSMODG00000002412	0.0309529	0.204153	0.151616	0.879489	0.909313	0.321347	0.168247	1.90997	0.0561366	0.0814856	TESK2	9.70032	10.2445	13.175	16.5817	15.9996	9.70607	15.6138	10.771	25.6295	26.4531	17.8668	13.4129	11.8894	14.3497
ENSMODG00000002416	0.788329	0.902718	0.873284	0.382508	0.457381	3.60866	0.750603	4.80767	1.52697e-06	4.37268e-06	SLC9A4	0.890521	0.685093	2.66014	0.267447	0.087112	0.88401	0.307877	0.892118	11.3988	2.56688	14.9874	14.0542	7.71118	4.34266
ENSMODG00000002417	-2.33351	0.615072	-3.79388	0.000148311	0.000385701	-3.57325	0.512569	-6.97126	3.14105e-12	1.60811e-11	ENSMODG00000002417	31.1682	53.8993	16.0865	14.2129	27.7016	46.7803	37.1651	18.4852	33.2051	19.6081	11.5174	2.2444	2.73424	2.02972
ENSMODG00000002419	-0.775942	0.289255	-2.68255	0.00730626	0.0138059	-1.44946	0.239843	-6.04337	1.50931e-09	6.0045e-09	CFAP20DC	39.7395	36.9153	28.8636	54.8458	45.9661	33.7908	45.2139	41.3654	48.3563	26.8809	45.6268	9.45853	17.4807	11.5647
ENSMODG00000002420	0.816018	0.175294	4.65514	3.23753e-06	1.10647e-05	-0.824945	0.14517	-5.68263	1.32639e-08	4.78449e-08	PSMD2	723.692	733.973	1090.22	1075.54	984.249	615.65	1103.5	771.289	424.02	443	419.944	392.983	352.103	503.701
ENSMODG00000002423	1.56214	0.478187	3.2668	0.00108769	0.00242879	0.104518	0.395535	0.264245	0.791591	0.826084	GALK2	70.208	64.558	39.2528	37.1561	47.2728	83.6021	45.6098	66.9745	38.3735	23.4584	41.64	42.0557	48.6327	75.0525
ENSMODG00000002425	-0.884393	0.179257	-4.93366	8.0701e-07	3.02491e-06	-0.569594	0.148919	-3.82485	0.000130852	0.000295342	ZNF821	34.3487	37.8235	55.2556	51.9039	46.5759	41.5665	47.8529	33.5856	79.225	85.8478	82.0249	21.0011	32.2887	21.0525
ENSMODG00000002426	6.44029	2.3325	2.76111	0.00576046	0.0111162	5.76418	1.23412	4.67068	3.00205e-06	8.30643e-06	PQBP1	0.0159022	0.0318648	0.020946	0.0382067	0	0	0	0	0	0	0	1.33595	0.184331	0.33042
ENSMODG00000002429	0.538033	1.27125	0.42323	0.672127	0.734246	1.84747	1.04363	1.77023	0.0766887	0.1078	ENSMODG00000002429	0.0636087	0.0318648	0.020946	0.0382067	0.174224	0.018041	0	0.0393582	0	0.356511	0.14766	0.106876	0.215053	0.0944056
ENSMODG00000002430	0.372243	0.222514	1.6729	0.0943477	0.136931	-0.673016	0.183852	-3.66063	0.000251593	0.000544011	TOE1	70.6533	67.2028	130.598	134.583	131.946	54.1591	138.918	81.537	82.1986	64.0293	72.2055	51.4608	50.9368	52.3479
ENSMODG00000002432	1.59411	0.349122	4.56606	4.96981e-06	1.64762e-05	-0.155551	0.285706	-0.544444	0.586136	0.642271	ADGRE5	25.4912	20.4094	27.942	43.4984	21.3715	20.693	19.8581	32.1818	10.7616	13.1196	12.3296	16.1917	29.0014	15.9546
ENSMODG00000002434	0.0883808	0.92552	0.0954931	0.923923	0.94568	5.04876	0.770262	6.55461	5.57889e-11	2.52697e-10	SLC9A2	1.54251	1.43391	0.377028	0.248344	0.319411	1.98451	0.241903	1.11515	45.5951	15.8291	93.0255	49.4302	18.3717	17.6066
ENSMODG00000002435	-0.822542	1.10545	-0.744078	0.456829	0.531352	-1.72137	0.916664	-1.87786	0.0603999	0.0870313	TLL1	0.36575	0.318648	11.8764	8.82576	6.38821	0.324738	6.61935	0.498537	3.32759	2.85209	3.10085	0.53438	1.53609	0.849651
ENSMODG00000002436	-1.44743	0.223209	-6.48465	8.89362e-11	5.75232e-10	-2.06331	0.186398	-11.0694	1.76607e-28	3.26061e-27	RPTOR	34.3169	21.923	43.1488	44.1097	49.4506	21.4508	45.6098	33.1133	37.8071	30.8738	39.3513	7.10726	6.39015	8.21329
ENSMODG00000002439	-2.81303	0.247883	-11.3482	7.56907e-30	2.5435e-28	-2.59648	0.209142	-12.4149	2.16942e-35	6.08925e-34	PATJ	39.8667	26.2247	40.9704	37.5954	45.9661	20.224	39.7821	36.8392	60.7463	59.1095	71.7626	4.43536	5.74499	4.81469
ENSMODG00000002440	0.0227562	0.235979	0.0964332	0.923177	0.945142	-0.104758	0.19546	-0.535955	0.59199	0.646995	MARCHF6	96.9396	80.8091	96.603	83.4817	91.1192	100.254	83.3686	87.3882	128.148	118.647	142.565	67.0647	77.0197	73.4476
ENSMODG00000002444	-1.78183	0.271246	-6.56905	5.06367e-11	3.37374e-10	-0.862919	0.226848	-3.80395	0.000142406	0.000319814	DIAPH2	17.4924	10.2445	14.6622	18.0145	20.7907	10.6803	15.2839	16.8584	52.3211	34.4389	49.6874	5.50412	7.0353	9.11014
ENSMODG00000002446	0.161274	0.399669	0.403519	0.686567	0.747306	-0.786093	0.33097	-2.37512	0.0175434	0.0281405	IST1	80.1787	64.8448	52.3022	50.4711	53.6029	84.468	52.6689	73.8097	50.5511	52.4784	58.104	34.7347	25.9292	38.0927
ENSMODG00000002447	0.367473	0.553613	0.663772	0.506836	0.579521	1.47799	0.454324	3.25315	0.00114132	0.00224383	ENSMODG00000002447	0.238532	0.254918	0.188514	0.210137	0.319411	0.432984	0.593762	0.367343	1.2036	1.06953	1.03362	0.53438	0.645159	1.18007
ENSMODG00000002448	0.493621	0.350358	1.4089	0.158864	0.215645	-1.97474	0.289686	-6.81681	9.30852e-12	4.54336e-11	DDX39A	84.1542	105.504	290.144	238.601	215.08	118.403	211.138	72.419	43.3295	39.3588	48.6538	28.5893	31.8893	41.0665
ENSMODG00000002449	0.942413	0.222457	4.23637	2.2716e-05	6.78555e-05	1.24725	0.178376	6.99227	2.70482e-12	1.39181e-11	EIF1B	2.54435	2.91563	4.79664	4.71853	5.19768	2.9046	4.53019	3.66031	6.44279	5.91808	9.59787	7.05382	9.30872	6.7028
ENSMODG00000002450	-2.11654	0.576915	-3.66873	0.000243761	0.000610114	-2.42767	0.478475	-5.07377	3.90005e-07	1.19961e-06	EIF4G1	152.597	106.731	585.232	702.813	533.503	85.6407	562.315	171.483	355.698	432.447	415.736	45.5826	57.1426	51.6399
ENSMODG00000002454	1.48753	0.786219	1.89201	0.0584897	0.0893753	0.13569	0.648866	0.209119	0.834356	0.86281	ROPN1L	13.3896	14.6578	3.22569	3.32399	5.13961	19.1956	3.29868	12.7652	6.65519	5.84677	6.71851	7.96227	13.8863	8.02448
ENSMODG00000002455	-2.24837	1.01055	-2.2249	0.0260881	0.043499	-3.06719	0.852322	-3.59863	0.000319894	0.000681443	CAMK1G	0.286239	1.25866	6.2838	6.28501	3.10699	0.938133	1.53938	1.70552	1.6284	2.99469	1.55043	0.053438	0.0307218	0.660839
ENSMODG00000002457	-3.2163	0.621514	-5.17494	2.27986e-07	9.32825e-07	-1.08022	0.577353	-1.87099	0.0613459	0.088302	ANKRD33B	0.22263	0.238986	0.31419	0.286551	0.464597	0.396902	0.395842	0.341104	2.76119	1.28344	2.80553	0	0.184331	0.188811
ENSMODG00000002459	-2.3711	0.648192	-3.65801	0.000254177	0.00063355	-0.464522	0.548734	-0.846534	0.397255	0.461097	ENSMODG00000002459	0.540674	0.477972	1.8642	2.71268	1.65513	0.469066	2.33107	0.393582	6.30119	6.7024	7.30915	0.320628	1.13671	0.708042
ENSMODG00000002460	-0.774671	0.760222	-1.01901	0.3082	0.381314	-2.03322	0.624489	-3.25582	0.00113066	0.00222447	POU3F3	0.540674	0.477972	0.502704	0.974272	0.696896	0.378861	0.901639	0.41982	0.424799	0.356511	0.369149	0	0.307219	0
ENSMODG00000002461	-4.47741	0.86147	-5.1974	2.02092e-07	8.35218e-07	-0.223112	0.830897	-0.26852	0.788299	0.823367	FAM131A	0.0795108	0.159324	0.125676	0.0573101	0.087112	0.0902051	0.0659736	0.0393582	2.47799	3.13729	2.21489	0.053438	0.122887	0
ENSMODG00000002465	1.13501	0.467476	2.42795	0.0151846	0.0267501	0.36213	0.385117	0.94031	0.347059	0.410354	PKD1L3	14.5505	11.3917	9.99125	10.4304	11.0632	16.5075	9.94002	13.3031	11.4696	11.6935	11.0006	20.4668	14.8079	5.85315
ENSMODG00000002466	0.927493	0.173749	5.33813	9.39088e-08	4.05611e-07	0.703681	0.143616	4.89973	9.59676e-07	2.82158e-06	COPS2	92.4711	76.3639	154.77	123.427	142.167	104.692	136.323	72.8913	178.132	124.779	135.256	155.398	155.545	144.441
ENSMODG00000002467	-0.428703	0.501776	-0.85437	0.3929	0.467599	-0.156221	0.414091	-0.377262	0.705979	0.7502	ILDR2	0.556576	0.318648	1.08919	1.66199	1.19053	0.451025	0.945622	0.459178	1.3452	1.49734	1.4766	0.641256	0.614437	0.519231
ENSMODG00000002469	0.537431	0.25941	2.07175	0.0382891	0.0611984	0.182306	0.213985	0.85196	0.394236	0.458063	TM2D1	30.23	25.4918	27.7954	25.8278	27.963	25.059	30.3039	33.0084	41.9135	30.0895	32.6328	22.7112	30.5375	30.1626
ENSMODG00000002470	-0.734696	0.571688	-1.28513	0.198745	0.261667	-1.7079	0.474015	-3.60305	0.000314504	0.000670702	ENSMODG00000002470	263.769	187.158	1205.19	1244.81	873.791	184.92	948.569	273.933	502.042	353.159	527.292	130.122	183.686	141.042
ENSMODG00000002471	-0.47488	0.228211	-2.08088	0.0374447	0.0599881	-0.018653	0.1892	-0.0985886	0.921465	0.935667	RBM41	4.73884	5.27362	5.90678	7.947	6.62051	6.06178	6.66333	4.39499	15.7884	8.84146	13.2894	5.82474	4.3625	4.67308
ENSMODG00000002472	-0.865857	0.298173	-2.90387	0.00368579	0.00740504	-0.712993	0.247272	-2.88343	0.00393365	0.00706552	PDCD6IP	144.614	118.091	187.823	258.736	209.737	92.8751	215.602	180.68	240.295	349.38	278.56	59.2628	111.213	98.0402
ENSMODG00000002474	-3.5965	0.771955	-4.65895	3.17823e-06	1.08736e-05	-1.57238	0.653765	-2.40511	0.0161675	0.0260922	SPOCK3	1.08135	0.716957	4.39866	0.592204	3.01988	1.04638	4.5082	0.682208	11.1156	15.1161	7.75213	0.80157	0.583715	0.188811
ENSMODG00000002475	-1.25772	0.330939	-3.80048	0.000144418	0.00037639	1.19297	0.28032	4.25575	2.08347e-05	5.20124e-05	NFIA	1.14496	1.84816	1.8642	1.98675	2.6424	1.08246	2.90284	0.997073	17.5584	11.2657	15.7996	2.51159	4.45467	3.20979
ENSMODG00000002476	1.54555	1.9203	0.804848	0.420907	0.49633	-0.969144	1.21637	-0.796749	0.425597	0.487644	NMUR1	0.127217	0.0159324	0.10473	0.0764135	0.116149	0.144328	0.197921	0.0131194	0.0707998	0	0	0	0.0307218	0.0944056
ENSMODG00000002477	-0.162401	0.311769	-0.520902	0.602435	0.670862	-0.314213	0.258182	-1.21702	0.223596	0.280077	TRAF3IP1	24.5211	20.6006	50.5218	57.0427	48.6956	20.9276	49.2603	23.3656	53.3123	39.2875	53.5266	22.8715	32.8417	15.9546
ENSMODG00000002478	0.488357	3.08011	0.158552	0.874022	0.904898	-0.456526	2.52864	-0.180542	0.856727	0.881493	C15orf40	0	0.414242	0.94257	0	0.087112	0	0	0.0131194	0	0	0.442979	0	0.33794	0
ENSMODG00000002479	-0.00123101	0.29366	-0.00419195	0.996655	0.997277	-0.798945	0.242954	-3.28846	0.00100739	0.00199642	MRPS9	46.1481	50.7606	65.582	59.0676	57.0003	65.7595	53.0648	37.8494	68.2511	28.093	52.1238	20.4668	27.5882	32.0507
ENSMODG00000002480	-0.268761	0.246549	-1.09009	0.275673	0.34682	-0.378856	0.203313	-1.86341	0.0624042	0.0896377	DHODH	9.41408	7.80687	12.3163	9.97196	11.8182	8.64165	12.491	8.97366	17.346	9.41188	17.2023	7.53476	4.76189	7.45805
ENSMODG00000002481	3.25396	0.464607	7.00369	2.49306e-12	1.92477e-11	1.31714	0.384539	3.42524	0.000614246	0.00125715	UROD	73.4839	240.34	86.5489	127.744	175.56	89.9344	244.08	93.7118	62.7995	49.4124	60.8357	266.121	296.066	341.843
ENSMODG00000002482	-0.858515	0.385643	-2.22619	0.0260015	0.0433696	-0.338195	0.323153	-1.04654	0.29531	0.356903	MAEL	0.922325	0.940011	2.45068	1.56648	2.00358	1.17267	2.52899	1.12827	4.10639	3.56511	2.36255	0.80157	1.29032	0.944056
ENSMODG00000002485	-1.70078	1.02901	-1.65283	0.0983655	0.142002	2.57899	0.853654	3.02113	0.00251837	0.00468695	LAMB3	11.4337	11.4076	0.879733	0.897858	1.80031	9.56174	1.36345	14.0771	234.277	215.974	225.402	32.2766	25.6835	55.9353
ENSMODG00000002489	-0.823493	0.791927	-1.03986	0.298405	0.370697	-3.70232	0.655568	-5.64751	1.62791e-08	5.80469e-08	CTNND2	17.8104	4.90717	6.34664	4.48929	8.36275	14.3246	8.5106	8.23897	1.062	3.2799	1.4766	0.160314	1.44393	0.283217
ENSMODG00000002491	9.99511	1.69419	5.89964	3.64295e-09	1.89428e-08	-0.874443	0.803171	-1.08874	0.276269	0.33649	GPA33	44.8918	42.2368	10.7872	12.7037	5.95265	41.7649	8.26869	52.8318	0	0.0713021	0	27.7343	6.91242	7.59965
ENSMODG00000002493	0.823486	0.221449	3.71862	0.000200316	0.000509053	0.153857	0.181472	0.847827	0.396534	0.4604	DDX52	20.0844	20.5209	37.0744	31.9408	30.1988	26.845	30.7877	16.15	27.6827	17.5403	31.7468	26.8793	25.1305	21.7605
ENSMODG00000002494	3.66455	0.930894	3.93659	8.26479e-05	0.00022455	5.7489	0.771162	7.45485	8.99677e-14	5.29926e-13	ENSMODG00000002494	0.0636087	0.143391	0.041892	0.248344	0.290373	0.054123	0.131947	0.0918357	0.283199	0.926928	1.25511	12.1839	4.33178	0.424825
ENSMODG00000002495	-9.31658	1.45186	-6.417	1.38983e-10	8.75408e-10	-2.67302	1.43981	-1.85651	0.0633809	0.0909389	C1orf87	0.095413	0.0477972	0.293244	0.0764135	0.203261	0.036082	0.219912	0.0393582	18.2664	17.8255	16.907	0	0	0.0472028
ENSMODG00000002497	-0.977921	0.217779	-4.49043	7.10786e-06	2.30524e-05	-1.22726	0.181737	-6.75298	1.44843e-11	6.93596e-11	TGFBRAP1	9.09604	7.34483	12.0649	14.7478	14.0831	7.64939	13.2167	6.80896	15.7884	10.4814	14.0277	3.04597	4.79261	3.25699
ENSMODG00000002501	2.24742	0.599092	3.75137	0.000175869	0.000451395	4.06522	0.496708	8.18432	2.73843e-16	1.95726e-15	ALDH1A1	12.2924	37.7757	19.6264	9.80003	17.074	34.1697	14.888	19.6791	175.513	74.7959	119.087	356.752	407.525	183.053
ENSMODG00000002502	0.563927	0.334335	1.68671	0.0916589	0.133391	-0.691452	0.273809	-2.52531	0.0115597	0.0191799	COPS7B	11.3859	9.63909	26.1825	26.0188	20.7617	7.5231	22.585	12.0436	10.266	9.911	10.9268	6.51944	8.41779	10.4318
ENSMODG00000002503	1.15714	0.2461	4.70191	2.57735e-06	8.9273e-06	1.43785	0.201526	7.13479	9.69321e-13	5.17376e-12	TXNL4B	11.4019	6.40482	9.9703	10.0866	10.9471	7.75764	8.9944	7.08447	18.762	15.6152	16.5379	25.3831	17.0506	19.542
ENSMODG00000002504	0.201857	0.188023	1.07358	0.283013	0.35471	-1.56963	0.153929	-10.1971	2.04288e-24	2.8117e-23	EIF2B3	52.8588	57.6593	77.8982	62.086	66.4084	62.6204	66.4354	49.8537	33.5591	21.1054	30.2702	16.1917	17.6651	19.3532
ENSMODG00000002506	-1.17028	0.596807	-1.9609	0.0498903	0.0775709	0.139895	0.496142	0.281965	0.77797	0.814076	IGF1	2.70337	2.70851	6.91218	8.65383	8.59505	2.4175	6.61935	2.84691	7.57558	32.3712	12.4772	2.29784	3.77879	7.45805
ENSMODG00000002507	5.06384	1.87997	2.69358	0.00706897	0.0134128	5.60153	1.24245	4.50846	6.53005e-06	1.72952e-05	ENSMODG00000002507	0	0	0.062838	0	0	0.018041	0	0.0131194	0	0.0713021	0	0.26719	0.890934	0.283217
ENSMODG00000002508	-0.260562	0.305262	-0.853566	0.393345	0.467976	-0.661884	0.252364	-2.62273	0.00872286	0.0148177	C2orf49	11.7199	11.4713	33.8069	22.1408	19.3389	15.4972	23.4646	11.4926	22.8684	14.3317	26.2096	9.24478	11.8279	7.69406
ENSMODG00000002509	0.208548	0.355723	0.586266	0.557697	0.628016	1.35365	0.294498	4.59647	4.29699e-06	1.16533e-05	ERCC6	2.06728	1.64104	3.9169	4.08812	4.44271	2.5077	4.15634	1.29882	10.62	7.98584	10.7791	3.90098	9.18583	5.61714
ENSMODG00000002512	-4.91504	0.903834	-5.43799	5.38857e-08	2.40035e-07	-0.0517845	0.815735	-0.063482	0.949383	0.958442	ITGAX	0.0318043	0.0637295	0.356082	0.0573101	0.261336	0.072164	0.395842	0.0787163	4.10639	5.84677	10.1885	0.213752	0.0307218	0.141608
ENSMODG00000002516	-0.319971	0.321578	-0.995004	0.319734	0.393587	0.454414	0.26665	1.70416	0.0883513	0.122609	SECISBP2L	22.2471	19.2623	17.846	15.8367	23.0556	21.6312	18.9344	20.0202	54.5159	49.9828	56.9228	27.2	28.5713	15.2937
ENSMODG00000002517	0.684403	0.861844	0.794115	0.427129	0.502251	-1.19457	0.647073	-1.84611	0.0648766	0.0928013	ENSMODG00000002517	0.270337	0.557634	0.712164	0.248344	1.01631	0.847928	0.593762	0.301746	0.424799	0.142604	0.14766	0.320628	0.0921655	0.236014
ENSMODG00000002518	3.50011	0.832346	4.20512	2.60946e-05	7.72882e-05	2.3026	0.622529	3.69879	0.000216628	0.000473084	NPPC	0.461163	0.223053	0.544596	0.821445	0.551709	0.324738	0.791683	0.406701	0	0.926928	0	2.93909	1.99692	1.22727
ENSMODG00000002519	3.50809	0.6995	5.01514	5.29937e-07	2.04775e-06	1.68237	0.542006	3.10396	0.00190949	0.00362561	STYXL2	2.40123	1.41798	1.65474	3.3813	1.04534	1.20875	0.571771	1.44313	0.566399	0.641719	0.959787	2.29784	9.46233	2.07692
ENSMODG00000002520	-2.84468	0.654732	-4.3448	1.39403e-05	4.30783e-05	0.295282	0.590572	0.499994	0.617079	0.670632	TRAF3IP3	0.127217	0.111527	0.293244	0.22924	0.174224	0.234533	0.329868	0.196791	1.77	4.70594	1.69809	0.26719	0.122887	0.283217
ENSMODG00000002521	-1.90149	0.46835	-4.05998	4.90763e-05	0.000138416	-3.79812	0.388763	-9.76975	1.51829e-22	1.78043e-21	BAIAP2	342.199	244.164	167.798	163.066	159.096	274.638	165.748	267.78	99.5446	95.4022	99.8917	17.1002	11.3671	14.6801
ENSMODG00000002522	-0.854595	2.50318	-0.341404	0.732799	0.784764	-3.76652	2.0391	-1.84715	0.0647256	0.0926061	SLC18A3	0.127217	0.0796619	0.230406	0.0764135	0.087112	0.054123	0.197921	0.157433	0	0	0.0738298	0	0	0
ENSMODG00000002524	-1.40249	0.400809	-3.49914	0.000466758	0.00110915	0.233125	0.332778	0.700543	0.483588	0.54501	PKN1	13.326	12.3476	34.7075	52.4961	37.342	11.6365	37.1651	16.4255	119.723	112.301	125.584	23.8868	29.3394	21.3829
ENSMODG00000002526	2.46153	0.700038	3.51628	0.000437636	0.00104523	-2.33568	0.563167	-4.1474	3.36274e-05	8.1775e-05	PTCH2	9.65261	11.5032	36.5298	67.091	51.0476	14.1802	53.4386	8.89494	1.6284	1.71125	1.32894	2.77878	9.55449	2.21853
ENSMODG00000002527	0.567421	1.30547	0.43465	0.663817	0.72694	0.278993	1.04519	0.26693	0.789523	0.824418	PMCH	0.0795108	0.0477972	0.31419	0.17193	0.290373	0.108246	0.395842	0.0524775	0.424799	0.0713021	0.14766	0	0	0.519231
ENSMODG00000002529	0.251687	0.369576	0.681015	0.495862	0.56917	0.470898	0.30624	1.53768	0.124128	0.166255	PPP4R3A	28.8306	26.5434	92.8746	83.1379	78.3718	31.5898	69.3602	25.5172	91.5442	90.4824	89.5555	51.3539	70.2301	57.6346
ENSMODG00000002531	-0.878724	0.214265	-4.10112	4.11163e-05	0.000117689	-0.96869	0.177836	-5.44708	5.12027e-08	1.73392e-07	SYNRG	57.5499	41.0259	49.6839	64.4166	53.0222	47.7726	43.7185	48.9222	79.0126	63.1024	81.5819	21.1615	22.5191	22.8934
ENSMODG00000002532	-0.855875	0.442794	-1.9329	0.0532491	0.0822684	-0.729992	0.369065	-1.97795	0.0479344	0.0705101	PTGER1	1.97187	1.84816	2.26217	1.98675	1.45187	2.67007	1.86925	1.90231	2.33639	4.56334	3.24851	0.587818	1.22887	1.32168
ENSMODG00000002539	0.705168	0.372498	1.89308	0.0583472	0.0891789	0.821776	0.308516	2.66364	0.00772993	0.0132502	IRF6	47.5316	39.6079	32.969	41.3206	42.5107	46.6721	40.6837	48.1613	57.4895	85.5626	73.2391	68.4007	41.1673	85.4371
ENSMODG00000002541	0.81797	0.339556	2.40894	0.015999	0.0280463	-0.0914118	0.27952	-0.327031	0.743644	0.783522	ENSMODG00000002541	22.6765	20.7121	16.296	21.4913	24.4785	17.6261	24.5642	24.7694	16.7796	19.6081	17.2762	20.5202	21.7511	10.1958
ENSMODG00000002543	-5.25802	0.439648	-11.9596	5.78236e-33	2.33416e-31	5.13626	0.542136	9.47411	2.69037e-21	2.86205e-20	KLHDC7A	0.0318043	0	0	0.11462	0	0.036082	0	0.0524775	87.4378	53.1914	60.5404	0.694694	0.860212	1.32168
ENSMODG00000002544	1.95743	0.749893	2.61029	0.00904667	0.0167365	-1.31262	0.610056	-2.15164	0.0314261	0.0479181	PARPBP	4.15046	5.36921	25.3656	18.9696	25.698	5.50251	25.114	2.86003	2.33639	1.49734	2.28872	1.92377	2.33486	8.68532
ENSMODG00000002546	-1.19637	0.272479	-4.39068	1.12995e-05	3.53832e-05	-1.73767	0.226898	-7.65837	1.88301e-14	1.17642e-13	NCK2	17.9376	16.2032	26.5805	23.6309	30.9248	15.84	33.0748	19.5872	25.3463	19.3942	26.9479	5.02317	3.87095	8.21329
ENSMODG00000002548	-5.90528	0.523753	-11.2749	1.74508e-29	5.75369e-28	-5.36899	0.454457	-11.8141	3.30234e-32	7.67954e-31	CLASP2	14.6459	11.0252	36.9697	52.4196	36.7613	9.29112	41.1235	14.6281	53.1707	52.0506	61.4264	0.374066	0.583715	0.566434
ENSMODG00000002549	-0.455017	0.183323	-2.48205	0.0130628	0.0233303	-0.486161	0.151913	-3.20027	0.001373	0.00266799	DHX38	62.6545	48.0839	97.8388	102.929	96.9557	47.2314	100.632	64.9278	114.767	102.39	123.074	45.5292	43.4407	47.0612
ENSMODG00000002551	-1.7441	0.518341	-3.36478	0.000766045	0.00175681	-2.55582	0.429913	-5.94496	2.76531e-09	1.07006e-08	GIPC1	388.776	316.8	161.012	200.375	177.331	310.865	191.477	435.039	255.729	239.005	281.734	40.987	51.4591	35.3549
ENSMODG00000002552	1.52296	0.815297	1.86798	0.0617644	0.0938135	0.608494	0.597337	1.01868	0.308356	0.370462	SHC4	0.127217	0.318648	0.712164	0.17193	0.319411	0.288656	0.329868	0.170552	0.1416	0.356511	0.221489	0.160314	0.645159	0.33042
ENSMODG00000002555	1.07865	0.269646	4.00023	6.32811e-05	0.000175266	-0.461545	0.220626	-2.09198	0.0364402	0.0547698	NUP37	21.3089	26.2406	55.1299	44.8165	43.2366	31.662	39.1223	19.7053	18.8328	16.9699	18.0883	17.6345	17.9416	27
ENSMODG00000002557	1.56453	0.535636	2.92089	0.00349033	0.0070469	1.00024	0.418509	2.39001	0.0168481	0.0270973	CLCN2	0.683793	0.748822	1.42433	1.87213	1.45187	0.956174	1.16553	0.288627	1.1328	1.14083	0.885957	0.961885	2.85713	1.36888
ENSMODG00000002558	1.84118	1.23295	1.49331	0.135356	0.187287	4.88912	1.11179	4.39753	1.09492e-05	2.82647e-05	ENSMODG00000002558	0	0	0.020946	0.0191034	0	0	0.0219912	0.0393582	0.2124	0.285209	0	0.160314	0.430106	0.424825
ENSMODG00000002559	-1.00514	0.829925	-1.21112	0.225849	0.292018	-2.56077	0.688903	-3.71717	0.000201466	0.000442129	AATK	10.9089	5.6082	2.78582	2.10137	1.74224	4.29376	1.31947	8.9343	2.76119	2.35297	3.24851	0.694694	0.737324	0.849651
ENSMODG00000002560	-0.607825	0.280169	-2.1695	0.0300449	0.0492604	-1.5339	0.231681	-6.62075	3.57389e-11	1.64906e-10	TADA2A	16.904	15.9483	18.8724	17.3077	18.5549	19.2678	16.7133	14.2477	16.7796	10.1962	15.9472	5.55755	3.56373	6.18357
ENSMODG00000002561	0.682755	1.3071	0.522342	0.601432	0.669919	-0.219713	1.02978	-0.213359	0.831047	0.859942	TRIM72	0.190826	0.350512	0.251352	0.0764135	0.116149	0.252574	0	0.275507	0.1416	0.285209	0.0738298	0	0.307219	0.141608
ENSMODG00000002562	-1.71192	0.743672	-2.30198	0.0213361	0.0363209	-0.288178	0.620669	-0.464302	0.642431	0.693658	PLK3	0.636086	0.764755	3.81217	5.97935	2.90373	0.721641	3.18872	0.669089	5.09759	13.4761	6.12787	1.81689	0.952377	1.51049
ENSMODG00000002563	-0.284985	0.309675	-0.92027	0.357432	0.432164	-0.590262	0.256137	-2.30447	0.0211961	0.0335082	UTP25	11.7676	10.5632	31.3981	22.4274	25.0883	12.4483	24.4542	10.2069	25.9835	17.1838	23.1087	7.80195	9.67738	12.2255
ENSMODG00000002564	-1.63349	0.754025	-2.16635	0.0302842	0.0496147	-0.614765	0.626868	-0.980694	0.326744	0.389781	CHPT1	7.45811	6.61194	2.99528	2.8082	2.84566	7.34269	2.94682	6.33666	27.0455	3.3512	22.2966	4.75598	1.62826	2.40734
ENSMODG00000002565	-1.5841	0.656697	-2.41223	0.0158553	0.0278247	1.69191	0.545073	3.10401	0.00190916	0.00362534	CCDC88C	3.6575	3.53699	15.3325	24.5478	20.7617	3.48192	14.6461	3.22737	187.195	69.3057	199.488	23.673	38.0644	20.2972
ENSMODG00000002568	0.0568775	0.79194	0.0718204	0.942745	0.961776	0.814033	0.655797	1.24129	0.214499	0.269982	PYCARD	1.24037	2.66071	0.816894	0.515791	0.580747	3.86078	0.989604	1.32506	3.46919	5.27636	4.13447	2.6719	2.98002	1.84091
ENSMODG00000002570	1.28961	0.323955	3.98085	6.86697e-05	0.000188918	0.106536	0.266379	0.399942	0.689199	0.735454	POLR2H	17.556	21.0467	47.4846	38.3023	42.3655	19.376	47.457	16.4255	26.6207	14.8308	19.4911	25.1693	23.963	31.6731
ENSMODG00000002571	2.46033	0.693326	3.54858	0.00038731	0.000934778	3.97828	0.545077	7.29857	2.9085e-13	1.638e-12	BEST4	0.0636087	0.0477972	0.10473	0.0382067	0.0290373	0.0902051	0.109956	0.0393582	0.283199	0.356511	0.221489	1.1222	0.522271	0.991259
ENSMODG00000002572	2.30775	0.389775	5.92072	3.20532e-09	1.6785e-08	3.29754	0.316952	10.4039	2.3798e-25	3.52756e-24	POU2F1	0.95413	0.908146	1.55	1.66199	2.55529	0.451025	1.80328	1.04955	4.81439	2.28167	5.02043	11.5961	10.6605	10.0542
ENSMODG00000002574	-3.2217	0.834464	-3.8608	0.000113017	0.000300272	5.38946	0.71664	7.52046	5.45851e-14	3.27425e-13	GPR68	0.0318043	0.0477972	0.251352	0.0955169	0.377485	0.018041	0.527789	0.0131194	88.3582	51.5514	131.786	6.35912	5.09983	4.15385
ENSMODG00000002575	10.5919	2.03112	5.21481	1.84005e-07	7.65232e-07	3.64204	0.505194	7.20919	5.62859e-13	3.08507e-12	ENSMODG00000002575	1.4789	0.876281	0.649326	0.573101	0.900157	1.4072	0.54978	1.46937	0	0	0	7.85539	9.83099	16.0962
ENSMODG00000002576	3.89089	2.16423	1.79782	0.0722061	0.107719	3.41014	1.46462	2.32835	0.0198938	0.0316234	C17orf78	0.0636087	0.0477972	0	0.0382067	0	0.018041	0	0	0	0.0713021	0	0.480942	0.0921655	0.0472028
ENSMODG00000002580	7.69051	1.98028	3.88356	0.000102939	0.000275367	1.46372	0.351864	4.15991	3.18377e-05	7.76584e-05	ENSMODG00000002580	0.524771	0.589498	0.73311	0.993375	1.13246	0.396902	0.37385	0.537895	0	0	0	1.38939	1.84331	1.27448
ENSMODG00000002581	3.53057	0.649113	5.43906	5.35626e-08	2.38845e-07	-1.02193	0.346818	-2.94659	0.00321302	0.00587409	THPO	2.2263	2.27833	3.26758	4.45108	3.13603	2.47162	2.9908	2.83379	0.0707998	0.142604	0.369149	0.374066	2.05836	1.18007
ENSMODG00000002582	1.75155	0.561446	3.11972	0.00181023	0.00388022	1.54349	0.462493	3.33731	0.000845922	0.00169387	CEP152	2.56025	2.2624	9.82368	11.7295	11.4697	3.89686	10.094	1.61368	7.29238	8.62756	8.04745	11.4892	16.6512	16.8042
ENSMODG00000002586	-4.76575	1.18539	-4.02039	5.8102e-05	0.00016167	1.89519	1.19614	1.58442	0.113099	0.1531	CD247	0.0318043	0.0477972	0	0	0	0	0	0.0262388	1.8408	3.70771	1.84574	0.053438	0.0921655	0
ENSMODG00000002587	0.310672	0.445855	0.6968	0.485928	0.559434	-0.554665	0.368498	-1.5052	0.132272	0.17583	DGLUCY	23.3762	23.2453	14.0129	18.4156	20.239	28.3605	15.6577	23.3131	11.6112	16.8273	27.1694	9.72572	14.6543	13.736
ENSMODG00000002588	0.377678	0.586781	0.643644	0.519806	0.591642	-2.22201	0.483888	-4.59199	4.39035e-06	1.18898e-05	ECRG4	16.7768	47.0005	25.0724	32.9724	24.0139	46.4195	21.8153	18.2491	8.21278	7.34412	7.53064	2.35127	11.0906	3.44581
ENSMODG00000002589	0.984411	0.343711	2.86406	0.00418244	0.00831265	0.420739	0.2833	1.48514	0.137508	0.181936	CEP131	17.7468	10.5313	28.5494	33.5646	23.4331	14.5952	27.9068	14.6806	21.594	16.1143	26.874	13.1992	37.2042	20.25
ENSMODG00000002590	2.61315	0.300435	8.69787	3.38164e-18	4.6548e-17	0.638817	0.248426	2.57146	0.0101272	0.0169845	TECR	211.181	234.62	206.402	228.075	208.72	244.221	177.623	222.032	87.5086	87.3451	86.5285	234.807	268.663	379.794
ENSMODG00000002591	0.756298	1.17583	0.643206	0.520091	0.591899	4.37752	1.03507	4.2292	2.34523e-05	5.81851e-05	TMC1	0.0318043	0	0.167568	0	0	0.018041	0.0439824	0	0.920398	0.499115	0.295319	0.480942	0.82949	0.283217
ENSMODG00000002592	7.225	2.10572	3.43113	0.000601069	0.00140252	-3.27054	0.685995	-4.76759	1.8644e-06	5.28314e-06	ENSMODG00000002592	8.8416	9.24078	11.4156	11.8441	24.7688	5.59271	21.1555	10.5611	0	0	0	0.213752	0.184331	2.87937
ENSMODG00000002593	-2.24681	0.36795	-6.1063	1.01964e-09	5.77788e-09	3.26459	0.324658	10.0555	8.68886e-24	1.1467e-22	ENSMODG00000002593	0.349848	0.462039	0.481758	0.420274	0.667859	0.378861	0.461815	0.41982	21.3108	45.3482	26.2096	4.32848	3.90167	2.83217
ENSMODG00000002595	-1.78595	0.416298	-4.29008	1.78608e-05	5.41893e-05	-3.42571	0.346896	-9.87532	5.32607e-23	6.45396e-22	RECK	52.175	43.2724	44.5522	46.9943	47.0986	47.2855	42.7729	45.9441	27.3995	18.6099	24.733	1.28251	6.78953	3.25699
ENSMODG00000002596	2.64336	0.272419	9.70329	2.91943e-22	5.7244e-21	1.81825	0.225222	8.07314	6.85117e-16	4.77968e-15	NDUFB7	105.4	119.015	98.153	102.833	93.5583	108.896	98.7845	98.3167	93.739	91.6232	90.7368	305.986	301.811	342.362
ENSMODG00000002597	7.09087	0.402189	17.6307	1.43238e-69	4.24314e-67	4.82313	0.317689	15.1819	4.66037e-52	3.2991e-50	RCSD1	10.3364	7.50415	7.28921	9.36065	11.0052	10.0849	6.86125	14.3133	3.18599	3.3512	2.95319	189.331	321.381	210.902
ENSMODG00000002598	2.17307	0.420847	5.16355	2.42309e-07	9.88487e-07	1.49827	0.348581	4.2982	1.72192e-05	4.34598e-05	GSS	128.394	103.656	83.03	83.0997	81.4788	101.372	79.7621	132.414	95.7214	104.814	99.4487	182.491	201.505	364.642
ENSMODG00000002599	-0.380176	0.208043	-1.8274	0.0676402	0.1016	0.317461	0.172545	1.83987	0.0657871	0.0939433	TEPSIN	8.1101	9.0018	14.5156	19.6383	14.0541	8.91226	11.7873	8.06842	27.9659	26.8809	30.4179	11.9701	11.3671	12.6976
ENSMODG00000002600	-1.10902	0.424459	-2.61278	0.00898079	0.0166226	0.617948	0.35253	1.75289	0.0796202	0.111481	ZFHX3	9.25506	6.03837	12.023	22.6948	27.0338	5.98962	21.0016	10.8235	72.9946	56.6139	77.2998	19.2911	21.2595	11.8951
ENSMODG00000002601	1.88692	0.347567	5.42895	5.66874e-08	2.51541e-07	-0.467195	0.284739	-1.64078	0.100843	0.138231	GLIPR2	37.2906	49.4223	54.4387	42.0847	38.3293	65.2904	41.2995	40.5651	14.0184	14.6169	14.0277	19.8789	35.9138	32.0979
ENSMODG00000002602	0.625564	1.4724	0.42486	0.670939	0.73328	-2.32935	1.00597	-2.31553	0.0205838	0.0326287	SYT14	0.174924	0.111527	0.293244	0.515791	0.43556	0.126287	0.263894	0.131194	0.1416	0	0	0.053438	0.0614437	0
ENSMODG00000002605	-3.19884	0.362112	-8.83385	1.01135e-18	1.46308e-17	-2.94743	0.30295	-9.72908	2.26625e-22	2.61297e-21	UBP1	26.652	26.0176	68.7029	79.7948	62.9529	19.6827	67.403	31.9195	84.181	81.8548	79.5147	4.64911	5.16127	4.9563
ENSMODG00000002607	-0.00750388	0.409296	-0.0183336	0.985373	0.988504	-0.706949	0.339194	-2.0842	0.0371416	0.05575	UXS1	49.7897	79.9646	177.978	141.346	156.685	79.9578	180.13	45.603	126.59	76.2933	105.724	64.7134	37.0813	63.3934
ENSMODG00000002610	0.386653	0.128144	3.01733	0.00255014	0.00529467	-0.233684	0.10563	-2.21229	0.0269465	0.0416885	CLTA	102.315	96.8848	154.498	152.216	136.417	96.1947	142.811	111.502	134.449	104.6	130.9	77.218	83.4713	104.035
ENSMODG00000002612	0.0157022	0.205986	0.0762297	0.939236	0.958857	0.265425	0.170582	1.556	0.119709	0.161132	GNPTAB	67.5524	45.9171	77.7516	59.1822	69.5154	43.4428	70.6577	58.2763	130.626	82.7105	127.504	62.6294	59.5082	64.7623
ENSMODG00000002613	-2.35513	1.29751	-1.81511	0.0695069	0.104177	-6.78004	1.16038	-5.84292	5.12929e-09	1.93846e-08	OGDHL	1.463	1.1312	8.88111	5.42536	5.77843	1.55153	6.72931	1.70552	0.1416	0.213906	0.442979	0	0	0.0944056
ENSMODG00000002614	1.36511	0.312814	4.36397	1.27725e-05	3.96987e-05	-0.0575494	0.257838	-0.223199	0.82338	0.852929	ACSS2	45.0826	51.9396	73.1016	74.1975	60.5428	43.2263	54.956	39.2532	25.2047	38.0753	29.0889	24.7952	67.9567	42.3409
ENSMODG00000002618	10.3521	0.758837	13.6421	2.25082e-42	1.64789e-40	4.14269	0.330398	12.5385	4.59634e-36	1.34095e-34	ST6GAL2	5.72478	3.40953	10.7244	10.354	5.19768	3.44583	4.15634	4.47371	0.0707998	0	0.295319	69.6297	80.7985	106.726
ENSMODG00000002620	3.46543	1.00178	3.45927	0.000541643	0.00127436	-3.00571	0.784091	-3.83337	0.000126402	0.000285866	KIF2C	5.00918	6.61194	46.5001	56.4887	54.445	5.46643	52.603	4.11949	0.566399	0.570417	0.14766	1.01532	1.41321	5.52273
ENSMODG00000002621	-3.26539	0.492324	-6.63261	3.2981e-11	2.24557e-10	-3.74769	0.456197	-8.21508	2.12022e-16	1.52902e-15	HHAT	2.62386	2.53325	3.33042	2.8082	2.81662	2.36337	3.14474	2.71571	3.75239	1.63995	4.06064	0.106876	0.184331	0.236014
ENSMODG00000002623	-3.92896	0.542766	-7.23877	4.52761e-13	3.78053e-12	2.80897	0.465457	6.03486	1.59097e-09	6.31761e-09	CASZ1	0.302141	0.127459	0.691218	0.573101	0.406523	0.631435	0.747701	0.249268	47.5067	113.584	51.8285	1.49626	2.45775	4.05944
ENSMODG00000002624	-1.60842	1.51141	-1.06419	0.287244	0.359105	-2.06185	1.31291	-1.57044	0.116312	0.157032	ECEL1	0.206728	0.0955943	0.083784	0.0382067	0.145187	0.054123	0.241903	0.118074	0.2124	0	0.221489	0	0.0614437	0
ENSMODG00000002626	2.20629	0.329385	6.69823	2.10958e-11	1.46908e-10	2.49609	0.270034	9.24364	2.38257e-20	2.37087e-19	RPS6KA5	6.71071	7.85467	4.69191	6.93452	6.33014	7.73959	6.2455	5.94308	12.3192	11.9075	14.1015	35.0019	35.8831	26.292
ENSMODG00000002627	-6.01054	0.543003	-11.0691	1.77249e-28	5.4346e-27	-3.53691	0.480653	-7.35855	1.85912e-13	1.06445e-12	EPHB3	2.71927	2.10307	4.50339	7.9279	6.47533	2.34533	9.58816	3.10929	31.3643	34.225	50.7211	0.53438	0.245775	0.236014
ENSMODG00000002628	-0.440659	0.791627	-0.55665	0.577767	0.64721	2.89181	0.684213	4.22647	2.37385e-05	5.88723e-05	ARMH1	0.159022	0.0637295	0.083784	0.11462	0.0290373	0.108246	0.0439824	0.22303	2.40719	1.85386	0.959787	1.33595	0.49155	0.283217
ENSMODG00000002629	-0.363874	0.206138	-1.76519	0.0775316	0.114733	-0.228578	0.170846	-1.33792	0.180922	0.232058	SLC38A10	77.4753	74.2609	82.0665	91.3905	87.4895	76.7104	87.8769	85.7614	134.024	155.082	131.934	64.4463	57.6342	59.0035
ENSMODG00000002630	-1.39665	0.612285	-2.28105	0.0225453	0.0381501	-0.709786	0.520715	-1.3631	0.172851	0.223088	GGT7	0.58838	0.39831	1.17298	0.725928	0.667859	0.198451	1.42943	0.511656	2.1948	1.06953	1.84574	0.53438	0.33794	0.188811
ENSMODG00000002631	1.80149	0.176637	10.1988	2.00705e-24	4.62823e-23	0.815948	0.145675	5.60115	2.12938e-08	7.51625e-08	PSMD7	124.768	125.117	179.507	152.884	146.987	149.56	151.321	116.474	118.094	112.871	102.623	215.569	196.927	227.754
ENSMODG00000002632	1.37678	0.421974	3.26271	0.00110352	0.00246129	1.74762	0.348967	5.00799	5.50024e-07	1.66103e-06	GNE	12.0379	13.4947	13.8872	14.2702	17.1611	12.9354	16.3395	11.8206	27.9659	26.0966	29.7534	69.6297	33.6097	14.3969
ENSMODG00000002635	-0.684887	0.484222	-1.41441	0.157243	0.213806	-0.405581	0.401602	-1.00991	0.31254	0.374834	ARHGEF10L	18.6055	18.6409	9.36287	16.3907	18.5258	18.8709	15.086	19.4167	26.9039	41.5691	28.1291	5.39724	9.80027	18.6923
ENSMODG00000002636	0.494218	0.504109	0.980379	0.326899	0.401048	2.11324	0.41894	5.04425	4.55307e-07	1.38827e-06	ENSMODG00000002636	0.22263	0.143391	0.230406	0.592204	0.377485	0.252574	0.241903	0.183671	1.2744	1.42604	1.10745	1.22907	1.2596	0.472028
ENSMODG00000002637	-1.99214	0.680487	-2.92751	0.00341684	0.00691302	-1.46637	0.566144	-2.59009	0.00959496	0.0161631	ENSMODG00000002637	4.13456	2.3102	12.4629	19.0843	20.4132	3.17522	21.2435	3.08306	24.3551	13.4761	26.7264	2.35127	4.02456	2.45455
ENSMODG00000002640	-2.33084	0.315578	-7.38594	1.51385e-13	1.32859e-12	-1.46805	0.263758	-5.56591	2.60785e-08	9.11818e-08	PARG	16.3156	11.3757	31.2514	30.871	34.7867	11.6545	31.5354	15.4546	67.0475	53.1914	62.2385	7.96227	5.65282	6.18357
ENSMODG00000002641	-1.77972	0.792277	-2.24633	0.0246826	0.0413848	-1.39004	0.657959	-2.11265	0.0346303	0.0523437	GDA	19.2416	14.3551	10.2845	2.8082	5.11057	22.9301	2.59496	14.6281	27.9659	23.1019	26.9479	4.32848	4.639	3.49301
ENSMODG00000002643	0.100312	0.181695	0.552091	0.580886	0.650326	0.935735	0.15019	6.23033	4.65457e-10	1.94454e-09	PEX14	10.9884	9.40011	14.7041	15.9895	13.2991	9.21896	13.7225	11.5188	27.8243	38.1466	33.6664	18.7567	19.7849	20.8636
ENSMODG00000002644	0.212995	0.208877	1.01972	0.307863	0.380946	-0.233216	0.172195	-1.35437	0.175618	0.226083	ERI3	30.7707	26.3681	43.1907	46.8797	37.5743	24.1208	47.2151	33.7168	42.1967	39.5727	38.613	17.688	32.8109	26.9528
ENSMODG00000002645	-9.10563	1.04344	-8.72657	2.62522e-18	3.63921e-17	-0.485274	0.90107	-0.538553	0.590195	0.645547	DDX60	0.111315	0.0318648	0.858786	0.133724	0.406523	0.036082	1.23151	0.118074	322.564	137.257	136.659	0.053438	0.33794	0.188811
ENSMODG00000002647	-0.250815	0.352554	-0.711423	0.476822	0.550598	-2.25163	0.292318	-7.70267	1.33254e-14	8.45403e-14	ACTB	13677.6	9380.59	10355.1	10082.7	8358.89	8935.5	9690.8	13683.5	4954.43	3297.01	4433.77	1443.25	1809.95	2567.27
ENSMODG00000002648	0.0863923	0.20822	0.414909	0.678209	0.740049	0.658456	0.172197	3.82386	0.000131378	0.000296459	TMEM53	17.8422	18.3063	18.223	20.6316	19.5712	14.938	21.7713	19.0362	40.2143	43.2804	46.2913	20.734	30.5682	25.0647
ENSMODG00000002650	-0.854595	2.70404	-0.316044	0.751969	0.801326	-5.42707	2.20436	-2.46197	0.0138176	0.0225645	SLC5A7	0.58838	0.143391	0.083784	0.0573101	0.087112	0.523189	0.329868	1.01019	0	0	0.0738298	0	0	0
ENSMODG00000002651	-1.13722	0.254564	-4.46731	7.92091e-06	2.55387e-05	-0.165956	0.211423	-0.784952	0.432482	0.494621	NCOA6	33.315	23.9942	54.4596	72.1152	55.7807	25.8889	58.4746	30.9355	127.794	118.005	137.028	26.1312	32.9338	36.8182
ENSMODG00000002652	2.20954	0.787133	2.80707	0.00499941	0.00976009	-0.0276074	0.645707	-0.0427553	0.965897	0.971954	ENSMODG00000002652	11.8789	12.1405	7.85475	9.66631	2.49721	13.5488	1.16553	13.2768	2.47799	3.92162	3.10085	5.66443	11.8279	7.36364
ENSMODG00000002653	-0.327431	0.548762	-0.596672	0.550727	0.621257	-0.553011	0.454887	-1.21571	0.224095	0.28061	RCC2	16.2838	19.8996	73.73	66.155	72.7966	14.1802	82.9508	17.8686	54.9407	46.6316	62.017	21.3218	32.9338	17.6539
ENSMODG00000002654	-1.63106	0.428242	-3.80874	0.000139675	0.000364918	-1.29742	0.35602	-3.64424	0.000268182	0.000577676	ENSMODG00000002654	30.3254	21.7955	11.8764	15.0917	28.7179	17.7343	32.1731	17.8555	38.1611	53.0488	36.9887	5.77131	9.0015	8.49651
ENSMODG00000002655	-2.55656	0.225724	-11.326	9.75244e-30	3.24884e-28	-1.26769	0.190606	-6.65085	2.91403e-11	1.36023e-10	WWP2	16.1407	13.9886	15.1021	21.5486	20.0648	15.1545	18.0988	18.9838	65.2067	62.1755	69.7691	5.71787	5.25344	7.50525
ENSMODG00000002658	-0.423322	0.275945	-1.53408	0.125011	0.174869	-0.998208	0.227897	-4.38009	1.1863e-05	3.04725e-05	ABHD17B	14.9798	10.9774	15.3325	16.5053	13.5895	12.6467	15.4598	14.2608	14.7972	14.5456	14.9136	4.00785	5.22271	9.01574
ENSMODG00000002659	-3.41651	0.766963	-4.4546	8.40508e-06	2.69553e-05	-2.64483	0.707222	-3.73975	0.000184206	0.000406148	C3orf70	0.572478	0.318648	0.963517	0.764135	1.16149	0.252574	0.879648	0.327985	1.77	0.99823	2.14106	0.053438	0.0614437	0.141608
ENSMODG00000002660	0.548552	0.40081	1.36861	0.171122	0.229678	1.89574	0.332263	5.70553	1.1598e-08	4.21834e-08	DFFA	17.0312	13.67	15.6048	18.6258	17.8289	12.5926	21.0236	18.1835	33.4175	107.381	49.5398	48.6286	48.1104	62.7325
ENSMODG00000002661	1.75414	0.273218	6.42031	1.36e-10	8.58023e-10	1.41078	0.225628	6.25268	4.03477e-10	1.69221e-09	ENSMODG00000002661	32.5199	28.6464	76.9347	62.0286	66.2341	26.4842	63.5326	34.3859	64.2155	50.4106	55.0032	106.449	89.8614	116.166
ENSMODG00000002662	-0.769288	2.00768	-0.383173	0.701592	0.760308	-1.90508	1.64654	-1.15702	0.247264	0.305864	FSCN2	0.0318043	0.0159324	0.188514	0.0955169	0.0580747	0.072164	0.109956	0.0131194	0.0707998	0	0.0738298	0	0.0307218	0
ENSMODG00000002663	1.04233	0.595862	1.74927	0.0802437	0.118407	-1.24686	0.418974	-2.97598	0.00292054	0.00537722	CORT	1.11315	0.908146	1.44527	1.45186	1.24861	0.829887	1.16553	1.02331	0.353999	0.285209	0.442979	0.213752	0.82949	0.0944056
ENSMODG00000002664	-2.56524	0.408943	-6.27286	3.54465e-10	2.12794e-09	-0.104563	0.346768	-0.301535	0.763007	0.800987	TP53INP2	2.38532	2.50138	1.52906	3.22847	2.14876	2.00255	2.39704	2.89938	18.5496	22.3176	20.8938	2.77878	1.16743	1.84091
ENSMODG00000002665	-2.43524	0.146093	-16.669	2.201e-62	4.81593e-60	-1.45347	0.125382	-11.5923	4.50687e-31	9.66367e-30	RNF38	20.6569	18.6728	22.6636	25.1209	29.1535	19.5745	27.7309	20.2301	69.7379	61.8189	77.3736	5.93162	7.77263	7.45805
ENSMODG00000002666	-4.28575	2.24738	-1.907	0.056521	0.0867388	-2.44121	2.14283	-1.13925	0.2546	0.313809	CHRNG	0.0159022	0.0318648	0.041892	0.0764135	0.0290373	0.054123	0.0879648	0.0655969	0	0.570417	0.221489	0	0	0
ENSMODG00000002667	0.559659	0.519126	1.07808	0.280998	0.352573	-4.79222	0.363083	-13.1987	8.92704e-40	3.2371e-38	FOLH1	11.2269	10.7703	11.8973	10.908	13.3281	10.7524	13.5026	8.1865	0.566399	0.142604	0.590638	0	0.430106	0.566434
ENSMODG00000002668	0.645371	0.36096	1.78793	0.0737869	0.109797	-0.329806	0.299182	-1.10236	0.270305	0.330395	PGD	400.401	342.626	409.306	417.561	347.78	246.53	358.127	445.731	482.076	227.882	185.091	253.724	199.784	303.278
ENSMODG00000002671	-1.51083	0.52	-2.90543	0.00366744	0.00736972	-1.63365	0.434473	-3.76007	0.000169866	0.000376108	EHHADH	8.18961	3.3936	4.29393	4.62302	6.18495	3.26542	5.67373	6.57281	8.07118	8.41365	6.12787	0.587818	2.79569	1.03846
ENSMODG00000002672	-2.08622	0.374109	-5.57652	2.45384e-08	1.14905e-07	-2.79187	0.314771	-8.86951	7.34665e-19	6.52489e-18	FAAP100	12.674	11.5988	21.5953	18.7786	22.1555	8.98442	24.2123	12.9488	20.0364	7.13021	19.4911	2.45815	1.32104	2.12413
ENSMODG00000002674	2.8174	0.501734	5.61533	1.96188e-08	9.30792e-08	1.37787	0.398856	3.45456	0.000551188	0.00113728	GALNT7	4.77065	3.298	2.89055	2.42613	3.48448	4.00511	3.40864	3.8571	2.90279	0.855626	2.65787	12.077	5.99076	5.85315
ENSMODG00000002675	-1.56001	0.408374	-3.82005	0.000133423	0.000350055	-4.03427	0.338971	-11.9015	1.16236e-32	2.77684e-31	FBN1	185.372	124.639	437.08	297.287	488.118	122.859	437.933	187.791	74.977	71.5873	75.0111	8.7104	18.9247	14.208
ENSMODG00000002677	-1.05506	0.408966	-2.57982	0.00988506	0.0181429	-1.9237	0.339426	-5.6675	1.44892e-08	5.20213e-08	NOB1	17.3493	21.206	55.486	49.7261	38.9391	19.5745	43.0368	18.682	36.8867	16.6847	26.6526	3.3666	9.15511	8.54371
ENSMODG00000002678	-1.38302	0.348665	-3.96662	7.28987e-05	0.000199838	-1.88304	0.289791	-6.49791	8.14421e-11	3.63254e-10	TTC7B	25.9682	24.2013	59.8637	53.222	50.2927	22.2265	51.7893	25.819	47.2943	30.0182	45.8483	12.8251	5.8986	6.6556
ENSMODG00000002680	1.37263	0.187835	7.30765	2.71852e-13	2.32756e-12	0.589693	0.154653	3.813	0.00013729	0.000308895	EIF4E2	64.8649	50.9677	100.059	105.069	97.246	55.7828	99.4002	60.2573	61.2419	77.7906	64.8226	83.5771	103.533	107.15
ENSMODG00000002682	-1.06054	0.498288	-2.12838	0.033306	0.0540275	-0.998333	0.413184	-2.41619	0.0156838	0.0253681	NCOA4	214.791	323.889	289.558	314.671	330.445	296.793	342.315	191.91	219.338	857.479	239.651	136.16	84.5465	143.213
ENSMODG00000002683	-0.399229	0.166537	-2.39724	0.0165191	0.0288557	-1.69321	0.137444	-12.3192	7.13722e-35	1.95487e-33	PIGU	73.1818	62.4709	88.6854	82.1063	80.8399	59.6075	83.4126	79.5953	50.6219	42.71	51.0164	17.6345	20.7065	21.7605
ENSMODG00000002685	-1.14399	0.213174	-5.36644	8.03051e-08	3.49836e-07	-1.20157	0.176974	-6.78952	1.12505e-11	5.44975e-11	RNF220	72.0368	78.1643	129.153	144.765	121.55	67.1847	127.307	76.4991	162.84	137.47	138.726	31.0475	50.1688	28.7465
ENSMODG00000002687	3.04559	0.638671	4.76864	1.8547e-06	6.56837e-06	-0.664184	0.525827	-1.26312	0.206545	0.261114	DUT	31.7248	34.8123	117.361	108.813	109.819	33.1233	132.101	30.0303	9.62878	6.41719	8.34277	13.8404	16.7741	79.1591
ENSMODG00000002688	-0.343167	0.270031	-1.27084	0.203785	0.267222	0.635359	0.224033	2.83601	0.00456816	0.00812488	RCOR3	10.1297	9.71875	18.0764	23.9174	19.7744	9.52566	18.9564	9.95761	50.9051	28.3782	53.3789	19.0774	15.791	21.5245
ENSMODG00000002689	1.89282	1.83026	1.03418	0.301052	0.373551	-0.883196	1.49953	-0.588982	0.555873	0.613864	PADI4	3.86423	0.860349	0.020946	0.0191034	0.0290373	2.76028	0.131947	7.97659	0.1416	0.855626	0.516809	0	1.99692	1.32168
ENSMODG00000002690	-4.84545	0.515169	-9.40556	5.17521e-21	9.14208e-20	-4.58987	0.48969	-9.373	7.04975e-21	7.24735e-20	NPLOC4	3.30765	2.74037	5.76015	5.92204	6.15592	2.45358	5.71771	3.17489	6.93839	6.98761	9.37638	0.160314	0.215053	0.0472028
ENSMODG00000002691	0.862894	0.347255	2.4849	0.0129586	0.0231679	2.26576	0.286725	7.9022	2.74029e-15	1.83848e-14	ENSMODG00000002691	1.35168	1.24273	2.07366	1.96765	1.77128	2.09276	1.86925	1.31194	8.07118	4.99115	7.97362	7.37445	10.0768	3.3986
ENSMODG00000002694	0.543324	0.706363	0.769185	0.441783	0.516236	2.32273	0.585725	3.96556	7.32241e-05	0.000170632	MAP1LC3A	17.9058	21.8592	4.54528	8.04252	7.34645	20.3142	5.87165	21.9619	66.9059	90.7676	78.6287	75.9354	67.9874	47.1556
ENSMODG00000002695	7.2548	0.845036	8.5852	9.06812e-18	1.19267e-16	-0.373177	0.537244	-0.694614	0.487297	0.54858	MELK	8.61897	10.9455	38.813	37.5763	37.2839	13.5127	37.539	6.20547	0.1416	0.213906	0.14766	10.9548	5.43777	25.8199
ENSMODG00000002696	1.1383	0.15298	7.44085	1.0004e-13	8.97499e-13	-0.129483	0.126635	-1.02249	0.306547	0.368749	CALM1	610.166	617.428	825.063	864.619	779.885	637.299	698.99	510.541	539.283	338.614	456.268	475.278	524.391	599.24
ENSMODG00000002697	-2.9622	0.523538	-5.65804	1.5311e-08	7.3538e-08	-2.02682	0.457398	-4.43119	9.37165e-06	2.43886e-05	GPRIN2	0.795108	1.1312	2.8696	3.34309	2.90373	1.22679	2.57297	0.878999	5.23919	3.85031	7.23532	0.53438	0.33794	0.283217
ENSMODG00000002698	4.21209	0.9138	4.60942	4.03798e-06	1.35881e-05	6.24989	0.750012	8.33305	7.87841e-17	5.89579e-16	ENSMODG00000002698	0.0318043	0	0.10473	0	0	0.018041	0.0439824	0.0655969	0.2124	0.213906	0.221489	2.13752	3.62518	0.896853
ENSMODG00000002702	2.07254	0.42869	4.83459	1.33422e-06	4.84175e-06	1.60802	0.354667	4.53388	5.79102e-06	1.54425e-05	DYNLRB1	44.4306	44.4992	30.4764	28.1202	30.0536	53.9607	28.0168	40.7619	42.8339	49.2698	39.9419	96.99	98.8936	112.343
ENSMODG00000002704	-0.844524	0.394007	-2.14343	0.0320788	0.0522349	-1.06818	0.326886	-3.26775	0.00108405	0.00213933	CAPN10	12.356	10.611	24.5068	37.2707	29.4439	14.0179	27.1591	13.6442	17.2044	37.4336	21.9274	8.38977	9.64666	6.13637
ENSMODG00000002705	-6.14203	0.555226	-11.0622	1.91293e-28	5.8373e-27	-5.9904	0.505724	-11.8452	2.2789e-32	5.35124e-31	DMAP1	8.69848	8.84247	24.7791	27.5089	23.2879	6.44064	23.0688	9.48531	26.2667	24.5279	27.9077	0.160314	0.215053	0.236014
ENSMODG00000002707	0.743142	0.650274	1.14281	0.253116	0.322359	-0.480296	0.539096	-0.890929	0.372967	0.436352	NQO1	274.281	397.672	440.62	389.384	209.33	564.124	174.368	283.694	451.845	117.72	153.787	146.581	83.1026	412.883
ENSMODG00000002708	-2.36574	0.466801	-5.06798	4.02055e-07	1.58088e-06	-0.861269	0.402617	-2.13917	0.0324216	0.0492722	MAP3K13	0.842815	0.685093	2.22028	1.96765	2.11973	0.793805	2.507	0.813402	5.66399	4.70594	8.04745	0.694694	0.860212	0.377623
ENSMODG00000002709	-0.0663345	0.50235	-0.132048	0.894946	0.922198	1.46636	0.417679	3.51074	0.000446869	0.00093253	PDE6G	1.41529	1.06747	1.29865	0.630411	1.33572	1.58761	1.64934	1.43001	9.06238	6.27459	2.51021	2.2444	4.20889	3.02098
ENSMODG00000002710	-0.952723	0.515579	-1.84787	0.0646215	0.0976601	-2.97138	0.427532	-6.95007	3.6511e-12	1.85885e-11	CEMIP2	111.379	96.6777	89.3347	81.7433	94.0229	127.261	68.3487	92.1506	44.8163	31.0877	37.8009	4.32848	6.54375	21.2885
ENSMODG00000002711	-0.340336	0.210215	-1.61899	0.105449	0.150871	-0.051762	0.174117	-0.297283	0.766251	0.803778	NRDE2	25.4117	23.7871	26.5386	27.1077	26.7143	28.2703	26.6753	21.2009	50.4803	49.2698	46.5128	22.0699	19.3855	22.1853
ENSMODG00000002713	1.41082	0.264127	5.34146	9.22027e-08	3.98868e-07	1.14427	0.216729	5.27972	1.29379e-07	4.21808e-07	CCDC137	13.2624	10.9296	28.1514	24.2422	23.346	11.7627	21.5514	9.57715	24.4259	17.1838	24.2162	33.7194	34.5621	27.0944
ENSMODG00000002714	-3.31388	0.628912	-5.26924	1.36993e-07	5.79484e-07	-2.93719	0.539303	-5.44628	5.14332e-08	1.74111e-07	GLI3	2.11499	1.37019	4.67096	6.45694	7.98527	1.20875	7.96082	2.05974	8.00038	5.06245	10.3362	0.374066	0.430106	0.472028
ENSMODG00000002715	-0.954692	0.30254	-3.15558	0.00160177	0.00346775	-2.40075	0.251182	-9.55783	1.20254e-21	1.31487e-20	ENSMODG00000002715	20.3389	16.7449	16.1075	18.7404	18.7291	15.6055	16.4714	20.7549	10.9032	9.69709	10.5577	2.13752	3.80951	2.87937
ENSMODG00000002716	-0.898627	0.77897	-1.15361	0.24866	0.317525	-0.704538	0.648797	-1.08592	0.277516	0.337752	ENSMODG00000002716	0.302141	1.7207	1.78041	1.45186	0.900157	0.54123	0.857657	0.314865	2.0532	0.99823	2.14106	0.106876	1.01382	0.377623
ENSMODG00000002718	-0.436249	0.255247	-1.70913	0.0874275	0.127832	0.589925	0.212083	2.78158	0.00540948	0.00950274	ENSMODG00000002718	6.24955	4.26988	10.5568	9.26514	12.0215	6.40456	9.94002	5.22152	31.0811	18.182	23.7732	9.45853	12.1659	7.78846
ENSMODG00000002719	-6.8248	0.830551	-8.2172	2.08307e-16	2.39174e-15	-1.47078	0.719519	-2.04412	0.040942	0.0609697	SLC12A1	0.81101	1.00374	0.146622	0.611308	0.493635	1.64173	0.527789	0.695327	67.8971	44.849	40.754	0	0.399384	0.33042
ENSMODG00000002721	-2.60308	0.800116	-3.25338	0.0011404	0.00253708	2.51125	0.694597	3.61541	0.000299876	0.000641781	INHBA	0.111315	0.143391	0.230406	0.286551	0.116149	0.108246	0.0219912	0.157433	6.58439	8.41365	8.4166	1.60314	0.460828	0.0472028
ENSMODG00000002722	-1.60278	0.433092	-3.70077	0.000214943	0.000542699	-1.62047	0.359874	-4.50289	6.70356e-06	1.77182e-05	PTPRG	26.493	19.8199	30.0994	44.4918	36.4709	17.7704	34.5482	39.227	59.8967	30.2321	52.5668	12.4511	9.61594	3.16259
ENSMODG00000002723	-0.669065	0.358503	-1.86627	0.0620029	0.0941386	-1.02015	0.296486	-3.44082	0.000579952	0.00119201	TRAF5	2.11499	1.54544	2.51352	4.12633	4.21041	2.70615	2.77089	1.66616	3.89399	2.28167	3.39617	0.961885	1.47465	0.802448
ENSMODG00000002724	-1.50693	0.276816	-5.44379	5.21593e-08	2.33131e-07	-0.851117	0.231947	-3.66945	0.000243074	0.000526537	SHLD2	8.55536	5.48074	14.5156	12.3599	12.7184	5.28602	13.3926	9.09173	26.9747	19.9646	24.8806	4.48879	3.96312	5.38112
ENSMODG00000002725	1.54723	0.294564	5.25261	1.49961e-07	6.31699e-07	0.238301	0.243892	0.977072	0.328533	0.391697	PSMC1	237.467	226.033	260.275	215.276	218.274	296.324	213.776	213.269	166.238	136.9	147.364	229.303	189.093	301.201
ENSMODG00000002729	0.161751	0.28838	0.560894	0.57487	0.644409	-0.115171	0.23789	-0.484138	0.628288	0.680907	ZCCHC7	15.4728	14.2276	16.5264	18.2055	15.4769	21.5951	17.461	14.8511	20.886	22.4602	21.1153	16.8864	11.0291	11.7063
ENSMODG00000002731	7.10883	2.2915	3.10227	0.00192044	0.00409502	5.57804	1.10845	5.03229	4.84651e-07	1.47331e-06	PADI3	0.0318043	0	0	0	0	0.036082	0.0219912	0.0787163	0	0	0	0.53438	1.13671	1.36888
ENSMODG00000002732	-0.491074	0.262279	-1.87234	0.0611602	0.0929618	0.250421	0.217567	1.151	0.249731	0.308558	ITCH	28.5603	22.4487	25.1981	21.7396	26.9176	26.4301	24.2563	23.4443	63.3659	64.7423	67.5543	26.7725	21.4439	28.2745
ENSMODG00000002734	-0.809681	0.213149	-3.79866	0.000145479	0.000379002	0.305244	0.176846	1.72604	0.0843403	0.117555	USP34	79.1928	60.782	126.64	122.051	153.259	71.28	112.815	64.4949	346.636	275.725	333.194	100.463	120.952	77.8374
ENSMODG00000002738	0.19263	0.675481	0.285175	0.77551	0.821367	1.31535	0.556316	2.36439	0.0180598	0.0289086	FEZF2	0.159022	0.159324	0.146622	0.343861	0.232299	0.054123	0.439824	0.196791	0.424799	0.713021	0.959787	0.641256	0.49155	0.188811
ENSMODG00000002739	-2.20595	0.49888	-4.4218	9.78805e-06	3.09676e-05	-0.606238	0.421011	-1.43996	0.149879	0.196696	NOX4	1.16086	2.58105	3.87501	2.42613	2.55529	2.57986	3.03479	1.16763	9.55798	6.7024	17.6453	1.33595	2.05836	0.566434
ENSMODG00000002742	4.23339	0.417702	10.135	3.86548e-24	8.69506e-23	0.164992	0.336465	0.490368	0.623874	0.677032	LIPH	49.2331	37.5845	63.9482	62.7355	59.7588	42.9556	54.912	57.6991	1.4868	5.13375	7.97362	53.7587	64.7924	33.8916
ENSMODG00000002743	-0.589677	0.370403	-1.59199	0.111388	0.158136	-0.734665	0.307072	-2.39248	0.0167348	0.0269336	NFAT5	30.389	28.5986	22.9568	30.7564	44.0496	38.5717	25.1799	26.1207	52.2503	28.9487	52.1238	20.4133	17.7572	9.58217
ENSMODG00000002744	-1.86563	0.382052	-4.8832	1.04378e-06	3.8561e-06	-2.54447	0.324357	-7.84466	4.34121e-15	2.87054e-14	MYEF2	4.45261	4.14242	10.3892	11.4238	9.84366	5.719	8.88445	3.67343	7.57558	4.56334	8.12128	0.694694	1.47465	0.802448
ENSMODG00000002745	-5.25893	1.60175	-3.28325	0.00102619	0.00230116	-3.60119	1.4237	-2.52946	0.0114239	0.0189757	SULT1C4	0.524771	0.446107	0.041892	0.305654	0.116149	1.08246	0.505798	0.577253	4.88519	2.35297	0	0	0.0921655	0
ENSMODG00000002746	-0.396687	1.01233	-0.391854	0.695166	0.754831	0.546092	0.843648	0.647298	0.517439	0.577995	MAST3	0.0477065	0.111527	0.167568	0.267447	0.232299	0.036082	0.109956	0.0655969	0.1416	0.142604	0.812128	0	0.245775	0.188811
ENSMODG00000002748	-5.50802	0.331835	-16.5987	7.12367e-62	1.52407e-59	-5.80639	0.295186	-19.6703	3.87599e-86	1.33272e-83	RNPEPL1	41.8545	34.4777	66.1056	80.5589	68.9927	25.1311	67.2051	44.3829	70.4458	53.4053	70.7289	0.961885	0.860212	0.519231
ENSMODG00000002749	1.20325	0.238942	5.03574	4.75997e-07	1.85345e-06	1.20125	0.197451	6.08378	1.17384e-09	4.72257e-09	CYB5B	38.4991	39.4327	57.8948	58.59	61.2397	45.5355	45.8297	36.2095	103.722	41.1413	78.4811	98.3794	95.6678	82.0385
ENSMODG00000002750	3.17502	1.80251	1.76145	0.0781623	0.115584	0.170303	1.00721	0.169084	0.86573	0.889474	TRPM3	0.0636087	0.0318648	0.041892	0.534894	0.261336	0.126287	0.109956	0.0262388	0.0707998	0	0	0.106876	0.0921655	0.188811
ENSMODG00000002751	1.69364	0.37454	4.52193	6.12796e-06	2.00567e-05	-1.61768	0.309066	-5.2341	1.65794e-07	5.3375e-07	SLC25A24	195.978	243.558	168.553	181.96	186.768	209.276	156.665	181.808	36.3911	21.248	35.8075	41.3076	43.1642	79.2535
ENSMODG00000002753	3.16842	0.207233	15.2891	9.03346e-53	1.17527e-50	-0.60838	0.168072	-3.61976	0.00029488	0.000632002	AHCY	171.902	214.848	252.965	249.261	253.467	228.309	254.35	160.752	30.5855	23.8149	20.5985	98.4863	151.121	123.53
ENSMODG00000002755	-7.71106	1.63262	-4.72313	2.32247e-06	8.11895e-06	-3.42354	1.56321	-2.19007	0.0285188	0.0438883	TYR	0.0636087	0.446107	0.188514	0.362964	0.232299	0.162369	0.0659736	0.0131194	6.65519	2.85209	8.34277	0	0.0307218	0
ENSMODG00000002756	1.10337	0.39766	2.77467	0.00552584	0.0106988	-1.1341	0.329412	-3.4428	0.000575732	0.00118425	ENSMODG00000002756	470.497	279.502	349.819	289.454	330.677	265.618	285.094	571.94	128.927	106.169	128.39	127.45	128.11	171.865
ENSMODG00000002757	-4.55852	1.09287	-4.17115	3.03071e-05	8.87684e-05	7.1646	0.918997	7.79611	6.3846e-15	4.15463e-14	PADI2	0.143119	0.318648	0.041892	0.0382067	0.174224	0.487107	0.0659736	0.249268	507.352	2088.01	551.73	0.961885	29.2472	49.0909
ENSMODG00000002759	5.8408	2.53955	2.29994	0.0214518	0.0364987	2.17729	1.38295	1.57438	0.1154	0.155931	ENSMODG00000002759	0.095413	0.143391	0	0	0.0580747	0.234533	0	0.20991	0	0	0	0.26719	0.522271	0.472028
ENSMODG00000002760	-2.64496	0.919901	-2.87526	0.00403694	0.00804422	2.27949	0.771494	2.95464	0.00313033	0.00573442	KLF9	1.28808	0.366445	0.041892	0.0955169	0.145187	0.577312	0.285886	0.62973	16.8504	23.3871	27.5385	2.08408	1.72042	2.17133
ENSMODG00000002761	-0.163413	0.541885	-0.301564	0.762984	0.810642	-0.705266	0.442843	-1.59258	0.111253	0.150964	SLC24A5	0.858717	0.796619	2.22028	3.28578	2.96181	1.33503	2.08916	0.577253	1.5576	1.49734	2.14106	0.908446	1.10599	0.519231
ENSMODG00000002762	4.10999	0.755024	5.44353	5.22361e-08	2.33257e-07	2.71947	0.480998	5.65381	1.56926e-08	5.61219e-08	ASIP	0.22263	0.175256	0.670272	0.477584	0.522672	0.252574	0.285886	0.144313	0.283199	0.0713021	0.221489	0.748132	1.65898	3.02098
ENSMODG00000002764	0.851907	0.61659	1.38164	0.167081	0.22518	1.9416	0.510764	3.80137	0.000143899	0.000322821	SULT1C2	4.29358	8.28484	3.56082	4.94777	5.37191	6.18807	3.51859	4.02765	7.07998	32.5851	9.22872	18.7033	22.2426	10.6206
ENSMODG00000002765	-3.70271	1.85198	-1.99932	0.0455737	0.0714944	-2.98011	1.62351	-1.8356	0.0664168	0.094723	MSH2	0.270337	0.0318648	0.020946	0	1.10342	0.018041	0.857657	0.170552	0.707998	0.499115	0.959787	0	0	0.0944056
ENSMODG00000002766	-1.28718	0.324485	-3.96683	7.28347e-05	0.000199691	-0.0723191	0.270398	-0.267454	0.789119	0.824086	TERF2	6.37677	5.35328	16.2122	15.9513	13.241	5.80921	13.9424	6.73024	43.4711	23.601	40.1634	8.17602	8.23346	7.36364
ENSMODG00000002769	-0.0898387	0.587528	-0.15291	0.87847	0.908575	-1.86495	0.486409	-3.83413	0.000126009	0.000285146	PTCH1	27.7016	20.2023	54.8576	49.0766	89.3769	21.1982	85.5458	15.6514	11.8944	32.0147	10.1147	8.65696	13.364	7.41084
ENSMODG00000002770	2.16868	0.3055	7.09878	1.25864e-12	1.00311e-11	1.20004	0.252745	4.74803	2.05412e-06	5.7884e-06	SDHB	118.487	119.716	111.684	105.871	121.725	114.308	120.116	118.311	87.6502	99.6091	91.5489	180.621	180.798	332.213
ENSMODG00000002771	-2.22794	0.683881	-3.25778	0.00112286	0.00250121	0.672144	0.575327	1.16828	0.242693	0.300808	ENSMODG00000002771	0.397554	0.589498	3.07906	1.37544	0.725933	0.613394	1.0116	0.406701	16.992	2.78078	14.3968	1.49626	1.16743	1.18007
ENSMODG00000002772	-0.135495	0.328051	-0.413031	0.679584	0.741172	0.451726	0.269465	1.67638	0.0936636	0.12932	ENSMODG00000002772	1.01774	0.924078	1.69663	1.49006	2.06165	1.0103	2.06717	0.931476	3.18599	2.06776	4.2083	1.17564	2.08909	1.36888
ENSMODG00000002773	-0.666209	0.600085	-1.11019	0.266917	0.33748	1.6288	0.525909	3.09712	0.00195408	0.00370443	GRM5	0.127217	0.0955943	0.146622	0.133724	0.087112	0.18041	0.109956	0.157433	0.707998	1.14083	1.18128	0.374066	0.522271	0.141608
ENSMODG00000002778	-0.483386	0.245592	-1.96825	0.0490395	0.0764085	0.219431	0.203849	1.07644	0.28173	0.342318	SENP2	7.26729	6.1021	11.8136	14.786	14.3154	6.67517	14.2503	7.84539	26.9039	21.4619	26.8002	7.53476	13.149	8.87413
ENSMODG00000002779	5.09614	1.02877	4.95364	7.2837e-07	2.74565e-06	5.98032	0.799499	7.48009	7.42723e-14	4.40577e-13	ADCY10	0.159022	0.0477972	0	0.0955169	0.087112	0.162369	0.0439824	0.0131194	0.1416	0.499115	0	4.16817	6.20581	2.40734
ENSMODG00000002781	3.10978	1.00646	3.08982	0.00200279	0.00425413	-0.509956	0.712237	-0.715992	0.473996	0.535453	FANCC	0.318043	0.286783	3.03717	2.42613	3.51352	0.487107	1.80328	0.354223	0.1416	0.142604	0.221489	0.80157	1.16743	0.424825
ENSMODG00000002782	0.256205	0.406824	0.629768	0.528846	0.60048	-1.14036	0.333947	-3.41479	0.000638316	0.00130213	NIP7	8.1101	7.71127	26.6852	16.5435	15.9996	9.237	16.0756	7.89787	10.1952	4.42073	8.34277	4.96974	3.10291	6.6556
ENSMODG00000002783	1.37138	0.185386	7.39743	1.38841e-13	1.22632e-12	1.37066	0.152138	9.00935	2.07274e-19	1.92433e-18	ENSMODG00000002783	22.7401	26.1769	30.0785	28.464	27.3822	24.5177	29.908	25.7534	44.6747	36.578	44.224	53.919	53.8554	69.9546
ENSMODG00000002785	0.856013	0.385979	2.21777	0.0265705	0.0442306	1.07579	0.318295	3.37985	0.000725251	0.00146734	PDF	8.0783	8.93807	8.21084	9.13141	4.67501	8.8401	6.20152	7.6486	16.4256	10.624	16.464	18.543	13.2718	10.715
[truncated: 17,550 more rows]
