# Supplementary material for: Fetal inflammatory signals regulate maternal investment during marsupial pregnancy
Source: PLoS Biol. 2026 Feb 24;24(2):e3003670. doi: 10.1371/journal.pbio.3003670 (PMC12981560; doi:10.1371/journal.pbio.3003670)
Supplement: S2 Data — Expression data and original ligand-receptor list were taken from [11], and subset to inflammatory pathways appearing in Fig 2’s bulk RNA-seq analysis. Specificity Rank and Magnitude Rank refer to LIANA+ rank aggregate test p-values for specificity and magnitude-related statistical significance. Receptors or ligands composed of multiple subunits are separated by an underscore, and the gene with the lower expression was used to calculate scores. (XLSX) [file pbio.3003670.s005.xlsx]

## Sheet: S2 Data
S2 Data: Inferred inflammation-related ligand-receptor signaling at the 13.5 dpc fetal-maternal interface by LIANA+ (22). Expression data and original ligand-receptor list were taken from (11), and subset to inflammatory pathways appearing in Figure 2’s bulk RNA-seq analysis. Specificity Rank and Magnitude Rank refer to LIANA+ rank aggregate test p-values for specificity and magnitude-related sta…
Source Cell Type	Target Cell Type	Ligand	Receptor	CellPhoneDB p-value	LIANA+ Specificity Test Rank Aggregate p-value	LIANA+ Magnitude Test Rank Aggregate p-value	Ligand subunit with lowest expression	Receptor subunit with lowest expression	Percent of cells in cluser expressing ligand	Percent of cells in cluster expressing receptor	Ligand TPM	Receptor TPM	Type of Interaction	Inhibitory	Category of Signaling
source	target	ligand_complex	receptor_complex	cellphone_pvals	specificity_rank	magnitude_rank	min_ligand	min_receptor	ligand_percent_exp	receptor_percent_exp	ligand_cpm	receptor_cpm	directionality	modulatory_effect	annotation
Syncytial Knot	Amnion	IL6	IL6R_IL6ST	0.0084	1.06988e-05	0.00368745	IL6	IL6ST	0.609756	0.230769	419.685	71.9651	Ligand-Receptor		Secreted Signaling
Syncytial Knot	B Cell	IL10	IL10RA_IL10RB	0	7.4685e-06	0.0173366	IL10	IL10RA	0.121951	0.213483	46.2469	76.2219	Ligand-Receptor		Secreted Signaling
Syncytial Knot	B Cell	IL6	IL6R_IL6ST	0	2.50691e-06	0.00430398	IL6	IL6R	0.609756	0.269663	419.685	75.5221	Ligand-Receptor		Secreted Signaling
Syncytial Knot	Ciliated Epithelium	IL1A	IL1R1	0	3.60935e-07	0.00757121	IL1A	IL1R1	0.512195	0.135468	361.054	48.4919	Ligand-Receptor		Secreted Signaling
Syncytial Knot	Ciliated Epithelium	IL6	IL6R_IL6ST	0	4.26479e-07	0.00167304	IL6	IL6ST	0.609756	0.300493	419.685	104.087	Ligand-Receptor		Secreted Signaling
Syncytial Knot	Cytotrophoblast	IL6	IL6R_IL6ST	0	4.74637e-06	0.00493308	IL6	IL6ST	0.609756	0.247059	419.685	40.6066	Ligand-Receptor		Secreted Signaling
Syncytial Knot	Dendritic Cell	PTGS2_PTGES3	PTGER2	0.0001	5.99811e-06	0.0124483	PTGS2	PTGER2	0.292683	0.190476	126.673	47.1409	Ligand-Receptor		Small Molecule-Mediated
Syncytial Knot	Dendritic Cell	PTGS2_PTGES	PTGER2	0.0001	5.99811e-06	0.0124483	PTGES	PTGER2	0.292683	0.190476	83.2823	47.1409	Ligand-Receptor		Small Molecule-Mediated
Syncytial Knot	Dendritic Cell	PTGS2_PTGES3	PTGER4	0.0006	9.31968e-06	0.00965929	PTGS2	PTGER4	0.292683	0.333333	126.673	88.159	Ligand-Receptor		Small Molecule-Mediated
Syncytial Knot	Dendritic Cell	PTGS2_PTGES	PTGER4	0.0006	9.31968e-06	0.00965929	PTGES	PTGER4	0.292683	0.333333	83.2823	88.159	Ligand-Receptor		Small Molecule-Mediated
Syncytial Knot	Dendritic Cell	IL1A	IL1R1	0	3.60935e-07	0.00715468	IL1A	IL1R1	0.512195	0.142857	361.054	49.7166	Ligand-Receptor		Secreted Signaling
Syncytial Knot	Dendritic Cell	IL6	IL6R_IL6ST	0	6.68014e-07	0.00185844	IL6	IL6R	0.609756	0.52381	419.685	189.341	Ligand-Receptor		Secreted Signaling
Syncytial Knot	Endometrial Fibroblast	IL6	IL6R_IL6ST	0	2.25255e-06	0.00398984	IL6	IL6R	0.609756	0.365854	419.685	82.2751	Ligand-Receptor		Secreted Signaling
Syncytial Knot	Endometrial Fibroblast	IL1A	IL1R1	0	3.60935e-07	0.00225815	IL1A	IL1R1	0.512195	0.662602	361.054	228.759	Ligand-Receptor		Secreted Signaling
Syncytial Knot	Fetal Endothelium	VEGFA	FLT1_KDR	0	3.52523e-07	2.45067e-07	VEGFA	KDR	0.902439	0.966555	7760.25	1039.24	Ligand-Receptor		Secreted Signaling
Syncytial Knot	Glandular Epithelium	PTGS2_PTGES	PTGER4	0.0021	1.49073e-05	0.0121805	PTGES	PTGER4	0.292683	0.203426	83.2823	57.3842	Ligand-Receptor		Small Molecule-Mediated
Syncytial Knot	Glandular Epithelium	PTGS2_PTGES3	PTGER4	0.0021	1.49073e-05	0.0121805	PTGS2	PTGER4	0.292683	0.203426	126.673	57.3842	Ligand-Receptor		Small Molecule-Mediated
Syncytial Knot	Glandular Epithelium	IL6	IL6R_IL6ST	0	3.60935e-07	0.00076388	IL6	IL6ST	0.609756	0.303533	419.685	112.243	Ligand-Receptor		Secreted Signaling
Syncytial Knot	Glandular Epithelium, #2	IL6	IL6R_IL6ST	0	1.5219e-06	0.00336839	IL6	IL6ST	0.609756	0.355932	419.685	92.7529	Ligand-Receptor		Secreted Signaling
Syncytial Knot	Lymphatic Endothelium	VEGFA	FLT1_KDR	0	8.59396e-06	0.000920736	VEGFA	FLT1	0.902439	0.19174	7760.25	51.0184	Ligand-Receptor		Secreted Signaling
Syncytial Knot	Macrophage	IL10	IL10RA_IL10RB	0	5.2904e-06	0.0144307	IL10	IL10RA	0.121951	0.315483	46.2469	91.1874	Ligand-Receptor		Secreted Signaling
Syncytial Knot	Macrophage	PTGS2_PTGES	PTGER4	0.0019	1.45742e-05	0.011758	PTGES	PTGER4	0.292683	0.217695	83.2823	52.5313	Ligand-Receptor		Small Molecule-Mediated
Syncytial Knot	Macrophage	PTGS2_PTGES3	PTGER4	0.0019	1.45742e-05	0.011758	PTGS2	PTGER4	0.292683	0.217695	126.673	52.5313	Ligand-Receptor		Small Molecule-Mediated
Syncytial Knot	Macrophage	IL6	IL6R_IL6ST	0	3.60935e-07	0.00114138	IL6	IL6ST	0.609756	0.442375	419.685	122.223	Ligand-Receptor		Secreted Signaling
Syncytial Knot	Mesothelial	IL17A	IL17RA	0	1.80235e-06	0.0172735	IL17A	IL17RA	0.170732	0.112782	101.119	46.8945	Ligand-Receptor		Secreted Signaling
Syncytial Knot	Mesothelial	IL6	IL6R_IL6ST	0	8.08823e-07	0.00317277	IL6	IL6R	0.609756	0.263158	419.685	174.209	Ligand-Receptor		Secreted Signaling
Syncytial Knot	Monocyte	IL10	IL10RA_IL10RB	0	5.76924e-06	0.0152516	IL10	IL10RA	0.121951	0.164634	46.2469	135.745	Ligand-Receptor		Secreted Signaling
Syncytial Knot	Monocyte	CXCL8	CXCR1	0.001	1.09524e-05	0.0134636	CXCL8	CXCR1	0.121951	0.195122	61.5304	141.362	Ligand-Receptor		Secreted Signaling
Syncytial Knot	Myometrial Fibroblast	IL6	IL6R_IL6ST	0.0001	5.99811e-06	0.00424021	IL6	IL6R	0.609756	0.326087	419.685	66.0085	Ligand-Receptor		Secreted Signaling
Syncytial Knot	Myometrial Fibroblast	IL1A	IL1R1	0	3.60935e-07	0.00417692	IL1A	IL1R1	0.512195	0.456522	361.054	154.284	Ligand-Receptor		Secreted Signaling
Syncytial Knot	Neutrophil	CXCL8	CXCR1	0.0051	1.58822e-05	0.0154901	CXCL8	CXCR1	0.121951	0.230769	61.5304	92.749	Ligand-Receptor		Secreted Signaling
Syncytial Knot	Neutrophil	PTGS2_PTGES3	PTGER4	0.0202	1.57068e-05	0.0127189	PTGS2	PTGER4	0.292683	0.192308	126.673	50.4022	Ligand-Receptor		Small Molecule-Mediated
Syncytial Knot	Neutrophil	PTGS2_PTGES	PTGER4	0.0202	1.57068e-05	0.0127189	PTGES	PTGER4	0.292683	0.192308	83.2823	50.4022	Ligand-Receptor		Small Molecule-Mediated
Syncytial Knot	Neutrophil	IL17A	IL17RA	0	7.35895e-07	0.0111124	IL17A	IL17RA	0.170732	0.346154	101.119	112.861	Ligand-Receptor		Secreted Signaling
Syncytial Knot	Pericyte	IL6	IL6R_IL6ST	0.0002	6.37447e-06	0.00601218	IL6	IL6R	0.609756	0.16	419.685	46.7464	Ligand-Receptor		Secreted Signaling
Syncytial Knot	Pericyte	IL1A	IL1R1	0	3.60935e-07	0.00560434	IL1A	IL1R1	0.512195	0.29	361.054	81.1605	Ligand-Receptor		Secreted Signaling
Syncytial Knot	Placental Fibroblast	IL6	IL6R_IL6ST	0	8.47256e-07	0.00190095	IL6	IL6R	0.609756	0.678049	419.685	169.205	Ligand-Receptor		Secreted Signaling
Syncytial Knot	Smooth Muscle	IL1A	IL1R1	0	3.60935e-07	0.00782666	IL1A	IL1R1	0.512195	0.125	361.054	52.2896	Ligand-Receptor		Secreted Signaling
Syncytial Knot	Smooth Muscle	IL6	IL6R_IL6ST	0.0001	5.99811e-06	0.00459671	IL6	IL6R	0.609756	0.232143	419.685	51.2918	Ligand-Receptor		Secreted Signaling
Syncytial Knot	T Cell	IL17A	IL17RA	0	1.7795e-06	0.0175904	IL17A	IL17RA	0.170732	0.1	101.119	47.0232	Ligand-Receptor		Secreted Signaling
Syncytial Knot	T Cell	IL6	IL6R_IL6ST	0	1.1396e-06	0.00405173	IL6	IL6ST	0.609756	0.135294	419.685	78.7276	Ligand-Receptor		Secreted Signaling
Syncytial Knot	Vascular Endothelium	IL1A	IL1R1	0	3.60935e-07	0.00556796	IL1A	IL1R1	0.512195	0.268041	361.054	89.7534	Ligand-Receptor		Secreted Signaling
Syncytial Knot	Vascular Endothelium	IL6	IL6R_IL6ST	0	2.97798e-06	0.00503627	IL6	IL6R	0.609756	0.164948	419.685	65.202	Ligand-Receptor		Secreted Signaling
Syncytial Knot	Vascular Endothelium	VEGFA	FLT1_KDR	0	1.96964e-07	6.12702e-08	VEGFA	KDR	0.902439	0.71134	7760.25	670.5	Ligand-Receptor		Secreted Signaling
Syncytial Knot	Yolk Sac	IL6	IL6R_IL6ST	0	1.36644e-06	0.00383718	IL6	IL6ST	0.609756	0.209302	419.685	52.2181	Ligand-Receptor		Secreted Signaling
B Cell	Dendritic Cell	IL1B	IL1R2	0.0466	1.94344e-05	0.0108591	IL1B	IL1R2	0.224719	0.142857	188.712	110.595	Ligand-Inhibitor	Inhibitory	Secreted Signaling
B Cell	Endometrial Fibroblast	IL1B	IL1R2	0	3.60935e-07	7.92533e-05	IL1B	IL1R2	0.224719	0.96748	188.712	7927.61	Ligand-Inhibitor	Inhibitory	Secreted Signaling
B Cell	Macrophage	IL1B	IL1R2	0.002	2.32375e-05	0.0128552	IL1B	IL1R2	0.224719	0.174622	188.712	55.705	Ligand-Inhibitor	Inhibitory	Secreted Signaling
B Cell	Monocyte	IL1B	IL1R2	0.005	2.11264e-05	0.0122606	IL1B	IL1R2	0.224719	0.103659	188.712	89.7138	Ligand-Inhibitor	Inhibitory	Secreted Signaling
B Cell	Myometrial Fibroblast	IL1B	IL1R2	0	2.22553e-06	0.00214326	IL1B	IL1R2	0.224719	0.543478	188.712	1002.49	Ligand-Inhibitor	Inhibitory	Secreted Signaling
B Cell	Pericyte	IL1B	IL1R2	0.0097	2.24662e-05	0.0118367	IL1B	IL1R2	0.224719	0.18	188.712	56.5201	Ligand-Inhibitor	Inhibitory	Secreted Signaling
B Cell	Smooth Muscle	IL1B	IL1R2	0.0379	2.35515e-05	0.0131301	IL1B	IL1R2	0.224719	0.160714	188.712	41.7457	Ligand-Inhibitor	Inhibitory	Secreted Signaling
Dendritic Cell	Ciliated Epithelium	IL1RN	IL1R1	0.1624	2.04085e-05	0.0169593	IL1RN	IL1R1	0.190476	0.135468	82.0187	48.4919	Inhibitor-Receptor	Inhibitory	Secreted Signaling
Dendritic Cell	Dendritic Cell	IL1RN	IL1R1	0.1582	2.06934e-05	0.0161555	IL1RN	IL1R1	0.190476	0.142857	82.0187	49.7166	Inhibitor-Receptor	Inhibitory	Secreted Signaling
Dendritic Cell	Dendritic Cell	IL1B	IL1R2	0	2.78223e-06	0.00223493	IL1B	IL1R2	0.666667	0.142857	941.591	110.595	Ligand-Inhibitor	Inhibitory	Secreted Signaling
Dendritic Cell	Endometrial Fibroblast	IL1RN	IL1R1	0.0001	6.04891e-06	0.00593698	IL1RN	IL1R1	0.190476	0.662602	82.0187	228.759	Inhibitor-Receptor	Inhibitory	Secreted Signaling
Dendritic Cell	Endometrial Fibroblast	IL1B	IL1R2	0	7.18155e-08	2.20512e-06	IL1B	IL1R2	0.666667	0.96748	941.591	7927.61	Ligand-Inhibitor	Inhibitory	Secreted Signaling
Dendritic Cell	Macrophage	IL1B	IL1R2	0	5.13762e-06	0.00386748	IL1B	IL1R2	0.666667	0.174622	941.591	55.705	Ligand-Inhibitor	Inhibitory	Secreted Signaling
Dendritic Cell	Monocyte	IL1B	IL1R2	0	4.74637e-06	0.00342534	IL1B	IL1R2	0.666667	0.103659	941.591	89.7138	Ligand-Inhibitor	Inhibitory	Secreted Signaling
Dendritic Cell	Myometrial Fibroblast	IL1RN	IL1R1	0.0052	1.10415e-05	0.00902749	IL1RN	IL1R1	0.190476	0.456522	82.0187	154.284	Inhibitor-Receptor	Inhibitory	Secreted Signaling
Dendritic Cell	Myometrial Fibroblast	IL1B	IL1R2	0	3.60935e-07	0.000573447	IL1B	IL1R2	0.666667	0.543478	941.591	1002.49	Ligand-Inhibitor	Inhibitory	Secreted Signaling
Dendritic Cell	Pericyte	IL1RN	IL1R1	0.0488	1.75911e-05	0.0123141	IL1RN	IL1R1	0.190476	0.29	82.0187	81.1605	Inhibitor-Receptor	Inhibitory	Secreted Signaling
Dendritic Cell	Pericyte	IL1B	IL1R2	0	4.51346e-06	0.00320036	IL1B	IL1R2	0.666667	0.18	941.591	56.5201	Ligand-Inhibitor	Inhibitory	Secreted Signaling
Dendritic Cell	Smooth Muscle	IL1RN	IL1R1	0.1762	1.99866e-05	0.0171475	IL1RN	IL1R1	0.190476	0.125	82.0187	52.2896	Inhibitor-Receptor	Inhibitory	Secreted Signaling
Dendritic Cell	Smooth Muscle	IL1B	IL1R2	0	6.27987e-06	0.00430398	IL1B	IL1R2	0.666667	0.160714	941.591	41.7457	Ligand-Inhibitor	Inhibitory	Secreted Signaling
Dendritic Cell	Vascular Endothelium	IL1RN	IL1R1	0.0463	1.67203e-05	0.0118893	IL1RN	IL1R1	0.190476	0.268041	82.0187	89.7534	Inhibitor-Receptor	Inhibitory	Secreted Signaling
Glandular Epithelium, #2	Dendritic Cell	IL1A	IL1R2	0.0357	1.72138e-05	0.0129648	IL1A	IL1R2	0.322034	0.142857	75.8546	110.595	Ligand-Inhibitor	Inhibitory	Secreted Signaling
Glandular Epithelium, #2	Endometrial Fibroblast	IL1A	IL1R2	0	3.60935e-07	0.000205467	IL1A	IL1R2	0.322034	0.96748	75.8546	7927.61	Ligand-Inhibitor	Inhibitory	Secreted Signaling
Glandular Epithelium, #2	Macrophage	IL1A	IL1R2	0	2.20127e-05	0.0148971	IL1A	IL1R2	0.322034	0.174622	75.8546	55.705	Ligand-Inhibitor	Inhibitory	Secreted Signaling
Glandular Epithelium, #2	Monocyte	IL1A	IL1R2	0.0001	1.90277e-05	0.0145466	IL1A	IL1R2	0.322034	0.103659	75.8546	89.7138	Ligand-Inhibitor	Inhibitory	Secreted Signaling
Glandular Epithelium, #2	Myometrial Fibroblast	IL1A	IL1R2	0	6.35891e-07	0.00237601	IL1A	IL1R2	0.322034	0.543478	75.8546	1002.49	Ligand-Inhibitor	Inhibitory	Secreted Signaling
Glandular Epithelium, #2	Pericyte	IL1A	IL1R2	0.0018	2.14188e-05	0.0143729	IL1A	IL1R2	0.322034	0.18	75.8546	56.5201	Ligand-Inhibitor	Inhibitory	Secreted Signaling
Glandular Epithelium, #2	Smooth Muscle	IL1A	IL1R2	0.016	2.21631e-05	0.0154303	IL1A	IL1R2	0.322034	0.160714	75.8546	41.7457	Ligand-Inhibitor	Inhibitory	Secreted Signaling
Macrophage	Ciliated Epithelium	IL1RN	IL1R1	0	5.03762e-06	0.00593698	IL1RN	IL1R1	0.527357	0.135468	679.93	48.4919	Inhibitor-Receptor	Inhibitory	Secreted Signaling
Macrophage	Dendritic Cell	IL1A	IL1R2	0.0432	1.4085e-05	0.0135196	IL1A	IL1R2	0.200233	0.142857	93.5829	110.595	Ligand-Inhibitor	Inhibitory	Secreted Signaling
Macrophage	Dendritic Cell	IL1B	IL1R2	0.0004	7.20532e-06	0.00589955	IL1B	IL1R2	0.440047	0.142857	436.211	110.595	Ligand-Inhibitor	Inhibitory	Secreted Signaling
Macrophage	Dendritic Cell	IL1RN	IL1R1	0	4.69908e-06	0.00542362	IL1RN	IL1R1	0.527357	0.142857	679.93	49.7166	Inhibitor-Receptor	Inhibitory	Secreted Signaling
Macrophage	Endometrial Fibroblast	IL1RN	IL1R1	0	3.60935e-07	0.00151634	IL1RN	IL1R1	0.527357	0.662602	679.93	228.759	Inhibitor-Receptor	Inhibitory	Secreted Signaling
Macrophage	Endometrial Fibroblast	IL1A	IL1R2	0	3.60935e-07	0.000290616	IL1A	IL1R2	0.200233	0.96748	93.5829	7927.61	Ligand-Inhibitor	Inhibitory	Secreted Signaling
Macrophage	Endometrial Fibroblast	IL1B	IL1R2	0	3.60935e-07	6.12399e-06	IL1B	IL1R2	0.440047	0.96748	436.211	7927.61	Ligand-Inhibitor	Inhibitory	Secreted Signaling
Macrophage	Macrophage	IL1A	IL1R2	0	1.98475e-05	0.0160944	IL1A	IL1R2	0.200233	0.174622	93.5829	55.705	Ligand-Inhibitor	Inhibitory	Secreted Signaling
Macrophage	Macrophage	IL1B	IL1R2	0	1.24449e-05	0.0066701	IL1B	IL1R2	0.440047	0.174622	436.211	55.705	Ligand-Inhibitor	Inhibitory	Secreted Signaling
Macrophage	Monocyte	IL1A	IL1R2	0	1.59999e-05	0.0156101	IL1A	IL1R2	0.200233	0.103659	93.5829	89.7138	Ligand-Inhibitor	Inhibitory	Secreted Signaling
Macrophage	Monocyte	IL1B	IL1R2	0	1.14954e-05	0.00643407	IL1B	IL1R2	0.440047	0.103659	436.211	89.7138	Ligand-Inhibitor	Inhibitory	Secreted Signaling
Macrophage	Myometrial Fibroblast	IL1A	IL1R2	0	1.02984e-06	0.00259562	IL1A	IL1R2	0.200233	0.543478	93.5829	1002.49	Ligand-Inhibitor	Inhibitory	Secreted Signaling
Macrophage	Myometrial Fibroblast	IL1RN	IL1R1	0	3.60935e-07	0.0023522	IL1RN	IL1R1	0.527357	0.456522	679.93	154.284	Inhibitor-Receptor	Inhibitory	Secreted Signaling
Macrophage	Myometrial Fibroblast	IL1B	IL1R2	0	3.60935e-07	0.000935716	IL1B	IL1R2	0.440047	0.543478	436.211	1002.49	Ligand-Inhibitor	Inhibitory	Secreted Signaling
Macrophage	Pericyte	IL1A	IL1R2	0.0022	1.91626e-05	0.0151922	IL1A	IL1R2	0.200233	0.18	93.5829	56.5201	Ligand-Inhibitor	Inhibitory	Secreted Signaling
Macrophage	Pericyte	IL1B	IL1R2	0	1.09524e-05	0.00639513	IL1B	IL1R2	0.440047	0.18	436.211	56.5201	Ligand-Inhibitor	Inhibitory	Secreted Signaling
Macrophage	Pericyte	IL1RN	IL1R1	0	2.53645e-06	0.00420851	IL1RN	IL1R1	0.527357	0.29	679.93	81.1605	Inhibitor-Receptor	Inhibitory	Secreted Signaling
Macrophage	Smooth Muscle	IL1A	IL1R2	0.0245	2.0837e-05	0.0167721	IL1A	IL1R2	0.200233	0.160714	93.5829	41.7457	Ligand-Inhibitor	Inhibitory	Secreted Signaling
Macrophage	Smooth Muscle	IL1B	IL1R2	0	1.33487e-05	0.00719581	IL1B	IL1R2	0.440047	0.160714	436.211	41.7457	Ligand-Inhibitor	Inhibitory	Secreted Signaling
Macrophage	Smooth Muscle	IL1RN	IL1R1	0	5.18817e-06	0.00627903	IL1RN	IL1R1	0.527357	0.125	679.93	52.2896	Inhibitor-Receptor	Inhibitory	Secreted Signaling
Macrophage	Vascular Endothelium	IL1RN	IL1R1	0	2.41985e-06	0.00414544	IL1RN	IL1R1	0.527357	0.268041	679.93	89.7534	Inhibitor-Receptor	Inhibitory	Secreted Signaling
Monocyte	Ciliated Epithelium	IL1RN	IL1R1	0	3.60935e-07	0.000981377	IL1RN	IL1R1	0.920732	0.135468	7240.96	48.4919	Inhibitor-Receptor	Inhibitory	Secreted Signaling
Monocyte	Dendritic Cell	IL1A	IL1R2	0.0396	1.31568e-05	0.0132963	IL1A	IL1R2	0.140244	0.142857	134.79	110.595	Ligand-Inhibitor	Inhibitory	Secreted Signaling
Monocyte	Dendritic Cell	IL1RN	IL1R1	0	3.60935e-07	0.000819236	IL1RN	IL1R1	0.920732	0.142857	7240.96	49.7166	Inhibitor-Receptor	Inhibitory	Secreted Signaling
Monocyte	Dendritic Cell	IL1B	IL1R2	0	4.75172e-07	0.000561715	IL1B	IL1R2	0.847561	0.142857	3485.5	110.595	Ligand-Inhibitor	Inhibitory	Secreted Signaling
Monocyte	Endometrial Fibroblast	IL1A	IL1R2	0	3.60935e-07	0.000257955	IL1A	IL1R2	0.140244	0.96748	134.79	7927.61	Ligand-Inhibitor	Inhibitory	Secreted Signaling
Monocyte	Endometrial Fibroblast	IL1RN	IL1R1	0	1.1955e-08	2.69904e-05	IL1RN	IL1R1	0.920732	0.662602	7240.96	228.759	Inhibitor-Receptor	Inhibitory	Secreted Signaling
Monocyte	Endometrial Fibroblast	IL1B	IL1R2	0	1.12316e-09	5.51371e-07	IL1B	IL1R2	0.847561	0.96748	3485.5	7927.61	Ligand-Inhibitor	Inhibitory	Secreted Signaling
Monocyte	Macrophage	IL1A	IL1R2	0	1.84955e-05	0.0157305	IL1A	IL1R2	0.140244	0.174622	134.79	55.705	Ligand-Inhibitor	Inhibitory	Secreted Signaling
Monocyte	Macrophage	IL1B	IL1R2	0	1.38519e-06	0.0012605	IL1B	IL1R2	0.847561	0.174622	3485.5	55.705	Ligand-Inhibitor	Inhibitory	Secreted Signaling
Monocyte	Monocyte	IL1A	IL1R2	0.0001	1.3246e-05	0.0150738	IL1A	IL1R2	0.140244	0.103659	134.79	89.7138	Ligand-Inhibitor	Inhibitory	Secreted Signaling
Monocyte	Monocyte	IL1B	IL1R2	0	1.10739e-06	0.00120873	IL1B	IL1R2	0.847561	0.103659	3485.5	89.7138	Ligand-Inhibitor	Inhibitory	Secreted Signaling
Monocyte	Myometrial Fibroblast	IL1A	IL1R2	0	8.47256e-07	0.00242398	IL1A	IL1R2	0.140244	0.543478	134.79	1002.49	Ligand-Inhibitor	Inhibitory	Secreted Signaling
Monocyte	Myometrial Fibroblast	IL1B	IL1R2	0	3.60935e-07	7.92533e-05	IL1B	IL1R2	0.847561	0.543478	3485.5	1002.49	Ligand-Inhibitor	Inhibitory	Secreted Signaling
Monocyte	Myometrial Fibroblast	IL1RN	IL1R1	0	9.55745e-08	7.06998e-05	IL1RN	IL1R1	0.920732	0.456522	7240.96	154.284	Inhibitor-Receptor	Inhibitory	Secreted Signaling
Monocyte	Pericyte	IL1A	IL1R2	0.0024	1.70894e-05	0.0148384	IL1A	IL1R2	0.140244	0.18	134.79	56.5201	Ligand-Inhibitor	Inhibitory	Secreted Signaling
Monocyte	Pericyte	IL1B	IL1R2	0	9.28213e-07	0.00107594	IL1B	IL1R2	0.847561	0.18	3485.5	56.5201	Ligand-Inhibitor	Inhibitory	Secreted Signaling
Monocyte	Pericyte	IL1RN	IL1R1	0	3.60935e-07	0.000227234	IL1RN	IL1R1	0.920732	0.29	7240.96	81.1605	Inhibitor-Receptor	Inhibitory	Secreted Signaling
Monocyte	Smooth Muscle	IL1A	IL1R2	0.02	1.88936e-05	0.0165241	IL1A	IL1R2	0.140244	0.160714	134.79	41.7457	Ligand-Inhibitor	Inhibitory	Secreted Signaling
Monocyte	Smooth Muscle	IL1B	IL1R2	0	1.71225e-06	0.0015548	IL1B	IL1R2	0.847561	0.160714	3485.5	41.7457	Ligand-Inhibitor	Inhibitory	Secreted Signaling
Monocyte	Smooth Muscle	IL1RN	IL1R1	0	3.60935e-07	0.00117481	IL1RN	IL1R1	0.920732	0.125	7240.96	52.2896	Inhibitor-Receptor	Inhibitory	Secreted Signaling
Monocyte	Vascular Endothelium	IL1RN	IL1R1	0	3.60935e-07	0.000198454	IL1RN	IL1R1	0.920732	0.268041	7240.96	89.7534	Inhibitor-Receptor	Inhibitory	Secreted Signaling
Neutrophil	Ciliated Epithelium	IL1RN	IL1R1	0	5.66013e-06	0.00643407	IL1RN	IL1R1	0.576923	0.135468	608.982	48.4919	Inhibitor-Receptor	Inhibitory	Secreted Signaling
Neutrophil	Dendritic Cell	IL1RN	IL1R1	0	5.44656e-06	0.00589955	IL1RN	IL1R1	0.576923	0.142857	608.982	49.7166	Inhibitor-Receptor	Inhibitory	Secreted Signaling
Neutrophil	Dendritic Cell	IL1B	IL1R2	0	2.01805e-06	0.00173377	IL1B	IL1R2	0.769231	0.142857	1151.78	110.595	Ligand-Inhibitor	Inhibitory	Secreted Signaling
Neutrophil	Endometrial Fibroblast	IL1RN	IL1R1	0	3.60935e-07	0.0018164	IL1RN	IL1R1	0.576923	0.662602	608.982	228.759	Inhibitor-Receptor	Inhibitory	Secreted Signaling
Neutrophil	Endometrial Fibroblast	IL1B	IL1R2	0	2.46419e-08	9.80161e-07	IL1B	IL1R2	0.769231	0.96748	1151.78	7927.61	Ligand-Inhibitor	Inhibitory	Secreted Signaling
Neutrophil	Macrophage	IL1B	IL1R2	0	3.86594e-06	0.00274735	IL1B	IL1R2	0.769231	0.174622	1151.78	55.705	Ligand-Inhibitor	Inhibitory	Secreted Signaling
Neutrophil	Monocyte	IL1B	IL1R2	0	3.32694e-06	0.00244814	IL1B	IL1R2	0.769231	0.103659	1151.78	89.7138	Ligand-Inhibitor	Inhibitory	Secreted Signaling
Neutrophil	Myometrial Fibroblast	IL1RN	IL1R1	0	4.42273e-07	0.00322807	IL1RN	IL1R1	0.576923	0.456522	608.982	154.284	Inhibitor-Receptor	Inhibitory	Secreted Signaling
Neutrophil	Myometrial Fibroblast	IL1B	IL1R2	0	3.60935e-07	0.000472206	IL1B	IL1R2	0.769231	0.543478	1151.78	1002.49	Ligand-Inhibitor	Inhibitory	Secreted Signaling
Neutrophil	Pericyte	IL1RN	IL1R1	0	2.97798e-06	0.00462982	IL1RN	IL1R1	0.576923	0.29	608.982	81.1605	Inhibitor-Receptor	Inhibitory	Secreted Signaling
Neutrophil	Pericyte	IL1B	IL1R2	0	3.14884e-06	0.00237601	IL1B	IL1R2	0.769231	0.18	1151.78	56.5201	Ligand-Inhibitor	Inhibitory	Secreted Signaling
Neutrophil	Smooth Muscle	IL1RN	IL1R1	0	5.93585e-06	0.00674971	IL1RN	IL1R1	0.576923	0.125	608.982	52.2896	Inhibitor-Receptor	Inhibitory	Secreted Signaling
Neutrophil	Smooth Muscle	IL1B	IL1R2	0	4.55934e-06	0.00322807	IL1B	IL1R2	0.769231	0.160714	1151.78	41.7457	Ligand-Inhibitor	Inhibitory	Secreted Signaling
Neutrophil	Vascular Endothelium	IL1RN	IL1R1	0	2.75057e-06	0.00456372	IL1RN	IL1R1	0.576923	0.268041	608.982	89.7534	Inhibitor-Receptor	Inhibitory	Secreted Signaling
