# Supplementary material for: Fetal inflammatory signals regulate maternal investment during marsupial pregnancy
Source: PLoS Biol. 2026 Feb 24;24(2):e3003670. doi: 10.1371/journal.pbio.3003670 (PMC12981560; doi:10.1371/journal.pbio.3003670)
Supplement: S3 Data — Data are obtained from single-cell transcriptomes of the non-pregnant (NP) and 13.5 dpc uterus. (XLSX) [file pbio.3003670.s006.xlsx]

## Sheet: S3 Data
S3 Data: MAST differential expression statistics, expression values, and percent of cells expressing genes related to vascular permeability and remodeling in vascular endothelial cells (VEC). Data are obtained from single-cell transcriptomes of the non-pregnant (NP) and 13.5 dpc uterus.
gene	MAST_test_Pr(>Chisq)	MAST_test_coef	MAST_test_FDR	pct_expression_VEC_NP	pct_expression_VEC_13.5dpc	lnTP10K+1_expression_VEC_NP	lnTP10K+1_expression_VEC_13.5dpc
ANGPT2 (ENSMODG00000012086)	3.20107e-05	0.868199	0.00112873	0.148649	0.365591	0.180106	0.583804
MKI67 (ENSMODG00000006953)	0.0182353	0.286518	0.110605	0.023649	0.107527	0.024311	0.210525
NOS3 (ENSMODG00000003903)	0.121005	0.330492	0.337582	0.415541	0.548387	0.573211	0.951845
GJA1 (ENSMODG00000017758)	2.85911e-09	1.39605	4.05093e-07	0.273649	0.55914	0.328572	1.01289
ICAM3 (ENSMODG00000028933)	0.000387414	0.5921	0.00749277	0.081081	0.354839	0.088408	0.499632
NFKBIA (ENSMODG00000012801)	0.00225371	0.681409	0.027066	0.172297	0.451613	0.188742	0.705932
SELE (ENSMODG00000003253)	0.225842	0.270997	0.477591	0.097973	0.182796	0.154419	0.38015
OCLN (ENSMODG00000019417)	0.00461291	-0.270709	0.0445738	0.091216	0.032258	0.092099	0.039901
TJP1 (ENSMODG00000011885)	1.78792e-14	-1.3513	9.01825e-12	0.929054	0.731183	2.1901	1.37242
