# Supplementary material for: Fetal inflammatory signals regulate maternal investment during marsupial pregnancy
Source: PLoS Biol. 2026 Feb 24;24(2):e3003670. doi: 10.1371/journal.pbio.3003670 (PMC12981560; doi:10.1371/journal.pbio.3003670)
Supplement: S4 Data — Transcript-level counts are collated from kallisto pseudoalignment output [64] before gene collapsing was performed, and annotated to the corresponding protein in the Ensembl database. Percent counts of each isoform represent the percentage of all transcripts among all three replicates belonging to that isoform. (XLSX) [file pbio.3003670.s007.xlsx]

## Sheet: S4 Data
S4 Data: Expression of VEGFA isoforms in 13.5 dpc placenta and uterus. Transcript-level counts are collated from kallisto pseudoalignment output (64) before gene collapsing was performed, and annotated to the corresponding protein in the Ensembl database. Percent counts of each isoform represent the percentage of all transcripts among all three replicates belonging to that isoform.
Isoform	Transcript ID	bp	Protein	Translation ID	UniProt Match	Md13K8_LG_1_count	Md14M7_LG_2_count	Md14N7_LG_3_count	Placenta_LG_A_count	Placenta_LG_I_count	Placenta_LG_N_count	Uterus_percent_counts	Placenta_percent_counts
VEGFA-201	ENSMODT00000024065.4	1563	445aa	ENSMODP00000023645.3	F7GAQ8	575.207	395.246	709.351	4420.63	4316.79	1467.53	4.41634	2.90389
VEGFA-202	ENSMODT00000062404.1	1491	421aa	ENSMODP00000048338.1	A0A5F8GL10	8960.17	3666.25	11527.5	34812.4	58675.5	22731.3	63.5025	33.071
VEGFA-203	ENSMODT00000065699.1	1359	377aa	ENSMODP00000050523.1	A0A5F8GSA3	3538.92	941.877	7307.07	20387	37160.6	17269.8	30.9912	21.2898
VEGFA-204	ENSMODT00000065081.1	1127	137aa	ENSMODP00000047264.1	A0A5F8GIG1	4.8107	0	0	38071.7	57005.5	54266.5	0.0126477	42.4967
VEGFA-205	ENSMODT00000077227.1	1504	205aa	ENSMODP00000052613.1	A0A5F8GYC8	86.6218	31.5037	78.0223	113.117	310.555	89.8416	0.515688	0.146124
VEGFA-206	ENSMODT00000066010.1	1432	181aa	ENSMODP00000056503.1	A0A5F8H972	59.0071	47.5507	107.051	79.4637	198.313	47.3816	0.561594	0.0925259
