# Supplementary material for: Fetal inflammatory signals regulate maternal investment during marsupial pregnancy
Source: PLoS Biol. 2026 Feb 24;24(2):e3003670. doi: 10.1371/journal.pbio.3003670 (PMC12981560; doi:10.1371/journal.pbio.3003670)
Supplement: S5 Data — “White bodies” and “red bodies” represent numbers of resorbed fetal remains (see Fig 3) observed, and are not included in litter size calculations. Litter sizes reported are per-uterus, with “uterus side” listing left (L) and right (R) from the same animal ID. Biomass represents post-dehydration mass. PGE2 levels were measured by Cayman Contract Services in both absolute levels (pg/mL) and relative to protein mass in the same tissue (ng/mg protein). (XLSX) [file pbio.3003670.s008.xlsx]

## Sheet: S5 Data
S5 Data: Biomass measurements and litter size recordings from anti-inflammatory inhibitor experiments and their controls. “White bodies” and “red bodies” represent numbers of resorbed fetal remains (see Figure 3) observed, and are not included in litter size calculations. Litter sizes reported are per-uterus, with “uterus side” listing left (L) and right (R) from the same animal ID. Biomass repre…
animal ID	uterus side	dpc	mass at euthanasia (g)	treatment	vehicle	Dosage (mg/kg assuming 100g)	Time after last dose (hrs)	litter_size	white_bodies	red_bodies	notes	Biomass	Biomass per Fetus	PGE2, pg/ml	PGE2, ng/mg protein	PGE2 ELISA Batch	Cayman run
19KK1	L	13.75	90	Anakinra	injection	100	6	4	1			0.0333	0.008325	832944	52.2589	042321PGE2 Plate 5	1
19KK1	R	13.75	90	Anakinra	injection	100	6	7				0.0544	0.00777143	734045	51.3332	042321PGE2 Plate 5	1
19NN3	L	13.75	87	Anakinra	injection	100	6	3				0.0313	0.0104333	349920	24.8194	042321PGE2 Plate 4	1
19NN3	R	13.75	87	Anakinra	injection	100	6	4				0.0352	0.0088	513924	50.5235	042321PGE2 Plate 4	1
19OO1	L	13.75	81	Anakinra	injection	100	6	3				0.0295	0.00983333	1.19577e+06	74.7777	042321PGE2 Plate 5	1
19OO3	L	13.75		Anakinra	injection	100	6	6				0.0619	0.0103167	370844	28.0673	042321PGE2 Plate 5	1
19OO3	R	13.75		Anakinra	injection	100	6	5				0.0497	0.00994	835534	60.3993	042321PGE2 Plate 5	1
20SS4	L	13.75	69.75	Anakinra	injection	100	6	4	0	0		0.0349	0.008725
20SS4	R	13.75	69.75	Anakinra	injection	100	6	3	0	0		0.0281	0.00936667
USU11	L	13.75	79	Anakinra	injection	100	6	5	1	1		0.0451	0.00902	918804	65.9493	042321PGE2 Plate 5	1
USU11	R	13.75	79	Anakinra	injection	100	6	5	0	0		0.0476	0.00952	341273	21.9276	042321PGE2 Plate 5	1
USU7	L	13.75	74	Anakinra	injection	100	6	3	2			0.0234	0.0078	755366	51.2809	042321PGE2 Plate 5	1
USU7	R	13.75	74	Anakinra	injection	100	6	6	1			0.0481	0.00801667	761179	51.3562	042321PGE2 Plate 5	1
19PP3	L	13.75	115	Meloxicam	injection	2	1	6				0.0462	0.0077	110528	10.2813	101421 PGE2 Plate 2	2
19PP3	R	13.75	115	Meloxicam	injection	2	1	4				0.0358	0.00895	62291.5	7.64724	101421 PGE2 Plate 2	2
20SS5	L	13.75	77.33	Meloxicam	injection	2	1	6				0.0551	0.00918333	261057	28.56	101921 PGE2 Plate 3	2
20SS6	L	13.75	88.8	Meloxicam	injection	2	1	9				0.0799	0.00887778	61593.4	4.80516	101421 PGE2 Plate 2	2
20SS6	R	13.75	88.8	Meloxicam	injection	2	1	11				0.0869	0.0079	52350.8	6.4606	101421 PGE2 Plate 2	2
20TT1	L	13.75	92	Meloxicam	injection	2	1	4				0.0305	0.007625	50621.9	5.20125	101421 PGE2 Plate 2	2
20TT1	R	13.75	92	Meloxicam	injection	2	1	5				0.0403	0.00806	109145	10.1823	101421 PGE2 Plate 2	2
20TT3	L	13.75	95	Meloxicam	injection	2	1	3				0.0234	0.0078	129098	13.8883	101421 PGE2 Plate 2	2
20TT3	R	13.75	95	Meloxicam	injection	2	1	6				0.0447	0.00745	78167.8	7.95358	101421 PGE2 Plate 2	2
21UU2	L	13.75	96	Meloxicam	injection	2	1	6				0.0487	0.00811667	19861.8	1.95354	101421 PGE2 Plate 2	2
21UU2	R	13.75	96	Meloxicam	injection	2	1	6				0.0479	0.00798333	17235.5	1.55933	101921 PGE2 Plate 3	2
1226	L	13.75	110	Saline	injection	0	6	6	0			0.0499	0.00831667	838511	42.8184	042321PGE2 Plate 3	1
1226	R	13.75	110	Saline	injection	0	6	5	1			0.039	0.0078	503526	28.8868	042321PGE2 Plate 3	1
19OO2	L	13.75	82	Saline	injection	0	6	3				0.0218	0.00726667	597741	32.6722	042321PGE2 Plate 3	1
19OO2	R	13.75	82	Saline	injection	0	6	4				0.0314	0.00785	810004	45.3005	042321PGE2 Plate 3	1
22AB8	L	13.75	95.93	Saline	injection	0	6	7	0	0	damaged membranes - could not collect biomass only litter size
22AB8	R	13.75	95.93	Saline	injection	0	6	6	0	0	damaged membranes - could not collect biomass only litter size
22AC1	L	13.75	97.42	Saline	injection	0	6	7	0	0		0.0602	0.0086
22AC1	R	13.75	97.42	Saline	injection	0	6	7	0	0		0.0662	0.00945714
USU2	L	13.75	103	Saline	injection	0	6	8				0.0685	0.0085625	813899	62.4376	042321PGE2 Plate 4	1
USU2	R	13.75	103	Saline	injection	0	6	8				0.0661	0.0082625	423347	30.0714	042321PGE2 Plate 4	1
USU3	L	13.75	98	Saline	injection	0	6	7	0	1		0.0569	0.00812857	898940	55.9612	042321PGE2 Plate 4	1
USU3	R	13.75	98	Saline	injection	0	6	7	1	0		0.0579	0.00827143	771841	58.1186	042321PGE2 Plate 4	1
USU6	L	13.75	76	Saline	injection	0	6	3	1			0.0254	0.00846667	338484	26.2071	042321PGE2 Plate 4	1
USU6	R	13.75	76	Saline	injection	0	6	5	1			0.0361	0.00722	787398	50.0684	042321PGE2 Plate 4	1
USU9	L	13.75	76	Saline	injection	0	6	7	0			0.0448	0.0064	618829	39.6048	042321PGE2 Plate 4	1
USU9	R	13.75	76	Saline	injection	0	6	6	0			0.0435	0.00725	925088	73.6571	042321PGE2 Plate 4	1
21ZZ1	L	13.75	84.47	Tocilizumab	injection	25	6	6	0	0		0.0527	0.00878333
21ZZ1	R	13.75	84.47	Tocilizumab	injection	25	6	7	0	0		0.0591	0.00844286
22AB6	L	13.75	89.91	Tocilizumab	injection	25	6	6	0	0	damaged membranes - could not collect biomass only litter size
22AB6	R	13.75	89.91	Tocilizumab	injection	25	6	7	0	0	damaged membranes - could not collect biomass only litter size
22AC3	L	13.75	89.6	Tocilizumab	injection	25	6	7	0	0		0.0625	0.00892857
22AC3	R	13.75	89.6	Tocilizumab	injection	25	6	7	0	0		0.0618	0.00882857
22AC4	L	13.75	85.5	Tocilizumab	injection	25	6	5	0	0		0.048	0.0096
22AC4	R	13.75	85.5	Tocilizumab	injection	25	6	6	0	0		0.0576	0.0096
22AC6	L	13.75	100.87	Tocilizumab	injection	25	6	6	1	0		0.0542	0.00903333
22AC6	R	13.75	100.87	Tocilizumab	injection	25	6	9	0	0		0.0739	0.00821111
21WW1	L	13.75	107	Meloxicam	osmopump	10	0	1	0	0		0.0072	0.0072	102226	11.1647	110322_PGE2 Plate 2	3
21WW1	R	13.75	107	Meloxicam	osmopump	10	0	3	0	0		0.0305	0.0101667	159120	11.4075	110322_PGE2 Plate 2	3
21XX1	L	13.75	97	Meloxicam	osmopump	10	0	5	0	0		0.0482	0.00964	80204.1	7.71144	110422_PGE2 Plate 3	3
21XX1	R	13.75	97	Meloxicam	osmopump	10	0	6	0	0		0.0589	0.00981667	171101	19.5072	110322_PGE2 Plate 2	3
21XX4	L	13.75	89	Meloxicam	osmopump	10	0	5	0	0		0.0443	0.00886	89869.3	7.37564	110322_PGE2 Plate 2	3
21XX4	R	13.75	89	Meloxicam	osmopump	10	0	6	0	0		0.0498	0.0083	96878.8	9.04575	110322_PGE2 Plate 2	3
21ZZ2	L	13.75	81	Saline	osmopump	0	0	6	0	0		0.0526	0.00876667	283909	24.0812	110222_PGE2 Plate 1	3
21ZZ2	R	13.75	81	Saline	osmopump	0	0	7	1	0		0.0551	0.00787143	253127	20.7529	110222_PGE2 Plate 1	3
22AB7	L	13.75	101	Saline	osmopump	0	0	6	0	0		0.0496	0.00826667
22AB7	R	13.75	101	Saline	osmopump	0	0	4	0	0		0.036	0.009
19PP1	L	13.75	95	Meloxicam	injection	2	6	5	0	0		0.0433	0.00866	914115	94.092	042321PGE2 Plate 1	1
19PP1	R	13.75	95	Meloxicam	injection	2	6	4	0	0		0.0397	0.009925	524659	41.1727	042321PGE2 Plate 1	1
19PP4	L	13.75	92	Meloxicam	injection	2	6	1	2	0		0.002	0.002	557968	50.4428	042321PGE2 Plate 1	1
19PP4	R	13.75	92	Meloxicam	injection	2	6	1	0	0		0.0085	0.0085	562413	44.1669	042321PGE2 Plate 1	1
19PP5	L	13.75	82	Meloxicam	injection	2	6	5	0	0		0.0408	0.00816	386606	26.4196	042321PGE2 Plate 1	1
19PP5	R	13.75	82	Meloxicam	injection	2	6	7	0	0		0.0545	0.00778571	663521	47.0503	042321PGE2 Plate 1	1
19PP6	L	13.75	87	Meloxicam	injection	2	6	7	0	0		0.0588	0.0084	444229	46.6932	042321PGE2 Plate 1	1
19PP6	R	13.75	87	Meloxicam	injection	2	6	6	0	0		0.0539	0.00898333	314769	18.2241	042321PGE2 Plate 1	1
USU12	L	13.75	79	Meloxicam	injection	2	6	0	0	0				465157	40.194	042321PGE2 Plate 1	1
USU12	R	13.75	79	Meloxicam	injection	2	6	6	0	0		0.0409	0.00681667	637878	32.0271	042321PGE2 Plate 1	1
1220	L	13.75	100	Meloxicam	injection	2	6	0	0	1		0.0025		1.71719e+06	143.75	042821 PGE2 Plate 7	1
1220	R	13.75	100	Meloxicam	injection	2	6	3	0	0		0.0187	0.00623333	1.52995e+06	109.571	042821 PGE2 Plate 7	1
20QQ1	L	13.75	79	Meloxicam	injection	2	6	6	0	0		0.0471	0.00785	537694	32.7696	042321PGE2 Plate 2	1
20QQ1	R	13.75	79	Meloxicam	injection	2	6	3	0	0		0.024	0.008	1.23742e+06	95.8823	042321PGE2 Plate 2	1
20QQ2	L	13.75	81	Meloxicam	injection	2	6	8	0	0		0.0532	0.00665	987452	49.797	042321PGE2 Plate 2	1
20QQ2	R	13.75	81	Meloxicam	injection	2	6	5	0	0		0.036	0.0072	1.29927e+06	59.8994	042321PGE2 Plate 2	1
USU10	L	13.75	96	Meloxicam	injection	2	6	3	0	0		0.0149	0.00496667	1.34747e+06	85.6519	042821 PGE2 Plate 7	1
USU10	R	13.75	96	Meloxicam	injection	2	6	2	0	0		0.0094	0.0047	1.15411e+06	60.5144	042821 PGE2 Plate 7	1
USU1	L	13.75	118	Meloxicam	injection	2	6	7	0	0		0.0403	0.00575714	268783	25.1674	042321PGE2 Plate 2	1
USU1	R	13.75	118	Meloxicam	injection	2	6	7	0	0		0.0374	0.00534286	298812	24.1894	042321PGE2 Plate 2	1
19MM1	L	13.75	111	Meloxicam	injection	2	6	4	0	0		0.0266	0.00665	1.38161e+06	56.3183	042321PGE2 Plate 2	1
19MM1	R	13.75	111	Meloxicam	injection	2	6	6	0	0		0.0366	0.0061	1.25239e+06	70.0911	042321PGE2 Plate 2	1
20QQ6	L	13.75	70	Meloxicam	injection	2	6	6	0	0		0.0465	0.00775	1.39294e+06	90.4989	042321PGE2 Plate 3	1
20QQ6	R	13.75	70	Meloxicam	injection	2	6	1	0	0		0.009	0.009	1.44482e+06	95.6496	042321PGE2 Plate 3	1
20RR2	L	13.75	94	Meloxicam	injection	2	6	6	0	0		0.0536	0.00893333	700700	49.0552	042321PGE2 Plate 3	1
20RR2	R	13.75	94	Meloxicam	injection	2	6	7	0	0		0.0658	0.0094	457012	24.7748	042321PGE2 Plate 3	1
20RR1	L	13.75	85	Meloxicam	injection	2	6	6	0	0		0.0417	0.00695	557065	28.0512	042321PGE2 Plate 3	1
20RR1	R	13.75	85	Meloxicam	injection	2	6	5	1	0		0.0338	0.00676	501592	32.5865	042321PGE2 Plate 3	1
